# Supplementary material for: Genome of Kumamoto Oyster Crassostrea sikamea Provides Insights Into Bivalve Evolution and Environmental Adaptation
Source: Evol Appl. 2025 Apr 24;18(4):e70100. doi: 10.1111/eva.70100 (PMC12021676; doi:10.1111/eva.70100)
Supplement: Supplementary file 3 — Table S18 Selected genes list between different population pairs. [file EVA-18-e70100-s003.xlsx]

## Sheet: US&JP
Gene_ID	Prot_ID	Prot_Coords	NT_TopHit	NT_Score	NT_Evalue	NT_Description	NR_TopHit	NR_Score	NR_Evalue	NR_Description	BLASTX_Sprot_TopHit	BLASTX_Score	BLASTX_Evalue	BLASTX_Description	BLASTP_Sprot_TopHit	BLASTP_Score	BLASTP_Evalue	BLASTP_Description	PFAM_TopHit	PFAM_Name	PFAM_Description	eggNOG_TopHit	eggNOG_Description	SignalP	TmHMM	RNAMMER	GO_biological_process	GO_molecular_function	GO_cellular_component	KO	Map
evm.model.ptg000007l.238	Protein.evm.model.ptg000007l.238::evm.model.ptg000007l.238	3748362-3748688[-]	gb|CP048843.1|	520	E:1.22e-143	Crassostrea gigas strain QD chromosome 5	.	.	.	.	.	.	.	.	.	.	.	.	.	.	.	.	.	.	.	.	.	.	.	.	.
evm.model.ptg000020l.262	Protein.evm.model.ptg000020l.262::evm.model.ptg000020l.262	3696595-3696787[+]	gb|CP048840.1|	86.1	E:2.87e-13	Crassostrea gigas strain QD chromosome 2	.	.	.	.	.	.	.	.	.	.	.	.	.	.	.	.	.	.	.	.	.	.	.	.	.
evm.model.ptg000020l.264	Protein.evm.model.ptg000020l.264::evm.model.ptg000020l.264	3705246-3707293[+]	emb|LR761637.1|	381	E:1.42e-101	Crassostrea gigas genome assembly, linkage group: LG4	.	.	.	.	.	.	.	.	.	.	.	.	.	.	.	.	.	.	.	.	.	.	.	.	.
evm.model.ptg000020l.541	Protein.evm.model.ptg000020l.541::evm.model.ptg000020l.541	8381885-8382175[+]	emb|LR761634.1|	499	E:1.4e-137	Crassostrea gigas genome assembly, linkage group: LG1	.	.	.	.	.	.	.	.	.	.	.	.	.	.	.	.	.	.	.	.	.	.	.	.	.
evm.model.ptg000025l.99	Protein.evm.model.ptg000025l.99::evm.model.ptg000025l.99	1176145-1176537[+]	gb|CP048845.1|	671	E:0	Crassostrea gigas strain QD chromosome 7	.	.	.	.	.	.	.	.	.	.	.	.	.	.	.	.	.	.	.	.	.	.	.	.	.
evm.model.ptg000065l.843	Protein.evm.model.ptg000065l.843::evm.model.ptg000065l.843	13424868-13425239[+]	gb|CP048840.1|	577	E:8.21e-161	Crassostrea gigas strain QD chromosome 2	.	.	.	.	.	.	.	.	.	.	.	.	.	.	.	.	.	.	.	.	.	.	.	.	.
evm.model.ptg000073l.41	Protein.evm.model.ptg000073l.41::evm.model.ptg000073l.41	541830-542400[+]	ref|XR_903380.3|	494	E:6.12e-136	PREDICTED: Crassostrea gigas uncharacterized LOC105347382 (LOC105347382), ncRNA	.	.	.	.	.	.	.	.	.	.	.	.	.	.	.	.	.	.	.	.	.	.	.	.	.
evm.model.ptg000074l.14	Protein.evm.model.ptg000074l.14::evm.model.ptg000074l.14	168720-177823[+]	emb|LR761634.1|	553	E:1.85e-153	Crassostrea gigas genome assembly, linkage group: LG1	.	.	.	.	.	.	.	.	.	.	.	.	.	.	.	.	.	.	.	.	.	.	.	.	.
evm.model.ptg000074l.45	Protein.evm.model.ptg000074l.45::evm.model.ptg000074l.45	633393-633626[-]	emb|LR761634.1|	204	E:9.55e-49	Crassostrea gigas genome assembly, linkage group: LG1	.	.	.	.	.	.	.	.	.	.	.	.	.	.	.	.	.	.	.	.	.	.	.	.	.
evm.model.ptg000074l.64	Protein.evm.model.ptg000074l.64::evm.model.ptg000074l.64	941468-942362[-]	gb|CP048845.1|	375	E:2.2e-100	Crassostrea gigas strain QD chromosome 7	.	.	.	.	.	.	.	.	.	.	.	.	.	.	.	.	.	.	.	.	.	.	.	.	.
evm.model.ptg000082l.171	Protein.evm.model.ptg000082l.171::evm.model.ptg000082l.171	2290965-2292134[+]	emb|LR761641.1|	867	E:0	Crassostrea gigas genome assembly, linkage group: LG8	.	.	.	.	.	.	.	.	.	.	.	.	.	.	.	.	.	.	.	.	.	.	.	.	.
evm.model.ptg000082l.175	Protein.evm.model.ptg000082l.175::evm.model.ptg000082l.175	2313679-2314743[-]	gb|CP048839.1|	263	E:1.88e-66	Crassostrea gigas strain QD chromosome 1	.	.	.	.	.	.	.	.	.	.	.	.	.	.	.	.	.	.	.	.	.	.	.	.	.
evm.model.ptg000203l.64	Protein.evm.model.ptg000203l.64::evm.model.ptg000203l.64	1342761-1342949[-]	emb|LR761634.1|	287	E:7.15e-74	Crassostrea gigas genome assembly, linkage group: LG1	.	.	.	.	.	.	.	.	.	.	.	.	.	.	.	.	.	.	.	.	.	.	.	.	.
evm.model.ptg000209l.132	Protein.evm.model.ptg000209l.132::evm.model.ptg000209l.132	2652774-2653049[-]	ref|XM_034452650.1|	230	E:1.9e-56	PREDICTED: Crassostrea gigas uncharacterized LOC117683460 (LOC117683460), mRNA	.	.	.	.	.	.	.	.	.	.	.	.	.	.	.	.	.	.	.	.	.	.	.	.	.
evm.model.ptg000244l.65	Protein.evm.model.ptg000244l.65::evm.model.ptg000244l.65	891225-892264[-]	emb|LR761634.1|	457	E:1.5e-124	Crassostrea gigas genome assembly, linkage group: LG1	.	.	.	.	.	.	.	.	.	.	.	.	.	.	.	.	.	.	.	.	.	.	.	.	.
evm.model.ptg000312l.104	Protein.evm.model.ptg000312l.104::evm.model.ptg000312l.104	1405839-1410848[-]	gb|CP048845.1|	222	E:3.82e-54	Crassostrea gigas strain QD chromosome 7	.	.	.	.	.	.	.	.	.	.	.	.	.	.	.	.	.	.	.	.	.	.	.	.	.
evm.model.ptg000312l.53	Protein.evm.model.ptg000312l.53::evm.model.ptg000312l.53	621825-623294[+]	gb|CP048845.1|	172	E:3.46e-39	Crassostrea gigas strain QD chromosome 7	.	.	.	.	.	.	.	.	.	.	.	.	.	.	.	.	.	.	.	.	.	.	.	.	.
evm.model.ptg000312l.54	Protein.evm.model.ptg000312l.54::evm.model.ptg000312l.54	626878-627090[+]	gb|CP048845.1|	316	E:1.05e-82	Crassostrea gigas strain QD chromosome 7	.	.	.	.	.	.	.	.	.	.	.	.	.	.	.	.	.	.	.	.	.	.	.	.	.
evm.model.ptg000025l.250	Protein.evm.model.ptg000025l.250::evm.model.ptg000025l.250	3628476-3628850[-]	.	.	.	.	.	.	.	.	.	.	.	.	.	.	.	.	.	.	.	.	.	.	.	.	.	.	.	.	.
evm.model.ptg000109l.19	Protein.evm.model.ptg000109l.19::evm.model.ptg000109l.19	736404-736716[+]	emb|LR761643.1|	219	E:3.09e-53	Crassostrea gigas genome assembly, linkage group: LG10	.	.	.	.	.	.	.	.	.	.	.	.	.	.	.	.	.	.	.	.	.	.	.	.	.
evm.model.ptg000109l.22	Protein.evm.model.ptg000109l.22::evm.model.ptg000109l.22	807641-807895[+]	gb|CP048844.1|	444	E:5.71e-121	Crassostrea gigas strain QD chromosome 6	.	.	.	.	.	.	.	.	.	.	.	.	.	.	.	.	.	.	.	.	.	.	.	.	.
evm.model.ptg000160l.248	Protein.evm.model.ptg000160l.248::evm.model.ptg000160l.248	3452285-3455427[-]	ref|XM_011434913.3|	401	E:3.34e-108	PREDICTED: Crassostrea gigas uncharacterized LOC105332354 (LOC105332354), mRNA	.	.	.	.	.	.	.	.	.	.	.	.	.	.	.	.	.	.	.	.	.	.	.	.	.
evm.model.ptg000160l.252	Protein.evm.model.ptg000160l.252::evm.model.ptg000160l.252	3505328-3505630[-]	emb|LR761634.1|	270	E:1.25e-68	Crassostrea gigas genome assembly, linkage group: LG1	.	.	.	.	.	.	.	.	.	.	.	.	.	.	.	.	.	.	.	.	.	.	.	.	.
evm.model.ptg000203l.7	Protein.evm.model.ptg000203l.7::evm.model.ptg000203l.7	108237-108503[-]	gb|CP048845.1|	383	E:1.33e-102	Crassostrea gigas strain QD chromosome 7	.	.	.	.	.	.	.	.	.	.	.	.	.	.	.	.	.	.	.	.	.	.	.	.	.
evm.model.ptg000065l.390	Protein.evm.model.ptg000065l.390::evm.model.ptg000065l.390	5927489-5949858[+]	ref|XM_034457569.1|	3411	E:0	PREDICTED: Crassostrea gigas 2-oxoglutarate dehydrogenase, mitochondrial (LOC105334026), transcript variant X4, mRNA	ref|XP_011435609.2|	1900	E:0	2-oxoglutarate dehydrogenase, mitochondrial isoform X5 [Crassostrea gigas]	ODO1_MACFA	1135	E:0	RecName: Full=2-oxoglutarate dehydrogenase, mitochondrial;^Eukaryota; Metazoa; Chordata; Craniata; Vertebrata; Euteleostomi; Mammalia; Eutheria; Euarchontoglires; Primates; Haplorrhini; Catarrhini; Cercopithecidae; Cercopithecinae; Macaca	ODO1_MACFA	1152	E:0	RecName: Full=2-oxoglutarate dehydrogenase, mitochondrial;^Eukaryota; Metazoa; Chordata; Craniata; Vertebrata; Euteleostomi; Mammalia; Eutheria; Euarchontoglires; Primates; Haplorrhini; Catarrhini; Cercopithecidae; Cercopithecinae; Macaca	PF16078.4	2-oxogl_dehyd_N	2-oxoglutarate dehydrogenase N-terminus	.	.	.	.	.	GO:0006091|generation of precursor metabolites and energy;GO:0006096|glycolytic process;GO:0006099|tricarboxylic acid cycleGO:0008152|metabolic process	GO:0046872|metal ion binding;GO:0004591|oxoglutarate dehydrogenase (succinyl-transferring) activity;GO:0030976|thiamine pyrophosphate bindingGO:0016624|oxidoreductase activity, acting on the aldehyde or oxo group of donors, disulfide as acceptor	GO:0005759|mitochondrial matrix;GO:0031966|mitochondrial membrane	.	.
evm.model.ptg000147l.28	Protein.evm.model.ptg000147l.28::evm.model.ptg000147l.28	452212-455236[-]	ref|XM_011417215.3|	1048	E:0	PREDICTED: Crassostrea gigas 39S ribosomal protein L11, mitochondrial-like (LOC105319617), mRNA	ref|XP_011415517.2|	357	E:1.2e-124	39S ribosomal protein L11, mitochondrial-like [Crassostrea gigas]	RM11_DROME	150	E:5.54e-45	RecName: Full=39S ribosomal protein L11, mitochondrial;^Eukaryota; Metazoa; Ecdysozoa; Arthropoda; Hexapoda; Insecta; Pterygota; Neoptera; Holometabola; Diptera; Brachycera; Muscomorpha; Ephydroidea; Drosophilidae; Drosophila; Sophophora	RM11_DROME	184	E:5.92e-58	RecName: Full=39S ribosomal protein L11, mitochondrial;^Eukaryota; Metazoa; Ecdysozoa; Arthropoda; Hexapoda; Insecta; Pterygota; Neoptera; Holometabola; Diptera; Brachycera; Muscomorpha; Ephydroidea; Drosophilidae; Drosophila; Sophophora	PF03946.13	Ribosomal_L11_N	Ribosomal protein L11, N-terminal domain	COG0080	This protein binds directly to 23S ribosomal RNA (By similarity)	.	.	.	GO:0031047|gene silencing by RNA;GO:0032543|mitochondrial translation;GO:0006417|regulation of translation;GO:0000027|ribosomal large subunit assembly;GO:0006412|translationGO:0006412|translation	GO:0019843|rRNA binding;GO:0003735|structural constituent of ribosomeGO:0003735|structural constituent of ribosome	GO:0005762|mitochondrial large ribosomal subunitGO:0005840|ribosome	K02867|RP-L11, MRPL11, rplK; large subunit ribosomal protein L11	map03010|Ribosome
evm.model.ptg000147l.23	Protein.evm.model.ptg000147l.23::evm.model.ptg000147l.23	395113-399568[+]	ref|XM_034467904.1|	1517	E:0	PREDICTED: Crassostrea gigas 39S ribosomal protein L4, mitochondrial (LOC105323810), transcript variant X1, mRNA	ref|XP_034323795.1|	615	E:0	39S ribosomal protein L4, mitochondrial isoform X1 [Crassostrea gigas]	RM04_BOVIN	221	E:7.37e-70	RecName: Full=39S ribosomal protein L4, mitochondrial;^Eukaryota; Metazoa; Chordata; Craniata; Vertebrata; Euteleostomi; Mammalia; Eutheria; Laurasiatheria; Cetartiodactyla; Ruminantia; Pecora; Bovidae; Bovinae; Bos	RM04_BOVIN	222	E:3.62e-70	RecName: Full=39S ribosomal protein L4, mitochondrial;^Eukaryota; Metazoa; Chordata; Craniata; Vertebrata; Euteleostomi; Mammalia; Eutheria; Laurasiatheria; Cetartiodactyla; Ruminantia; Pecora; Bovidae; Bovinae; Bos	PF00573.21	Ribosomal_L4	Ribosomal protein L4/L1 family	COG0088	One of the primary rRNA binding proteins, this protein initially binds near the 5'-end of the 23S rRNA. It is important during the early stages of 50S assembly. It makes multiple contacts with different domains of the 23S rRNA in the assembled 50S subunit and ribosome (By similarity)	.	.	.	GO:0070125|mitochondrial translational elongation;GO:0070124|mitochondrial translational initiation;GO:0006412|translationGO:0006412|translation	GO:0003723|RNA binding;GO:0003735|structural constituent of ribosomeGO:0003735|structural constituent of ribosome	GO:0022626|cytosolic ribosome;GO:0005743|mitochondrial inner membrane;GO:0005762|mitochondrial large ribosomal subunitGO:0005840|ribosome	K02926|RP-L4, MRPL4, rplD; large subunit ribosomal protein L4	map03010|Ribosome
evm.model.ptg000065l.240	Protein.evm.model.ptg000065l.240::evm.model.ptg000065l.240	4062429-4063918[-]	ref|XM_020068887.2|	1485	E:0	PREDICTED: Crassostrea gigas 40S ribosomal protein S2 (LOC105332191), mRNA	ref|XP_019924446.1|	492	E:2.39e-175	40S ribosomal protein S2 [Crassostrea gigas]	RS2_HUMAN	426	E:4.68e-151	RecName: Full=40S ribosomal protein S2;^Eukaryota; Metazoa; Chordata; Craniata; Vertebrata; Euteleostomi; Mammalia; Eutheria; Euarchontoglires; Primates; Haplorrhini; Catarrhini; Hominidae; Homo	RS2_ICTPU	428	E:5.02e-152	RecName: Full=40S ribosomal protein S2;^Eukaryota; Metazoa; Chordata; Craniata; Vertebrata; Euteleostomi; Actinopterygii; Neopterygii; Teleostei; Ostariophysi; Siluriformes; Ictaluridae; Ictalurus	PF00333.19	Ribosomal_S5	Ribosomal protein S5, N-terminal domain	.	.	.	.	.	GO:0006412|translationGO:0006412|translation	GO:0003723|RNA binding;GO:0003735|structural constituent of ribosomeGO:0003723|RNA binding;GO:0003735|structural constituent of ribosome	GO:0015935|small ribosomal subunitGO:0005840|ribosome	K02981|RP-S2e, RPS2; small subunit ribosomal protein S2e	map03010|Ribosome
evm.model.ptg000274l.16	Protein.evm.model.ptg000274l.16::evm.model.ptg000274l.16	560927-569836[-]	ref|XM_011441687.2|	573	E:1.75e-159	PREDICTED: Crassostrea gigas 60S ribosomal protein L32 (LOC105337115), mRNA	ref|XP_011439989.1|	215	E:2.08e-69	60S ribosomal protein L32 [Crassostrea gigas]	RL32_DROPS	179	E:2.68e-57	RecName: Full=60S ribosomal protein L32;^Eukaryota; Metazoa; Ecdysozoa; Arthropoda; Hexapoda; Insecta; Pterygota; Neoptera; Holometabola; Diptera; Brachycera; Muscomorpha; Ephydroidea; Drosophilidae; Drosophila; Sophophora	RL32_DROPS	179	E:2.41e-57	RecName: Full=60S ribosomal protein L32;^Eukaryota; Metazoa; Ecdysozoa; Arthropoda; Hexapoda; Insecta; Pterygota; Neoptera; Holometabola; Diptera; Brachycera; Muscomorpha; Ephydroidea; Drosophilidae; Drosophila; Sophophora	PF13384.5	HTH_23	Homeodomain-like domain	.	.	.	.	.	GO:0006412|translationGO:0006412|translation	GO:0003735|structural constituent of ribosomeGO:0003735|structural constituent of ribosome	GO:0005840|ribosomeGO:0005622|intracellular;GO:0005840|ribosome	K02912|RP-L32e, RPL32; large subunit ribosomal protein L32e	map03010|Ribosome
evm.model.ptg000135l.173	Protein.evm.model.ptg000135l.173::evm.model.ptg000135l.173	2582361-2594752[+]	ref|XM_020069045.2|	3443	E:0	PREDICTED: Crassostrea gigas acidic mammalian chitinase (LOC105332622), transcript variant X3, mRNA	ref|XP_019924604.2|	1091	E:0	acidic mammalian chitinase isoform X2 [Crassostrea gigas]	CHIT1_HUMAN	388	E:9.14e-124	RecName: Full=Chitotriosidase-1;^Eukaryota; Metazoa; Chordata; Craniata; Vertebrata; Euteleostomi; Mammalia; Eutheria; Euarchontoglires; Primates; Haplorrhini; Catarrhini; Hominidae; Homo	CHIT1_HUMAN	427	E:6.59e-139	RecName: Full=Chitotriosidase-1;^Eukaryota; Metazoa; Chordata; Craniata; Vertebrata; Euteleostomi; Mammalia; Eutheria; Euarchontoglires; Primates; Haplorrhini; Catarrhini; Hominidae; Homo	PF00704.27	Glyco_hydro_18	Glycosyl hydrolases family 18	COG3325	chitinase	.	.	.	GO:0005975|carbohydrate metabolic process;GO:0006032|chitin catabolic process;GO:0006955|immune response;GO:0043312|neutrophil degranulation;GO:0000272|polysaccharide catabolic process;GO:0009617|response to bacteriumGO:0005975|carbohydrate metabolic process;GO:0006030|chitin metabolic process	GO:0008061|chitin binding;GO:0004568|chitinase activity;GO:0008843|endochitinase activity;GO:0004553|hydrolase activity, hydrolyzing O-glycosyl compoundsGO:0008061|chitin binding	GO:0005576|extracellular region;GO:0005615|extracellular space;GO:0005764|lysosome;GO:0035580|specific granule lumen;GO:1904724|tertiary granule lumenGO:0005576|extracellular region	K01183|E3.2.1.14; chitinase [EC:3.2.1.14]	map01100|Metabolic pathways;map00520|Amino sugar and nucleotide sugar metabolism;map00500|Starch and sucrose metabolism
evm.model.ptg000065l.239	Protein.evm.model.ptg000065l.239::evm.model.ptg000065l.239	4057665-4060494[+]	ref|XM_011434665.3|	2023	E:0	PREDICTED: Crassostrea gigas actin-5 (LOC105332192), mRNA	ref|XP_011432967.2|	786	E:0	actin-5 [Crassostrea gigas]	ACT3_LIMPO	717	E:0	RecName: Full=Actin-3;^Eukaryota; Metazoa; Ecdysozoa; Arthropoda; Chelicerata; Merostomata; Xiphosura; Limulidae; Limulus	ACT3_LIMPO	717	E:0	RecName: Full=Actin-3;^Eukaryota; Metazoa; Ecdysozoa; Arthropoda; Chelicerata; Merostomata; Xiphosura; Limulidae; Limulus	PF00022.18	Actin	Actin	.	.	.	.	.	.	GO:0005524|ATP binding	GO:0005737|cytoplasm;GO:0005856|cytoskeleton	.	.
evm.model.ptg000065l.238	Protein.evm.model.ptg000065l.238::evm.model.ptg000065l.238	4052074-4054537[-]	ref|XM_011434666.3|	1934	E:0	PREDICTED: Crassostrea gigas actin, cytoplasmic (LOC105332193), mRNA	ref|XP_011432968.1|	784	E:0	actin, cytoplasmic [Crassostrea gigas]	ACTC_BRABE	748	E:0	RecName: Full=Actin, cytoplasmic;^Eukaryota; Metazoa; Chordata; Cephalochordata; Branchiostomidae; Branchiostoma	ACTC_BRABE	748	E:0	RecName: Full=Actin, cytoplasmic;^Eukaryota; Metazoa; Chordata; Cephalochordata; Branchiostomidae; Branchiostoma	PF00022.18	Actin	Actin	.	.	.	.	.	.	GO:0005524|ATP binding	GO:0005737|cytoplasm;GO:0005856|cytoskeleton	.	.
evm.model.ptg000065l.618	Protein.evm.model.ptg000065l.618::evm.model.ptg000065l.618	9489966-9490883[+]	ref|XM_034457242.1|	1657	E:0	PREDICTED: Crassostrea gigas ADP,ATP carrier protein (LOC105335076), transcript variant X2, mRNA	ref|XP_011437055.1|	546	E:0	ADP,ATP carrier protein [Crassostrea gigas] >XP_034313133.1 ADP,ATP carrier protein [Crassostrea gigas]	ADT_CHLRE	344	E:8.36e-118	RecName: Full=ADP,ATP carrier protein;^Eukaryota; Viridiplantae; Chlorophyta; Chlorophyceae; Chlamydomonadales; Chlamydomonadaceae; Chlamydomonas	ADT_CHLRE	399	E:1.03e-139	RecName: Full=ADP,ATP carrier protein;^Eukaryota; Viridiplantae; Chlorophyta; Chlorophyceae; Chlamydomonadales; Chlamydomonadaceae; Chlamydomonas	PF00153.26	Mito_carr	Mitochondrial carrier protein	ENOG410XNW0	transmembrane transport	.	.	.	GO:0055085|transmembrane transport	GO:0005215|transporter activity	GO:0016021|integral component of membrane;GO:0005743|mitochondrial inner membrane	K05863|SLC25A4S, ANT; solute carrier family 25 (mitochondrial adenine nucleotide translocator), member 4/5/6/31	map04022|cGMP-PKG signaling pathway;map04020|Calcium signaling pathway;map05016|Huntington's disease;map05166|HTLV-I infection;map05012|Parkinson's disease
evm.model.ptg000274l.18	Protein.evm.model.ptg000274l.18::evm.model.ptg000274l.18	601098-615322[-]	ref|XM_034470884.1|	652	E:0	PREDICTED: Crassostrea gigas alpha-tocopherol transfer protein-like (LOC105335004), mRNA	ref|XP_034326775.1|	514	E:0	alpha-tocopherol transfer protein-like [Crassostrea gigas]	TTPAL_PONAB	196	E:9.28e-60	RecName: Full=Alpha-tocopherol transfer protein-like;^Eukaryota; Metazoa; Chordata; Craniata; Vertebrata; Euteleostomi; Mammalia; Eutheria; Euarchontoglires; Primates; Haplorrhini; Catarrhini; Hominidae; Pongo	TTPAL_PONAB	196	E:8.09e-60	RecName: Full=Alpha-tocopherol transfer protein-like;^Eukaryota; Metazoa; Chordata; Craniata; Vertebrata; Euteleostomi; Mammalia; Eutheria; Euarchontoglires; Primates; Haplorrhini; Catarrhini; Hominidae; Pongo	PF03765.14	CRAL_TRIO_N	CRAL/TRIO, N-terminal domain	ENOG410XRSQ	Transfer protein	.	.	.	.	GO:0005215|transporter activity	GO:0005622|intracellular;GO:0016020|membrane	.	.
evm.model.ptg000229l.15	Protein.evm.model.ptg000229l.15::evm.model.ptg000229l.15	812050-845620[-]	ref|XM_034458574.1|	606	E:3.06e-169	PREDICTED: Crassostrea gigas annexin A4 (LOC105318582), transcript variant X3, mRNA	ref|XP_034314463.1|	222	E:1.43e-64	annexin A4 isoform X1 [Crassostrea gigas] >XP_034314464.1 annexin A4 isoform X1 [Crassostrea gigas]	ANXA5_MOUSE	63.5	E:4.53e-10	RecName: Full=Annexin A5;^Eukaryota; Metazoa; Chordata; Craniata; Vertebrata; Euteleostomi; Mammalia; Eutheria; Euarchontoglires; Glires; Rodentia; Myomorpha; Muroidea; Muridae; Murinae; Mus; Mus	ANXA4_HUMAN	63.5	E:4.81e-10	RecName: Full=Annexin A4;^Eukaryota; Metazoa; Chordata; Craniata; Vertebrata; Euteleostomi; Mammalia; Eutheria; Euarchontoglires; Primates; Haplorrhini; Catarrhini; Hominidae; Homo	PF00191.19	Annexin	Annexin	ENOG410XPUN	annexin A7	.	.	.	GO:0030855|epithelial cell differentiation;GO:0043066|negative regulation of apoptotic process;GO:2000483|negative regulation of interleukin-8 secretion;GO:0032088|negative regulation of NF-kappaB transcription factor activity;GO:0007219|Notch signaling pathway;GO:0006357|regulation of transcription from RNA polymerase II promoter;GO:0007165|signal transduction	GO:0005509|calcium ion binding;GO:0005544|calcium-dependent phospholipid binding;GO:0048306|calcium-dependent protein binding;GO:0042802|identical protein binding;GO:0051059|NF-kappaB binding;GO:0004859|phospholipase inhibitor activityGO:0005509|calcium ion binding;GO:0005544|calcium-dependent phospholipid binding	GO:0009986|cell surface;GO:0005737|cytoplasm;GO:0070062|extracellular exosome;GO:0031965|nuclear membrane;GO:0005634|nucleus;GO:0048471|perinuclear region of cytoplasm;GO:0005886|plasma membrane;GO:0012506|vesicle membrane	K17093|ANXA4; annexin A4	.
evm.model.ptg000203l.31	Protein.evm.model.ptg000203l.31::evm.model.ptg000203l.31	710604-729986[+]	ref|XM_011448610.3|	2970	E:0	PREDICTED: Crassostrea gigas APOBEC1 complementation factor (LOC105341857), transcript variant X7, mRNA	ref|XP_011446912.1|	1085	E:0	APOBEC1 complementation factor isoform X6 [Crassostrea gigas]	A1CF_PONAB	531	E:0	RecName: Full=APOBEC1 complementation factor;^Eukaryota; Metazoa; Chordata; Craniata; Vertebrata; Euteleostomi; Mammalia; Eutheria; Euarchontoglires; Primates; Haplorrhini; Catarrhini; Hominidae; Pongo	A1CF_PONAB	542	E:0	RecName: Full=APOBEC1 complementation factor;^Eukaryota; Metazoa; Chordata; Craniata; Vertebrata; Euteleostomi; Mammalia; Eutheria; Euarchontoglires; Primates; Haplorrhini; Catarrhini; Hominidae; Pongo	PF00076.21	RRM_1	RNA recognition motif. (a.k.a. RRM, RBD, or RNP domain)	ENOG410XTJ5	RNA binding motif protein	.	.	.	GO:0016556|mRNA modification;GO:0006397|mRNA processing;GO:0050821|protein stabilization	GO:0003727|single-stranded RNA bindingGO:0003676|nucleic acid binding	GO:0030895|apolipoprotein B mRNA editing enzyme complex;GO:0005737|cytoplasm;GO:0005783|endoplasmic reticulum	.	.
evm.model.ptg000147l.30	Protein.evm.model.ptg000147l.30::evm.model.ptg000147l.30	467012-470148[-]	ref|XM_011417219.3|	1201	E:0	PREDICTED: Crassostrea gigas arrestin domain-containing protein 17 (LOC105319621), mRNA	ref|XP_011415521.2|	563	E:0	arrestin domain-containing protein 17 [Crassostrea gigas]	ARRD3_PONAB	146	E:1.17e-39	RecName: Full=Arrestin domain-containing protein 3;^Eukaryota; Metazoa; Chordata; Craniata; Vertebrata; Euteleostomi; Mammalia; Eutheria; Euarchontoglires; Primates; Haplorrhini; Catarrhini; Hominidae; Pongo	ARRD3_PONAB	146	E:1.35e-39	RecName: Full=Arrestin domain-containing protein 3;^Eukaryota; Metazoa; Chordata; Craniata; Vertebrata; Euteleostomi; Mammalia; Eutheria; Euarchontoglires; Primates; Haplorrhini; Catarrhini; Hominidae; Pongo	PF00339.28	Arrestin_N	Arrestin (or S-antigen), N-terminal domain	ENOG41102NY	Arrestin domain containing	.	.	.	.	.	GO:0005769|early endosome;GO:0005764|lysosome;GO:0005886|plasma membrane	.	.
evm.model.ptg000244l.66	Protein.evm.model.ptg000244l.66::evm.model.ptg000244l.66	899345-903072[+]	ref|XM_011445777.3|	1528	E:0	PREDICTED: Crassostrea gigas arylsulfatase J (LOC105339974), mRNA	ref|XP_011444079.2|	555	E:0	arylsulfatase J [Crassostrea gigas]	ARSI_MOUSE	228	E:2.59e-69	RecName: Full=Arylsulfatase I;^Eukaryota; Metazoa; Chordata; Craniata; Vertebrata; Euteleostomi; Mammalia; Eutheria; Euarchontoglires; Glires; Rodentia; Myomorpha; Muroidea; Muridae; Murinae; Mus; Mus	ARSB_RAT	251	E:1.23e-78	RecName: Full=Arylsulfatase B;^Eukaryota; Metazoa; Chordata; Craniata; Vertebrata; Euteleostomi; Mammalia; Eutheria; Euarchontoglires; Glires; Rodentia; Myomorpha; Muroidea; Muridae; Murinae; Rattus	PF00884.22	Sulfatase	Sulfatase	COG3119	Sulfatase	.	.	.	GO:0006914|autophagy;GO:0007417|central nervous system development;GO:0061580|colon epithelial cell migration;GO:0010976|positive regulation of neuron projection development;GO:0010632|regulation of epithelial cell migration;GO:0043627|response to estrogen;GO:0051597|response to methylmercury;GO:0007584|response to nutrient;GO:0009268|response to pHGO:0008152|metabolic process	GO:0004065|arylsulfatase activity;GO:0046872|metal ion binding;GO:0003943|N-acetylgalactosamine-4-sulfatase activity;GO:0008484|sulfuric ester hydrolase activityGO:0008484|sulfuric ester hydrolase activity	GO:0009986|cell surface;GO:0070062|extracellular exosome;GO:0005794|Golgi apparatus;GO:0005764|lysosome;GO:0005739|mitochondrion;GO:0005791|rough endoplasmic reticulum	K01135|ARSB; arylsulfatase B [EC:3.1.6.12]	map01100|Metabolic pathways;map04142|Lysosome;map00531|Glycosaminoglycan degradation
evm.model.ptg000244l.67	Protein.evm.model.ptg000244l.67::evm.model.ptg000244l.67	903440-904042[+]	gb|CP048845.1|	1059	E:0	Crassostrea gigas strain QD chromosome 7	ref|XP_011444079.2|	406	E:5.81e-139	arylsulfatase J [Crassostrea gigas]	ARSI_CANLF	89.4	E:1.47e-19	RecName: Full=Arylsulfatase I;^Eukaryota; Metazoa; Chordata; Craniata; Vertebrata; Euteleostomi; Mammalia; Eutheria; Laurasiatheria; Carnivora; Caniformia; Canidae; Canis	ARSI_CANLF	86.7	E:9.56e-19	RecName: Full=Arylsulfatase I;^Eukaryota; Metazoa; Chordata; Craniata; Vertebrata; Euteleostomi; Mammalia; Eutheria; Laurasiatheria; Carnivora; Caniformia; Canidae; Canis	.	.	.	COG3119	Sulfatase	.	.	.	GO:0008152|metabolic process	GO:0046872|metal ion binding;GO:0008484|sulfuric ester hydrolase activity	GO:0005783|endoplasmic reticulum;GO:0005576|extracellular region	K12375|ARSI_J; arylsulfatase I/J [EC:3.1.6.-]	.
evm.model.ptg000039l.256	Protein.evm.model.ptg000039l.256::evm.model.ptg000039l.256	6122446-6165772[+]	gb|CP048839.1|	1402	E:0	Crassostrea gigas strain QD chromosome 1	ref|XP_034339165.1|	149	E:7.82e-38	ATP-dependent DNA helicase Q-like 3 [Crassostrea gigas]	RECQ1_CAEEL	61.6	E:3.89e-09	RecName: Full=Putative ATP-dependent DNA helicase Q1 {ECO:0000250|UniProtKB:P46063};^Eukaryota; Metazoa; Ecdysozoa; Nematoda; Chromadorea; Rhabditida; Rhabditoidea; Rhabditidae; Peloderinae; Caenorhabditis	RQSIM_ARATH	64.7	E:3.82e-10	RecName: Full=ATP-dependent DNA helicase Q-like SIM;^Eukaryota; Viridiplantae; Streptophyta; Embryophyta; Tracheophyta; Spermatophyta; Magnoliophyta; eudicotyledons; Gunneridae; Pentapetalae; rosids; malvids; Brassicales; Brassicaceae; Camelineae; Arabidopsis	PF00271.30	Helicase_C	Helicase conserved C-terminal domain	COG0514	atp-dependent dna helicase	.	.	.	GO:0006281|DNA repair;GO:0000724|double-strand break repair via homologous recombination	GO:0043138|3'-5' DNA helicase activity;GO:0005524|ATP binding;GO:0043140|ATP-dependent 3'-5' DNA helicase activity;GO:0003677|DNA binding;GO:0009378|four-way junction helicase activity;GO:0046872|metal ion binding	GO:0005694|chromosome;GO:0005737|cytoplasm;GO:0005634|nucleus	K10900|WRN, RECQL2; werner syndrome ATP-dependent helicase [EC:3.6.4.12]	.
evm.model.ptg000065l.614	Protein.evm.model.ptg000065l.614::evm.model.ptg000065l.614	9448124-9450790[-]	gb|CP048844.1|	603	E:3.16e-168	Crassostrea gigas strain QD chromosome 6	ref|XP_034311354.1|	187	E:6.38e-57	ATP-dependent RNA helicase A-like [Crassostrea gigas]	.	.	.	.	.	.	.	.	.	.	.	.	.	.	.	.	.	.	.	.	.
evm.model.ptg000100l.593	Protein.evm.model.ptg000100l.593::evm.model.ptg000100l.593	8529690-8537764[+]	emb|LR761636.1|	1424	E:0	Crassostrea gigas genome assembly, linkage group: LG3	ref|XP_011422536.1|	107	E:3.24e-23	ATP-dependent RNA helicase glh-2-like [Crassostrea gigas]	.	.	.	.	.	.	.	.	.	.	.	.	.	.	.	.	.	.	.	.	.
evm.model.ptg000065l.392	Protein.evm.model.ptg000065l.392::evm.model.ptg000065l.392	5968282-5971704[-]	ref|XM_011437301.3|	1105	E:0	PREDICTED: Crassostrea gigas axin-1-like (LOC105334024), transcript variant X2, mRNA	ref|XP_011435601.2|	412	E:4.03e-136	axin-1-like [Crassostrea gigas] >XP_011435602.2 axin-1-like [Crassostrea gigas] >XP_011435603.2 axin-1-like [Crassostrea gigas]	AXIN2_HUMAN	75.1	E:4.16e-14	RecName: Full=Axin-2;^Eukaryota; Metazoa; Chordata; Craniata; Vertebrata; Euteleostomi; Mammalia; Eutheria; Euarchontoglires; Primates; Haplorrhini; Catarrhini; Hominidae; Homo	AXIN1_MOUSE	104	E:3.81e-24	RecName: Full=Axin-1;^Eukaryota; Metazoa; Chordata; Craniata; Vertebrata; Euteleostomi; Mammalia; Eutheria; Euarchontoglires; Glires; Rodentia; Myomorpha; Muroidea; Muridae; Murinae; Mus; Mus	PF00778.16	DIX	DIX domain	ENOG410YMJD	Regulator of G-protein signaling	.	.	.	GO:0007257|activation of JUN kinase activity;GO:0032147|activation of protein kinase activity;GO:0006915|apoptotic process;GO:0048318|axial mesoderm development;GO:0048320|axial mesoderm formation;GO:1904886|beta-catenin destruction complex disassembly;GO:0060070|canonical Wnt signaling pathway;GO:0060823|canonical Wnt signaling pathway involved in neural plate anterior/posterior pattern formatio…	GO:0008013|beta-catenin binding;GO:0019899|enzyme binding;GO:0005096|GTPase activator activity;GO:0070411|I-SMAD binding;GO:0042802|identical protein binding;GO:0002039|p53 binding;GO:0008022|protein C-terminus binding;GO:0032947|protein complex scaffold activity;GO:0019904|protein domain specific binding;GO:0042803|protein homodimerization activity;GO:0019901|protein kinase binding;GO:0043621|pr…	GO:0030877|beta-catenin destruction complex;GO:0005938|cell cortex;GO:0071944|cell periphery;GO:0005737|cytoplasm;GO:0031410|cytoplasmic vesicle;GO:0005829|cytosol;GO:0016328|lateral plasma membrane;GO:0005634|nucleus;GO:0048471|perinuclear region of cytoplasm;GO:0005886|plasma membrane;GO:0043234|protein complex;GO:1990909|Wnt signalosome	K02157|AXIN1; axin 1	map04390|Hippo signaling pathway;map05200|Pathways in cancer;map05213|Endometrial cancer;map05210|Colorectal cancer;map05217|Basal cell carcinoma;map04550|Signaling pathways regulating pluripotency of stem cells;map04310|Wnt signaling pathway
evm.model.ptg000065l.395	Protein.evm.model.ptg000065l.395::evm.model.ptg000065l.395	5981905-5993240[-]	ref|XM_011437301.3|	3507	E:0	PREDICTED: Crassostrea gigas axin-1-like (LOC105334024), transcript variant X2, mRNA	ref|XP_011435601.2|	1058	E:0	axin-1-like [Crassostrea gigas] >XP_011435602.2 axin-1-like [Crassostrea gigas] >XP_011435603.2 axin-1-like [Crassostrea gigas]	AXIN1_HUMAN	158	E:3.22e-39	RecName: Full=Axin-1;^Eukaryota; Metazoa; Chordata; Craniata; Vertebrata; Euteleostomi; Mammalia; Eutheria; Euarchontoglires; Primates; Haplorrhini; Catarrhini; Hominidae; Homo	AXIN1_RAT	227	E:3.75e-63	RecName: Full=Axin-1;^Eukaryota; Metazoa; Chordata; Craniata; Vertebrata; Euteleostomi; Mammalia; Eutheria; Euarchontoglires; Glires; Rodentia; Myomorpha; Muroidea; Muridae; Murinae; Rattus	PF16646.4	AXIN1_TNKS_BD	Axin-1 tankyrase binding domain	ENOG410YMJD	Regulator of G-protein signaling	.	.	.	GO:0007257|activation of JUN kinase activity;GO:0006915|apoptotic process;GO:0048320|axial mesoderm formation;GO:0060070|canonical Wnt signaling pathway;GO:0060823|canonical Wnt signaling pathway involved in neural plate anterior/posterior pattern formation;GO:0031122|cytoplasmic microtubule organization;GO:0007368|determination of left/right symmetry;GO:0048048|embryonic eye morphogenesis;GO:006…	GO:0070016|armadillo repeat domain binding;GO:0008013|beta-catenin binding;GO:0005096|GTPase activator activity;GO:0042802|identical protein binding;GO:0019904|protein domain specific binding;GO:0042803|protein homodimerization activity;GO:0019901|protein kinase binding;GO:0005102|receptor binding;GO:0030159|receptor signaling complex scaffold activity	GO:0030877|beta-catenin destruction complex;GO:0031410|cytoplasmic vesicle;GO:0005634|nucleus;GO:0005886|plasma membrane;GO:0014069|postsynaptic density of dendrite	K02157|AXIN1; axin 1	map04390|Hippo signaling pathway;map05200|Pathways in cancer;map05213|Endometrial cancer;map05210|Colorectal cancer;map05217|Basal cell carcinoma;map04550|Signaling pathways regulating pluripotency of stem cells;map04310|Wnt signaling pathway
evm.model.ptg000209l.124	Protein.evm.model.ptg000209l.124::evm.model.ptg000209l.124	2341334-2371725[+]	gb|CP048842.1|	368	E:1.15e-97	Crassostrea gigas strain QD chromosome 4	ref|XP_034313784.1|	307	E:4.36e-102	beta-1,4-galactosyltransferase 4 [Crassostrea gigas]	B4GT4_RAT	213	E:1.01e-66	RecName: Full=Beta-1,4-galactosyltransferase 4;^Eukaryota; Metazoa; Chordata; Craniata; Vertebrata; Euteleostomi; Mammalia; Eutheria; Euarchontoglires; Glires; Rodentia; Myomorpha; Muroidea; Muridae; Murinae; Rattus	B4GT4_RAT	212	E:1.7e-66	RecName: Full=Beta-1,4-galactosyltransferase 4;^Eukaryota; Metazoa; Chordata; Craniata; Vertebrata; Euteleostomi; Mammalia; Eutheria; Euarchontoglires; Glires; Rodentia; Myomorpha; Muroidea; Muridae; Murinae; Rattus	PF13733.5	Glyco_transf_7N	N-terminal region of glycosyl transferase group 7	ENOG410ZYYA	N-acetyllactosamine synthase activity	.	.	.	GO:0005975|carbohydrate metabolic process;GO:0006486|protein glycosylation	GO:0046872|metal ion binding;GO:0003945|N-acetyllactosamine synthase activity	GO:0032580|Golgi cisterna membrane;GO:0016021|integral component of membrane	K07969|B4GALT4; beta-1,4-galactosyltransferase 4 [EC:2.4.1.90 2.4.1.275 2.4.1.-]	map01100|Metabolic pathways;map00601|Glycosphingolipid biosynthesis - lacto and neolacto series;map00533|Glycosaminoglycan biosynthesis - keratan sulfate
evm.model.ptg000229l.14	Protein.evm.model.ptg000229l.14::evm.model.ptg000229l.14	733003-760807[+]	ref|XM_011440864.3|	1496	E:0	PREDICTED: Crassostrea gigas bifunctional methylenetetrahydrofolate dehydrogenase/cyclohydrolase, mitochondrial (LOC105336517), mRNA	ref|XP_011439166.1|	566	E:0	bifunctional methylenetetrahydrofolate dehydrogenase/cyclohydrolase, mitochondrial [Crassostrea gigas]	MTDC_MOUSE	372	E:7.04e-129	RecName: Full=Bifunctional methylenetetrahydrofolate dehydrogenase/cyclohydrolase, mitochondrial;^Eukaryota; Metazoa; Chordata; Craniata; Vertebrata; Euteleostomi; Mammalia; Eutheria; Euarchontoglires; Glires; Rodentia; Myomorpha; Muroidea; Muridae; Murinae; Mus; Mus	MTDC_MOUSE	372	E:6.07e-129	RecName: Full=Bifunctional methylenetetrahydrofolate dehydrogenase/cyclohydrolase, mitochondrial;^Eukaryota; Metazoa; Chordata; Craniata; Vertebrata; Euteleostomi; Mammalia; Eutheria; Euarchontoglires; Glires; Rodentia; Myomorpha; Muroidea; Muridae; Murinae; Mus; Mus	PF00763.22	THF_DHG_CYH	Tetrahydrofolate dehydrogenase/cyclohydrolase, catalytic domain	COG0190	Catalyzes the oxidation of 5,10- methylenetetrahydrofolate to 5,10-methenyltetrahydrofolate and then the hydrolysis of 5,10-methenyltetrahydrofolate to 10- formyltetrahydrofolate (By similarity)	.	.	.	GO:0006730|one-carbon metabolic process;GO:0046653|tetrahydrofolate metabolic processGO:0055114|oxidation-reduction process	GO:0000287|magnesium ion binding;GO:0004477|methenyltetrahydrofolate cyclohydrolase activity;GO:0004487|methylenetetrahydrofolate dehydrogenase (NAD+) activity;GO:0004488|methylenetetrahydrofolate dehydrogenase (NADP+) activity;GO:0042301|phosphate ion bindingGO:0004488|methylenetetrahydrofolate dehydrogenase (NADP+) activity	GO:0005615|extracellular space;GO:0005739|mitochondrion	K13403|MTHFD2; methylenetetrahydrofolate dehydrogenase(NAD+) / 5,10-methenyltetrahydrofolate cyclohydrolase [EC:1.5.1.15 3.5.4.9]	map01100|Metabolic pathways;map00670|One carbon pool by folate
evm.model.ptg000023l.655	Protein.evm.model.ptg000023l.655::evm.model.ptg000023l.655	8939540-8940560[-]	ref|XM_034443500.1|	837	E:0	PREDICTED: Crassostrea gigas blastula protease 10 (LOC105325464), mRNA	ref|XP_034299391.1|	341	E:1.46e-118	blastula protease 10 [Crassostrea gigas]	CUBN_RAT	63.5	E:1.08e-10	RecName: Full=Cubilin;^Eukaryota; Metazoa; Chordata; Craniata; Vertebrata; Euteleostomi; Mammalia; Eutheria; Euarchontoglires; Glires; Rodentia; Myomorpha; Muroidea; Muridae; Murinae; Rattus	CUBN_RAT	63.2	E:1.29e-10	RecName: Full=Cubilin;^Eukaryota; Metazoa; Chordata; Craniata; Vertebrata; Euteleostomi; Mammalia; Eutheria; Euarchontoglires; Glires; Rodentia; Myomorpha; Muroidea; Muridae; Murinae; Rattus	PF00431.19	CUB	CUB domain	ENOG410ZPX7	Meprin A	.	.	.	GO:0008203|cholesterol metabolic process;GO:0015889|cobalamin transport;GO:0020028|hemoglobin import;GO:0001701|in utero embryonic development;GO:0070207|protein homotrimerization;GO:0006898|receptor-mediated endocytosis;GO:0007584|response to nutrient;GO:0006766|vitamin metabolic process	GO:0005509|calcium ion binding;GO:0031419|cobalamin binding;GO:0015235|cobalamin transporter activity;GO:0030492|hemoglobin binding;GO:0042802|identical protein binding;GO:0004872|receptor activity	GO:0031526|brush border membrane;GO:0005905|clathrin-coated pit;GO:0030135|coated vesicle;GO:0030666|endocytic vesicle membrane;GO:0010008|endosome membrane;GO:0043202|lysosomal lumen;GO:0005765|lysosomal membrane;GO:0016020|membrane;GO:0043234|protein complex	K14616|CUBN; cubilin	map04977|Vitamin digestion and absorption
evm.model.ptg000160l.264	Protein.evm.model.ptg000160l.264::evm.model.ptg000160l.264	3686810-3687796[+]	gb|CP048844.1|	1485	E:0	Crassostrea gigas strain QD chromosome 6	ref|XP_011412345.2|	478	E:4.63e-168	bombesin receptor subtype-3-like [Crassostrea gigas] >XP_011412346.2 bombesin receptor subtype-3-like [Crassostrea gigas] >XP_034311789.1 bombesin receptor subtype-3-like [Crassostrea gigas]	NPR18_CAEEL	52.4	E:3.18e-06	RecName: Full=Neuropeptide receptor 18 {ECO:0000305};^Eukaryota; Metazoa; Ecdysozoa; Nematoda; Chromadorea; Rhabditida; Rhabditoidea; Rhabditidae; Peloderinae; Caenorhabditis	OPSD1_MIZYE	89.4	E:1.89e-18	RecName: Full=Rhodopsin, GQ-coupled;^Eukaryota; Metazoa; Lophotrochozoa; Mollusca; Bivalvia; Pteriomorphia; Pectinoida; Pectinoidea; Pectinidae; Mizuhopecten	PF00001.20	7tm_1	7 transmembrane receptor (rhodopsin family)	.	.	.	.	.	GO:0007602|phototransduction;GO:0018298|protein-chromophore linkage;GO:0007601|visual perceptionGO:0007186|G-protein coupled receptor signaling pathway	GO:0004930|G-protein coupled receptor activity;GO:0009881|photoreceptor activityGO:0004930|G-protein coupled receptor activity	GO:0016021|integral component of membraneGO:0016021|integral component of membrane	.	.
evm.model.ptg000244l.70	Protein.evm.model.ptg000244l.70::evm.model.ptg000244l.70	918057-923794[-]	ref|XM_034475874.1|	645	E:0	PREDICTED: Crassostrea gigas C-type lectin domain family 3 member A homolog (LOC109620190), mRNA	ref|XP_034331765.1|	280	E:1.83e-94	C-type lectin domain family 3 member A homolog [Crassostrea gigas]	COL12_HUMAN	62	E:2.65e-10	RecName: Full=Collectin-12;^Eukaryota; Metazoa; Chordata; Craniata; Vertebrata; Euteleostomi; Mammalia; Eutheria; Euarchontoglires; Primates; Haplorrhini; Catarrhini; Hominidae; Homo	COL12_HUMAN	62.4	E:1.71e-10	RecName: Full=Collectin-12;^Eukaryota; Metazoa; Chordata; Craniata; Vertebrata; Euteleostomi; Mammalia; Eutheria; Euarchontoglires; Primates; Haplorrhini; Catarrhini; Hominidae; Homo	PF01822.18	WSC	WSC domain	ENOG41101BT	Collectin sub-family member 12	.	.	.	GO:0009756|carbohydrate mediated signaling;GO:0071360|cellular response to exogenous dsRNA;GO:0006952|defense response;GO:0045087|innate immune response;GO:0006910|phagocytosis, recognition;GO:0060355|positive regulation of cell adhesion molecule production;GO:0051260|protein homooligomerization;GO:0006898|receptor-mediated endocytosis;GO:0050776|regulation of immune response;GO:0034138|toll-like…	GO:0005534|galactose binding;GO:0030169|low-density lipoprotein particle binding;GO:0046872|metal ion binding;GO:0005044|scavenger receptor activity;GO:0008329|signaling pattern recognition receptor activity	GO:0005581|collagen trimer;GO:0030666|endocytic vesicle membrane;GO:0070062|extracellular exosome;GO:0016021|integral component of membrane;GO:0005886|plasma membrane	K10062|COLEC12; collectin sub-family member 12	map04145|Phagosome
evm.model.ptg000244l.64	Protein.evm.model.ptg000244l.64::evm.model.ptg000244l.64	887948-891038[-]	gb|CP048845.1|	392	E:4.69e-105	Crassostrea gigas strain QD chromosome 7	ref|XP_034331765.1|	176	E:1.98e-53	C-type lectin domain family 3 member A homolog [Crassostrea gigas]	FCER2_MOUSE	86.3	E:3.36e-19	RecName: Full=Low affinity immunoglobulin epsilon Fc receptor;^Eukaryota; Metazoa; Chordata; Craniata; Vertebrata; Euteleostomi; Mammalia; Eutheria; Euarchontoglires; Glires; Rodentia; Myomorpha; Muroidea; Muridae; Murinae; Mus; Mus	FCER2_MOUSE	86.3	E:2.76e-19	RecName: Full=Low affinity immunoglobulin epsilon Fc receptor;^Eukaryota; Metazoa; Chordata; Craniata; Vertebrata; Euteleostomi; Mammalia; Eutheria; Euarchontoglires; Glires; Rodentia; Myomorpha; Muroidea; Muridae; Murinae; Mus; Mus	PF00059.20	Lectin_C	Lectin C-type domain	ENOG410XZ77	carbohydrate binding	.	.	.	GO:0002925|positive regulation of humoral immune response mediated by circulating immunoglobulin;GO:0051712|positive regulation of killing of cells of other organism;GO:0051000|positive regulation of nitric-oxide synthase activity;GO:0051770|positive regulation of nitric-oxide synthase biosynthetic process	GO:0030246|carbohydrate binding;GO:0019863|IgE binding;GO:0046872|metal ion binding	GO:0009897|external side of plasma membrane;GO:0070062|extracellular exosome;GO:0016021|integral component of membrane	K06468|FCER2, CD23; Fc receptor, IgE, low affinity II	map05169|Epstein-Barr virus infection;map04640|Hematopoietic cell lineage
evm.model.ptg000083l.96	Protein.evm.model.ptg000083l.96::evm.model.ptg000083l.96	1889831-1897314[-]	ref|XM_034458691.1|	2590	E:0	PREDICTED: Crassostrea gigas cadherin-99C (LOC105331301), mRNA	ref|XP_034314582.1|	909	E:0	cadherin-99C [Crassostrea gigas]	CAD99_DROME	75.1	E:1.06e-12	RecName: Full=Cadherin-99C {ECO:0000303|PubMed:15708564};^Eukaryota; Metazoa; Ecdysozoa; Arthropoda; Hexapoda; Insecta; Pterygota; Neoptera; Holometabola; Diptera; Brachycera; Muscomorpha; Ephydroidea; Drosophilidae; Drosophila; Sophophora	CAD99_DROME	87.4	E:1.59e-16	RecName: Full=Cadherin-99C {ECO:0000303|PubMed:15708564};^Eukaryota; Metazoa; Ecdysozoa; Arthropoda; Hexapoda; Insecta; Pterygota; Neoptera; Holometabola; Diptera; Brachycera; Muscomorpha; Ephydroidea; Drosophilidae; Drosophila; Sophophora	.	.	.	ENOG410XQHI	Cadherins are calcium dependent cell adhesion proteins (By similarity)	.	.	.	GO:0045176|apical protein localization;GO:0016339|calcium-dependent cell-cell adhesion via plasma membrane cell adhesion molecules;GO:0019722|calcium-mediated signaling;GO:0044331|cell-cell adhesion mediated by cadherin;GO:0007304|chorion-containing eggshell formation;GO:0032529|follicle cell microvillus organization;GO:0007156|homophilic cell adhesion via plasma membrane adhesion molecules;GO:00…	GO:0005509|calcium ion binding;GO:0017022|myosin binding	GO:0016324|apical plasma membrane;GO:0010008|endosome membrane;GO:0005887|integral component of plasma membrane;GO:0005902|microvillus;GO:0031528|microvillus membrane	K16500|PCDH15; protocadherin-15	.
evm.model.ptg000066l.20	Protein.evm.model.ptg000066l.20::evm.model.ptg000066l.20	231365-250646[+]	ref|XM_034447601.1|	12229	E:0	PREDICTED: Crassostrea gigas calcineurin-binding protein cabin-1 (LOC105347315), mRNA	ref|XP_034303492.1|	4590	E:0	calcineurin-binding protein cabin-1 [Crassostrea gigas]	CABIN_HUMAN	580	E:1.54e-168	RecName: Full=Calcineurin-binding protein cabin-1;^Eukaryota; Metazoa; Chordata; Craniata; Vertebrata; Euteleostomi; Mammalia; Eutheria; Euarchontoglires; Primates; Haplorrhini; Catarrhini; Hominidae; Homo	CABIN_HUMAN	611	E:3.03e-179	RecName: Full=Calcineurin-binding protein cabin-1;^Eukaryota; Metazoa; Chordata; Craniata; Vertebrata; Euteleostomi; Mammalia; Eutheria; Euarchontoglires; Primates; Haplorrhini; Catarrhini; Hominidae; Homo	PF13181.5	TPR_8	Tetratricopeptide repeat	ENOG410XY91	Calcineurin binding protein 1	.	.	.	GO:0007166|cell surface receptor signaling pathway;GO:0016569|covalent chromatin modification;GO:0006336|DNA replication-independent nucleosome assembly	GO:0004864|protein phosphatase inhibitor activityGO:0005515|protein binding	GO:0016235|aggresome;GO:0005829|cytosol;GO:0005654|nucleoplasm;GO:0005634|nucleus	K17613|CABIN1; calcineurin-binding protein cabin-1	.
evm.model.ptg000109l.30	Protein.evm.model.ptg000109l.30::evm.model.ptg000109l.30	920388-930359[+]	ref|XM_011430205.3|	1474	E:0	PREDICTED: Crassostrea gigas calcium signal-modulating cyclophilin ligand (LOC105329062), mRNA	ref|XP_011428507.2|	545	E:0	calcium signal-modulating cyclophilin ligand [Crassostrea gigas]	CAMLG_HUMAN	58.9	E:7.5e-09	RecName: Full=Calcium signal-modulating cyclophilin ligand;^Eukaryota; Metazoa; Chordata; Craniata; Vertebrata; Euteleostomi; Mammalia; Eutheria; Euarchontoglires; Primates; Haplorrhini; Catarrhini; Hominidae; Homo	CAMLG_HUMAN	63.5	E:2.06e-10	RecName: Full=Calcium signal-modulating cyclophilin ligand;^Eukaryota; Metazoa; Chordata; Craniata; Vertebrata; Euteleostomi; Mammalia; Eutheria; Euarchontoglires; Primates; Haplorrhini; Catarrhini; Hominidae; Homo	PF14963.5	CAML	Calcium signal-modulating cyclophilin ligand	ENOG4111HUY	calcium modulating ligand	.	.	.	GO:0006952|defense response;GO:0007173|epidermal growth factor receptor signaling pathway;GO:0001881|receptor recycling;GO:0007165|signal transduction;GO:0016032|viral process	GO:0050839|cell adhesion molecule binding	GO:0005783|endoplasmic reticulum;GO:0016021|integral component of membrane;GO:0016020|membrane	.	.
evm.model.ptg000025l.95	Protein.evm.model.ptg000025l.95::evm.model.ptg000025l.95	1123708-1132915[-]	ref|XM_011417184.3|	961	E:0	PREDICTED: Crassostrea gigas calmodulin-A (LOC105319589), transcript variant X1, mRNA	ref|XP_011415486.2|	375	E:4.56e-132	calmodulin-A isoform X1 [Crassostrea gigas]	CALM_HALOK	86.7	E:1.45e-20	RecName: Full=Calmodulin;^Eukaryota; Metazoa; Porifera; Demospongiae; Heteroscleromorpha; Suberitida; Halichondriidae; Halichondria; Halichondria (Halichondria)	CALM_HALOK	86.7	E:1.39e-20	RecName: Full=Calmodulin;^Eukaryota; Metazoa; Porifera; Demospongiae; Heteroscleromorpha; Suberitida; Halichondriidae; Halichondria; Halichondria (Halichondria)	PF13405.5	EF-hand_6	EF-hand domain	.	.	.	.	.	.	GO:0005509|calcium ion bindingGO:0005509|calcium ion binding	.	.	.
evm.model.ptg000074l.67	Protein.evm.model.ptg000074l.67::evm.model.ptg000074l.67	987620-990567[+]	ref|XM_011456459.3|	761	E:0	PREDICTED: Crassostrea gigas caltractin (LOC105347389), mRNA	ref|XP_011454761.2|	271	E:6.94e-92	caltractin [Crassostrea gigas]	CML14_ORYSJ	80.1	E:2.23e-18	RecName: Full=Probable calcium-binding protein CML14;^Eukaryota; Viridiplantae; Streptophyta; Embryophyta; Tracheophyta; Spermatophyta; Magnoliophyta; Liliopsida; Poales; Poaceae; BOP clade; Oryzoideae; Oryzeae; Oryzinae; Oryza	CML14_ORYSJ	89.4	E:6.2e-22	RecName: Full=Probable calcium-binding protein CML14;^Eukaryota; Viridiplantae; Streptophyta; Embryophyta; Tracheophyta; Spermatophyta; Magnoliophyta; Liliopsida; Poales; Poaceae; BOP clade; Oryzoideae; Oryzeae; Oryzinae; Oryza	PF13499.5	EF-hand_7	EF-hand domain pair	COG5126	Calcium-binding protein	.	.	.	.	GO:0005509|calcium ion bindingGO:0005509|calcium ion binding	.	K13448|CML; calcium-binding protein CML	map04626|Plant-pathogen interaction
evm.model.ptg000203l.4	Protein.evm.model.ptg000203l.4::evm.model.ptg000203l.4	84230-87667[+]	ref|XM_011433125.3|	859	E:0	PREDICTED: Crassostrea gigas caltractin-like (LOC105331085), mRNA	ref|XP_011431427.1|	323	E:2.21e-112	caltractin-like [Crassostrea gigas]	CETN2_BOVIN	201	E:7.9e-66	RecName: Full=Centrin-2;^Eukaryota; Metazoa; Chordata; Craniata; Vertebrata; Euteleostomi; Mammalia; Eutheria; Laurasiatheria; Cetartiodactyla; Ruminantia; Pecora; Bovidae; Bovinae; Bos	CETN2_BOVIN	201	E:5.77e-66	RecName: Full=Centrin-2;^Eukaryota; Metazoa; Chordata; Craniata; Vertebrata; Euteleostomi; Mammalia; Eutheria; Laurasiatheria; Cetartiodactyla; Ruminantia; Pecora; Bovidae; Bovinae; Bos	PF13499.5	EF-hand_7	EF-hand domain pair	COG5126	Calcium-binding protein	.	.	.	GO:0051301|cell division;GO:0007099|centriole replication;GO:0006289|nucleotide-excision repair;GO:0032465|regulation of cytokinesis;GO:0007283|spermatogenesis	GO:0005509|calcium ion binding;GO:0031683|G-protein beta/gamma-subunit complex binding;GO:0032795|heterotrimeric G-protein binding;GO:0008017|microtubule bindingGO:0005509|calcium ion binding	GO:0005814|centriole;GO:0005813|centrosome;GO:0036064|ciliary basal body;GO:0032391|photoreceptor connecting cilium;GO:0071942|XPC complex	K10840|CETN2; centrin-2	map03420|Nucleotide excision repair
evm.model.ptg000109l.18	Protein.evm.model.ptg000109l.18::evm.model.ptg000109l.18	703129-717472[+]	ref|XR_004598176.1|	1033	E:0	PREDICTED: Crassostrea gigas carbohydrate sulfotransferase 15 (LOC105332349), transcript variant X5, misc_RNA	ref|XP_034312340.1|	767	E:0	carbohydrate sulfotransferase 15 isoform X1 [Crassostrea gigas] >XP_034312341.1 carbohydrate sulfotransferase 15 isoform X1 [Crassostrea gigas]	CHSTF_HUMAN	170	E:4.54e-46	RecName: Full=Carbohydrate sulfotransferase 15;^Eukaryota; Metazoa; Chordata; Craniata; Vertebrata; Euteleostomi; Mammalia; Eutheria; Euarchontoglires; Primates; Haplorrhini; Catarrhini; Hominidae; Homo	CHSTF_HUMAN	171	E:2.78e-46	RecName: Full=Carbohydrate sulfotransferase 15;^Eukaryota; Metazoa; Chordata; Craniata; Vertebrata; Euteleostomi; Mammalia; Eutheria; Euarchontoglires; Primates; Haplorrhini; Catarrhini; Hominidae; Homo	PF00685.26	Sulfotransfer_1	Sulfotransferase domain	ENOG410XSMU	Carbohydrate (N-acetylgalactosamine 4-sulfate 6-O) sulfotransferase 15	.	.	.	GO:0030206|chondroitin sulfate biosynthetic process;GO:0019319|hexose biosynthetic process	GO:0050656|3'-phosphoadenosine 5'-phosphosulfate binding;GO:0050659|N-acetylgalactosamine 4-sulfate 6-O-sulfotransferase activityGO:0008146|sulfotransferase activity	GO:0000139|Golgi membrane;GO:0016021|integral component of membrane	K08106|CHST15; N-acetylgalactosamine 4-sulfate 6-O-sulfotransferase [EC:2.8.2.33]	map00532|Glycosaminoglycan biosynthesis - chondroitin sulfate / dermatan sulfate
evm.model.ptg000209l.122	Protein.evm.model.ptg000209l.122::evm.model.ptg000209l.122	2278140-2292340[-]	gb|CP048842.1|	281	E:2.3e-71	Crassostrea gigas strain QD chromosome 4	ref|XP_034312340.1|	510	E:8.88e-179	carbohydrate sulfotransferase 15 isoform X1 [Crassostrea gigas] >XP_034312341.1 carbohydrate sulfotransferase 15 isoform X1 [Crassostrea gigas]	CHSTF_HUMAN	193	E:3.27e-55	RecName: Full=Carbohydrate sulfotransferase 15;^Eukaryota; Metazoa; Chordata; Craniata; Vertebrata; Euteleostomi; Mammalia; Eutheria; Euarchontoglires; Primates; Haplorrhini; Catarrhini; Hominidae; Homo	CHSTF_HUMAN	199	E:1.6e-57	RecName: Full=Carbohydrate sulfotransferase 15;^Eukaryota; Metazoa; Chordata; Craniata; Vertebrata; Euteleostomi; Mammalia; Eutheria; Euarchontoglires; Primates; Haplorrhini; Catarrhini; Hominidae; Homo	PF00685.26	Sulfotransfer_1	Sulfotransferase domain	ENOG410XSMU	Carbohydrate (N-acetylgalactosamine 4-sulfate 6-O) sulfotransferase 15	.	.	.	GO:0030206|chondroitin sulfate biosynthetic process;GO:0019319|hexose biosynthetic process	GO:0050656|3'-phosphoadenosine 5'-phosphosulfate binding;GO:0050659|N-acetylgalactosamine 4-sulfate 6-O-sulfotransferase activityGO:0008146|sulfotransferase activity	GO:0000139|Golgi membrane;GO:0016021|integral component of membrane	K08106|CHST15; N-acetylgalactosamine 4-sulfate 6-O-sulfotransferase [EC:2.8.2.33]	map00532|Glycosaminoglycan biosynthesis - chondroitin sulfate / dermatan sulfate
evm.model.ptg000065l.842	Protein.evm.model.ptg000065l.842::evm.model.ptg000065l.842	13398024-13398833[-]	ref|XM_011434907.3|	1397	E:0	PREDICTED: Crassostrea gigas carbon catabolite-derepressing protein kinase (LOC105332351), mRNA	ref|XP_011433209.1|	543	E:0	carbon catabolite-derepressing protein kinase [Crassostrea gigas]	TIO_ARATH	127	E:8.51e-32	RecName: Full=Serine/threonine-protein kinase TIO;^Eukaryota; Viridiplantae; Streptophyta; Embryophyta; Tracheophyta; Spermatophyta; Magnoliophyta; eudicotyledons; Gunneridae; Pentapetalae; rosids; malvids; Brassicales; Brassicaceae; Camelineae; Arabidopsis	TIO_ARATH	127	E:7.45e-32	RecName: Full=Serine/threonine-protein kinase TIO;^Eukaryota; Viridiplantae; Streptophyta; Embryophyta; Tracheophyta; Spermatophyta; Magnoliophyta; eudicotyledons; Gunneridae; Pentapetalae; rosids; malvids; Brassicales; Brassicaceae; Camelineae; Arabidopsis	PF00069.24	Pkinase	Protein kinase domain	ENOG410XRQ6	Serine threonine kinase	.	.	.	GO:0000911|cytokinesis by cell plate formation;GO:0009558|embryo sac cellularization;GO:0007112|male meiosis cytokinesisGO:0006468|protein phosphorylation	GO:0005524|ATP binding;GO:0019894|kinesin binding;GO:0004674|protein serine/threonine kinase activityGO:0004672|protein kinase activity;GO:0005524|ATP binding	GO:0005856|cytoskeleton;GO:0009524|phragmoplast	K06228|FU; fused [EC:2.7.11.1]	map04340|Hedgehog signaling pathway;map05217|Basal cell carcinoma;map05200|Pathways in cancer
evm.model.ptg000109l.26	Protein.evm.model.ptg000109l.26::evm.model.ptg000109l.26	886059-897556[-]	ref|XM_011430263.3|	2254	E:0	PREDICTED: Crassostrea gigas carboxypeptidase E (LOC105329096), mRNA	ref|XP_011428565.2|	967	E:0	carboxypeptidase E [Crassostrea gigas]	CBPE_LOPAM	366	E:6.06e-122	RecName: Full=Carboxypeptidase E;^Eukaryota; Metazoa; Chordata; Craniata; Vertebrata; Euteleostomi; Actinopterygii; Neopterygii; Teleostei; Neoteleostei; Acanthomorphata; Eupercaria; Lophiiformes; Lophiidae; Lophius	CBPE_LOPAM	367	E:4.74e-122	RecName: Full=Carboxypeptidase E;^Eukaryota; Metazoa; Chordata; Craniata; Vertebrata; Euteleostomi; Actinopterygii; Neopterygii; Teleostei; Neoteleostei; Acanthomorphata; Eupercaria; Lophiiformes; Lophiidae; Lophius	PF00246.23	Peptidase_M14	Zinc carboxypeptidase	.	.	.	.	.	GO:0006508|proteolysis	GO:0004181|metallocarboxypeptidase activity;GO:0008270|zinc ion bindingGO:0004181|metallocarboxypeptidase activity;GO:0008270|zinc ion binding	GO:0005576|extracellular region;GO:0030658|transport vesicle membrane	.	.
evm.model.ptg000135l.175	Protein.evm.model.ptg000135l.175::evm.model.ptg000135l.175	2625559-2638687[-]	ref|XM_011435224.3|	4108	E:0	PREDICTED: Crassostrea gigas CCR4-NOT transcription complex subunit 3 (LOC105332581), transcript variant X4, mRNA	ref|XP_011433526.2|	1085	E:0	CCR4-NOT transcription complex subunit 3 isoform X4 [Crassostrea gigas]	CNOT3_MOUSE	328	E:1.88e-99	RecName: Full=CCR4-NOT transcription complex subunit 3;^Eukaryota; Metazoa; Chordata; Craniata; Vertebrata; Euteleostomi; Mammalia; Eutheria; Euarchontoglires; Glires; Rodentia; Myomorpha; Muroidea; Muridae; Murinae; Mus; Mus	CNOT3_MOUSE	664	E:0	RecName: Full=CCR4-NOT transcription complex subunit 3;^Eukaryota; Metazoa; Chordata; Craniata; Vertebrata; Euteleostomi; Mammalia; Eutheria; Euarchontoglires; Glires; Rodentia; Myomorpha; Muroidea; Muridae; Murinae; Mus; Mus	PF04065.14	Not3	Not1 N-terminal domain, CCR4-Not complex component	COG5665	CCR4-NOT transcription complex, subunit 3	.	.	.	GO:0031047|gene silencing by RNA;GO:0033147|negative regulation of intracellular estrogen receptor signaling pathway;GO:0017148|negative regulation of translation;GO:0000288|nuclear-transcribed mRNA catabolic process, deadenylation-dependent decay;GO:2000036|regulation of stem cell population maintenance;GO:0006355|regulation of transcription, DNA-templated;GO:0006351|transcription, DNA-templated…	.	GO:0030014|CCR4-NOT complex;GO:0030015|CCR4-NOT core complex;GO:0005634|nucleus;GO:0000932|P-bodyGO:0005634|nucleus	K12580|CNOT3, NOT3; CCR4-NOT transcription complex subunit 3	map03018|RNA degradation
evm.model.ptg000065l.838	Protein.evm.model.ptg000065l.838::evm.model.ptg000065l.838	13327457-13344068[+]	ref|XM_034455879.1|	3367	E:0	PREDICTED: Crassostrea gigas cell migration-inducing and hyaluronan-binding protein-like (LOC117684304), mRNA	ref|XP_034311770.1|	1602	E:0	cell migration-inducing and hyaluronan-binding protein-like [Crassostrea gigas]	TMEM2_HUMAN	336	E:6.86e-96	RecName: Full=Cell surface hyaluronidase {ECO:0000303|PubMed:28246172};^Eukaryota; Metazoa; Chordata; Craniata; Vertebrata; Euteleostomi; Mammalia; Eutheria; Euarchontoglires; Primates; Haplorrhini; Catarrhini; Hominidae; Homo	TMEM2_MOUSE	357	E:3.76e-103	RecName: Full=Cell surface hyaluronidase {ECO:0000303|PubMed:10767548};^Eukaryota; Metazoa; Chordata; Craniata; Vertebrata; Euteleostomi; Mammalia; Eutheria; Euarchontoglires; Glires; Rodentia; Myomorpha; Muroidea; Muridae; Murinae; Mus; Mus	PF10162.8	G8	G8 domain	ENOG410XQ01	polycystic kidney and hepatic disease 1 (autosomal	.	.	.	GO:0030214|hyaluronan catabolic process;GO:0007275|multicellular organism development;GO:1903670|regulation of sprouting angiogenesis	GO:0045296|cadherin binding;GO:0005509|calcium ion binding;GO:0004415|hyalurononglucosaminidase activity	GO:0070062|extracellular exosome;GO:0005887|integral component of plasma membrane	.	.
evm.model.ptg000065l.839	Protein.evm.model.ptg000065l.839::evm.model.ptg000065l.839	13346764-13359196[+]	ref|XM_034455878.1|	4145	E:0	PREDICTED: Crassostrea gigas cell surface hyaluronidase (LOC105332347), mRNA	ref|XP_034311769.1|	2135	E:0	cell surface hyaluronidase [Crassostrea gigas]	TMEM2_MOUSE	438	E:2.59e-132	RecName: Full=Cell surface hyaluronidase {ECO:0000303|PubMed:10767548};^Eukaryota; Metazoa; Chordata; Craniata; Vertebrata; Euteleostomi; Mammalia; Eutheria; Euarchontoglires; Glires; Rodentia; Myomorpha; Muroidea; Muridae; Murinae; Mus; Mus	TMEM2_MOUSE	443	E:4.71e-134	RecName: Full=Cell surface hyaluronidase {ECO:0000303|PubMed:10767548};^Eukaryota; Metazoa; Chordata; Craniata; Vertebrata; Euteleostomi; Mammalia; Eutheria; Euarchontoglires; Glires; Rodentia; Myomorpha; Muroidea; Muridae; Murinae; Mus; Mus	PF10162.8	G8	G8 domain	ENOG410XQ01	polycystic kidney and hepatic disease 1 (autosomal	.	.	.	GO:0030214|hyaluronan catabolic process;GO:0007275|multicellular organism development;GO:1903670|regulation of sprouting angiogenesis	GO:0045296|cadherin binding;GO:0005509|calcium ion binding;GO:0004415|hyalurononglucosaminidase activity	GO:0070062|extracellular exosome;GO:0005887|integral component of plasma membrane	.	.
evm.model.ptg000203l.5	Protein.evm.model.ptg000203l.5::evm.model.ptg000203l.5	88149-93115[+]	ref|XM_034457631.1|	828	E:0	PREDICTED: Crassostrea gigas caltractin-like (LOC105331093), transcript variant X1, mRNA	ref|XP_022288927.1|	456	E:3.21e-160	centrin-2-like [Crassostrea virginica]	CETN2_BOVIN	150	E:4.62e-44	RecName: Full=Centrin-2;^Eukaryota; Metazoa; Chordata; Craniata; Vertebrata; Euteleostomi; Mammalia; Eutheria; Laurasiatheria; Cetartiodactyla; Ruminantia; Pecora; Bovidae; Bovinae; Bos	CETN2_BOVIN	150	E:4.02e-44	RecName: Full=Centrin-2;^Eukaryota; Metazoa; Chordata; Craniata; Vertebrata; Euteleostomi; Mammalia; Eutheria; Laurasiatheria; Cetartiodactyla; Ruminantia; Pecora; Bovidae; Bovinae; Bos	PF13833.5	EF-hand_8	EF-hand domain pair	COG5126	Calcium-binding protein	.	.	.	GO:0051301|cell division;GO:0007099|centriole replication;GO:0006289|nucleotide-excision repair;GO:0032465|regulation of cytokinesis;GO:0007283|spermatogenesis	GO:0005509|calcium ion binding;GO:0031683|G-protein beta/gamma-subunit complex binding;GO:0032795|heterotrimeric G-protein binding;GO:0008017|microtubule bindingGO:0005509|calcium ion binding	GO:0005814|centriole;GO:0005813|centrosome;GO:0036064|ciliary basal body;GO:0032391|photoreceptor connecting cilium;GO:0071942|XPC complex	K10840|CETN2; centrin-2	map03420|Nucleotide excision repair
evm.model.ptg000135l.176	Protein.evm.model.ptg000135l.176::evm.model.ptg000135l.176	2639337-2648569[+]	ref|XM_034458882.1|	6006	E:0	PREDICTED: Crassostrea gigas centrosomal protein of 131 kDa-like (LOC117684904), mRNA	ref|XP_034314773.1|	1966	E:0	centrosomal protein of 131 kDa-like [Crassostrea gigas]	CP131_DANRE	607	E:0	RecName: Full=Centrosomal protein of 131 kDa;^Eukaryota; Metazoa; Chordata; Craniata; Vertebrata; Euteleostomi; Actinopterygii; Neopterygii; Teleostei; Ostariophysi; Cypriniformes; Cyprinidae; Danio	CP131_DANRE	724	E:0	RecName: Full=Centrosomal protein of 131 kDa;^Eukaryota; Metazoa; Chordata; Craniata; Vertebrata; Euteleostomi; Actinopterygii; Neopterygii; Teleostei; Ostariophysi; Cypriniformes; Cyprinidae; Danio	PF00612.26	IQ	IQ calmodulin-binding motif	ENOG410YVPU	5-azacytidine induced 1	.	.	.	GO:0030154|cell differentiation;GO:0060271|cilium assembly;GO:0060287|epithelial cilium movement involved in determination of left/right asymmetry;GO:0035721|intraciliary retrograde transport;GO:0035735|intraciliary transport involved in cilium assembly;GO:0070121|Kupffer's vesicle development;GO:0032402|melanosome transport;GO:0090317|negative regulation of intracellular protein transport;GO:001…	GO:0005515|protein binding	GO:0034451|centriolar satellite;GO:0000775|chromosome, centromeric region;GO:0005929|cilium	.	.
evm.model.ptg000244l.58	Protein.evm.model.ptg000244l.58::evm.model.ptg000244l.58	833063-845234[-]	ref|XM_034475780.1|	3655	E:0	PREDICTED: Crassostrea gigas chromodomain-helicase-DNA-binding protein 1-like (LOC105339993), mRNA	ref|XP_034331671.1|	1719	E:0	chromodomain-helicase-DNA-binding protein 1-like [Crassostrea gigas]	CHD1L_DANRE	787	E:0	RecName: Full=Chromodomain-helicase-DNA-binding protein 1-like;^Eukaryota; Metazoa; Chordata; Craniata; Vertebrata; Euteleostomi; Actinopterygii; Neopterygii; Teleostei; Ostariophysi; Cypriniformes; Cyprinidae; Danio	CHD1L_DANRE	839	E:0	RecName: Full=Chromodomain-helicase-DNA-binding protein 1-like;^Eukaryota; Metazoa; Chordata; Craniata; Vertebrata; Euteleostomi; Actinopterygii; Neopterygii; Teleostei; Ostariophysi; Cypriniformes; Cyprinidae; Danio	PF04851.14	ResIII	Type III restriction enzyme, res subunit	COG0553	helicase	.	.	.	GO:0006974|cellular response to DNA damage stimulus;GO:0006338|chromatin remodeling;GO:0006281|DNA repairGO:0016575|histone deacetylation	GO:0005524|ATP binding;GO:0004003|ATP-dependent DNA helicase activity;GO:0016887|ATPase activity;GO:0000166|nucleotide bindingGO:0003677|DNA binding;GO:0005524|ATP binding;GO:0016787|hydrolase activity	GO:0005634|nucleusGO:0070823|HDA1 complex	.	.
evm.model.ptg000025l.5	Protein.evm.model.ptg000025l.5::evm.model.ptg000025l.5	36486-48540[+]	ref|XM_034475780.1|	4412	E:0	PREDICTED: Crassostrea gigas chromodomain-helicase-DNA-binding protein 1-like (LOC105339993), mRNA	ref|XP_034331671.1|	1760	E:0	chromodomain-helicase-DNA-binding protein 1-like [Crassostrea gigas]	CHD1L_MOUSE	843	E:0	RecName: Full=Chromodomain-helicase-DNA-binding protein 1-like;^Eukaryota; Metazoa; Chordata; Craniata; Vertebrata; Euteleostomi; Mammalia; Eutheria; Euarchontoglires; Glires; Rodentia; Myomorpha; Muroidea; Muridae; Murinae; Mus; Mus	CHD1L_HUMAN	883	E:0	RecName: Full=Chromodomain-helicase-DNA-binding protein 1-like;^Eukaryota; Metazoa; Chordata; Craniata; Vertebrata; Euteleostomi; Mammalia; Eutheria; Euarchontoglires; Primates; Haplorrhini; Catarrhini; Hominidae; Homo	PF04851.14	ResIII	Type III restriction enzyme, res subunit	COG0553	helicase	.	.	.	GO:0006974|cellular response to DNA damage stimulus;GO:0006338|chromatin remodeling;GO:0006281|DNA repair;GO:0070911|global genome nucleotide-excision repair;GO:0000717|nucleotide-excision repair, DNA duplex unwinding;GO:0033683|nucleotide-excision repair, DNA incision;GO:0006295|nucleotide-excision repair, DNA incision, 3'-to lesion;GO:0006296|nucleotide-excision repair, DNA incision, 5'-to lesi…	GO:0005524|ATP binding;GO:0004003|ATP-dependent DNA helicase activity;GO:0016887|ATPase activity;GO:0000166|nucleotide bindingGO:0003677|DNA binding;GO:0005524|ATP binding;GO:0016787|hydrolase activity	GO:0005829|cytosol;GO:0005654|nucleoplasm;GO:0005634|nucleus;GO:0005886|plasma membraneGO:0070823|HDA1 complex	.	.
evm.model.ptg000274l.19	Protein.evm.model.ptg000274l.19::evm.model.ptg000274l.19	620060-634236[+]	ref|XM_011438662.3|	1746	E:0	PREDICTED: Crassostrea gigas clavesin-2 (LOC105335003), transcript variant X2, mRNA	ref|XP_011436963.2|	661	E:0	clavesin-2 isoform X1 [Crassostrea gigas]	CLVS2_MACFA	322	E:3.51e-108	RecName: Full=Clavesin-2;^Eukaryota; Metazoa; Chordata; Craniata; Vertebrata; Euteleostomi; Mammalia; Eutheria; Euarchontoglires; Primates; Haplorrhini; Catarrhini; Cercopithecidae; Cercopithecinae; Macaca	CLVS2_MACFA	322	E:3.03e-108	RecName: Full=Clavesin-2;^Eukaryota; Metazoa; Chordata; Craniata; Vertebrata; Euteleostomi; Mammalia; Eutheria; Euarchontoglires; Primates; Haplorrhini; Catarrhini; Cercopithecidae; Cercopithecinae; Macaca	PF03765.14	CRAL_TRIO_N	CRAL/TRIO, N-terminal domain	.	.	.	.	.	GO:0007040|lysosome organization	GO:0080025|phosphatidylinositol-3,5-bisphosphate binding;GO:0005215|transporter activity	GO:0030136|clathrin-coated vesicle;GO:0031901|early endosome membrane;GO:0005768|endosome;GO:0005802|trans-Golgi network	.	.
evm.model.ptg000113l.210	Protein.evm.model.ptg000113l.210::evm.model.ptg000113l.210	2986115-3067770[+]	ref|XM_034467752.1|	4028	E:0	PREDICTED: Crassostrea gigas cleavage and polyadenylation specificity factor subunit 2 (LOC105319344), transcript variant X2, mRNA	ref|XP_034323642.1|	1527	E:0	cleavage and polyadenylation specificity factor subunit 2 [Crassostrea gigas] >XP_034323643.1 cleavage and polyadenylation specificity factor subunit 2 [Crassostrea gigas]	CPSF2_MOUSE	981	E:0	RecName: Full=Cleavage and polyadenylation specificity factor subunit 2;^Eukaryota; Metazoa; Chordata; Craniata; Vertebrata; Euteleostomi; Mammalia; Eutheria; Euarchontoglires; Glires; Rodentia; Myomorpha; Muroidea; Muridae; Murinae; Mus; Mus	CPSF2_MOUSE	1017	E:0	RecName: Full=Cleavage and polyadenylation specificity factor subunit 2;^Eukaryota; Metazoa; Chordata; Craniata; Vertebrata; Euteleostomi; Mammalia; Eutheria; Euarchontoglires; Glires; Rodentia; Myomorpha; Muroidea; Muridae; Murinae; Mus; Mus	PF00753.26	Lactamase_B	Metallo-beta-lactamase superfamily	COG1236	cleavage and polyadenylation	.	.	.	GO:0006398|mRNA 3'-end processing by stem-loop binding and cleavage;GO:0006379|mRNA cleavage;GO:0006378|mRNA polyadenylation	GO:0003723|RNA binding	GO:0016020|membrane;GO:0005847|mRNA cleavage and polyadenylation specificity factor complex	K14402|CPSF2, CFT2; cleavage and polyadenylation specificity factor subunit 2	map03015|mRNA surveillance pathway
evm.model.ptg000397l.12	Protein.evm.model.ptg000397l.12::evm.model.ptg000397l.12	221184-228354[+]	ref|XM_011425409.3|	1646	E:0	PREDICTED: Crassostrea gigas coiled-coil domain-containing protein 92 (LOC105325724), mRNA	ref|XP_011423711.2|	562	E:0	coiled-coil domain-containing protein 92 [Crassostrea gigas]	CCD92_HUMAN	97.8	E:5.21e-22	RecName: Full=Coiled-coil domain-containing protein 92;^Eukaryota; Metazoa; Chordata; Craniata; Vertebrata; Euteleostomi; Mammalia; Eutheria; Euarchontoglires; Primates; Haplorrhini; Catarrhini; Hominidae; Homo	CCD92_MOUSE	100	E:2.7e-23	RecName: Full=Coiled-coil domain-containing protein 92;^Eukaryota; Metazoa; Chordata; Craniata; Vertebrata; Euteleostomi; Mammalia; Eutheria; Euarchontoglires; Glires; Rodentia; Myomorpha; Muroidea; Muridae; Murinae; Mus; Mus	PF14916.5	CCDC92	Coiled-coil domain of unknown function	ENOG410ZQ07	coiled-coil domain containing 92	.	.	.	.	.	GO:0005814|centriole;GO:0005813|centrosome;GO:0043231|intracellular membrane-bounded organelle;GO:0005654|nucleoplasm	K16452|CCDC92; coiled-coil domain-containing protein 92	.
evm.model.ptg000025l.247	Protein.evm.model.ptg000025l.247::evm.model.ptg000025l.247	3586136-3587195[-]	ref|XM_034473664.1|	1038	E:0	PREDICTED: Crassostrea gigas complement C1q tumor necrosis factor-related protein 3-like (LOC117690195), mRNA	ref|XP_034329555.1|	389	E:1.22e-135	complement C1q tumor necrosis factor-related protein 3-like [Crassostrea gigas]	.	.	.	.	C1QT3_HUMAN	54.3	E:1.45e-07	RecName: Full=Complement C1q tumor necrosis factor-related protein 3;^Eukaryota; Metazoa; Chordata; Craniata; Vertebrata; Euteleostomi; Mammalia; Eutheria; Euarchontoglires; Primates; Haplorrhini; Catarrhini; Hominidae; Homo	PF00386.20	C1q	C1q domain	ENOG410Y296	C1q and tumor necrosis factor related protein 3	.	.	.	GO:0035356|cellular triglyceride homeostasis;GO:0045444|fat cell differentiation;GO:0010629|negative regulation of gene expression;GO:0045721|negative regulation of gluconeogenesis;GO:0050728|negative regulation of inflammatory response;GO:1900165|negative regulation of interleukin-6 secretion;GO:0071638|negative regulation of monocyte chemotactic protein-1 production;GO:0042347|negative regulati…	.	GO:0005623|cell;GO:0005581|collagen trimer;GO:0070062|extracellular exosome;GO:0005615|extracellular space;GO:0016020|membrane	.	.
evm.model.ptg000023l.657	Protein.evm.model.ptg000023l.657::evm.model.ptg000023l.657	8980889-9009265[+]	ref|XM_034482248.1|	1491	E:0	PREDICTED: Crassostrea gigas cubilin-like (LOC117680399), transcript variant X1, mRNA	ref|XP_034338140.1|	540	E:0	CUB and sushi domain-containing protein 3-like isoform X2 [Crassostrea gigas]	CUBN_DROME	68.6	E:1.08e-10	RecName: Full=Cubilin homolog {ECO:0000312|FlyBase:FBgn0052702};^Eukaryota; Metazoa; Ecdysozoa; Arthropoda; Hexapoda; Insecta; Pterygota; Neoptera; Holometabola; Diptera; Brachycera; Muscomorpha; Ephydroidea; Drosophilidae; Drosophila; Sophophora	CUBN_HUMAN	86.3	E:2.73e-16	RecName: Full=Cubilin;^Eukaryota; Metazoa; Chordata; Craniata; Vertebrata; Euteleostomi; Mammalia; Eutheria; Euarchontoglires; Primates; Haplorrhini; Catarrhini; Hominidae; Homo	PF00431.19	CUB	CUB domain	ENOG410ZPX7	Meprin A	.	.	.	GO:0008203|cholesterol metabolic process;GO:0009235|cobalamin metabolic process;GO:0015889|cobalamin transport;GO:0034384|high-density lipoprotein particle clearance;GO:0042953|lipoprotein transport;GO:0006898|receptor-mediated endocytosis;GO:0001894|tissue homeostasis;GO:0042359|vitamin D metabolic process	GO:0005509|calcium ion binding;GO:0031419|cobalamin binding;GO:0042803|protein homodimerization activity;GO:0004872|receptor activity;GO:0005215|transporter activity	GO:0016324|apical plasma membrane;GO:0031526|brush border membrane;GO:0005905|clathrin-coated pit;GO:0005829|cytosol;GO:0030139|endocytic vesicle;GO:0005783|endoplasmic reticulum;GO:0010008|endosome membrane;GO:0070062|extracellular exosome;GO:0031232|extrinsic component of external side of plasma membrane;GO:0005794|Golgi apparatus;GO:0043202|lysosomal lumen;GO:0005765|lysosomal membrane;GO:0016…	K14616|CUBN; cubilin	map04977|Vitamin digestion and absorption
evm.model.ptg000065l.615	Protein.evm.model.ptg000065l.615::evm.model.ptg000065l.615	9457168-9463800[-]	ref|XM_034457240.1|	586	E:1.34e-163	PREDICTED: Crassostrea gigas cytochrome c oxidase assembly protein ctaG (LOC105335080), transcript variant X2, mRNA	ref|XP_011437063.2|	259	E:3.01e-86	cytochrome c oxidase assembly protein ctaG [Crassostrea gigas] >XP_034313131.1 cytochrome c oxidase assembly protein ctaG [Crassostrea gigas]	COX11_BOVIN	172	E:1.33e-53	RecName: Full=Cytochrome c oxidase assembly protein COX11, mitochondrial;^Eukaryota; Metazoa; Chordata; Craniata; Vertebrata; Euteleostomi; Mammalia; Eutheria; Laurasiatheria; Cetartiodactyla; Ruminantia; Pecora; Bovidae; Bovinae; Bos	COX11_BOVIN	172	E:8.75e-54	RecName: Full=Cytochrome c oxidase assembly protein COX11, mitochondrial;^Eukaryota; Metazoa; Chordata; Craniata; Vertebrata; Euteleostomi; Mammalia; Eutheria; Laurasiatheria; Cetartiodactyla; Ruminantia; Pecora; Bovidae; Bovinae; Bos	PF04442.13	CtaG_Cox11	Cytochrome c oxidase assembly protein CtaG/Cox11	COG3175	Cytochrome C oxidase assembly protein	.	.	.	.	GO:0005507|copper ion bindingGO:0005507|copper ion binding	GO:0016021|integral component of membrane;GO:0005743|mitochondrial inner membrane	K02258|COX11; cytochrome c oxidase assembly protein subunit 11	map01100|Metabolic pathways;map00190|Oxidative phosphorylation
evm.model.ptg000020l.487	Protein.evm.model.ptg000020l.487::evm.model.ptg000020l.487	7490438-7491025[+]	gb|CP048845.1|	968	E:0	Crassostrea gigas strain QD chromosome 7	ref|XP_011448029.3|	328	E:3.1e-109	cytochrome P450 1A2 [Crassostrea gigas]	CP2DB_MOUSE	60.8	E:7.63e-10	RecName: Full=Cytochrome P450 2D11;^Eukaryota; Metazoa; Chordata; Craniata; Vertebrata; Euteleostomi; Mammalia; Eutheria; Euarchontoglires; Glires; Rodentia; Myomorpha; Muroidea; Muridae; Murinae; Mus; Mus	CP2DB_MOUSE	71.2	E:1.78e-13	RecName: Full=Cytochrome P450 2D11;^Eukaryota; Metazoa; Chordata; Craniata; Vertebrata; Euteleostomi; Mammalia; Eutheria; Euarchontoglires; Glires; Rodentia; Myomorpha; Muroidea; Muridae; Murinae; Mus; Mus	PF00067.21	p450	Cytochrome P450	COG2124	Cytochrome p450	.	.	.	GO:0019369|arachidonic acid metabolic processGO:0055114|oxidation-reduction process	GO:0070330|aromatase activity;GO:0020037|heme binding;GO:0005506|iron ion binding;GO:0008395|steroid hydroxylase activityGO:0005506|iron ion binding;GO:0016705|oxidoreductase activity, acting on paired donors, with incorporation or reduction of molecular oxygen;GO:0020037|heme binding	GO:0005789|endoplasmic reticulum membrane;GO:0031090|organelle membrane	K07414|CYP2D; cytochrome P450, family 2, subfamily D [EC:1.14.14.1]	map00140|Steroid hormone biosynthesis;map04726|Serotonergic synapse
evm.model.ptg000020l.488	Protein.evm.model.ptg000020l.488::evm.model.ptg000020l.488	7507593-7509968[+]	ref|XM_011449727.3|	990	E:0	PREDICTED: Crassostrea gigas cytochrome P450 1A2 (LOC105342705), mRNA	ref|XP_011448029.3|	567	E:0	cytochrome P450 1A2 [Crassostrea gigas]	CP1A2_MOUSE	146	E:5.03e-39	RecName: Full=Cytochrome P450 1A2;^Eukaryota; Metazoa; Chordata; Craniata; Vertebrata; Euteleostomi; Mammalia; Eutheria; Euarchontoglires; Glires; Rodentia; Myomorpha; Muroidea; Muridae; Murinae; Mus; Mus	CP1A2_MOUSE	145	E:6.15e-39	RecName: Full=Cytochrome P450 1A2;^Eukaryota; Metazoa; Chordata; Craniata; Vertebrata; Euteleostomi; Mammalia; Eutheria; Euarchontoglires; Glires; Rodentia; Myomorpha; Muroidea; Muridae; Murinae; Mus; Mus	PF00067.21	p450	Cytochrome P450	COG2124	Cytochrome p450	.	.	.	GO:0009820|alkaloid metabolic process;GO:0006725|cellular aromatic compound metabolic process;GO:0045333|cellular respiration;GO:0071276|cellular response to cadmium ion;GO:0071280|cellular response to copper ion;GO:0018894|dibenzo-p-dioxin metabolic process;GO:0042737|drug catabolic process;GO:0017144|drug metabolic process;GO:0042738|exogenous drug catabolic process;GO:0046483|heterocycle metab…	GO:0070330|aromatase activity;GO:0034875|caffeine oxidase activity;GO:0032451|demethylase activity;GO:0019899|enzyme binding;GO:0020037|heme binding;GO:0005506|iron ion binding;GO:0004497|monooxygenase activity;GO:0016491|oxidoreductase activity;GO:0016712|oxidoreductase activity, acting on paired donors, with incorporation or reduction of molecular oxygen, reduced flavin or flavoprotein as one d…	GO:0005789|endoplasmic reticulum membrane;GO:0043231|intracellular membrane-bounded organelle;GO:0031090|organelle membrane	K07409|CYP1A2; cytochrome P450, family 1, subfamily A, polypeptide 2 [EC:1.14.14.1]	map00980|Metabolism of xenobiotics by cytochrome P450;map00982|Drug metabolism - cytochrome P450;map05204|Chemical carcinogenesis;map00140|Steroid hormone biosynthesis;map00591|Linoleic acid metabolism;map01110|Biosynthesis of secondary metabolites;map00830|Retinol metabolism;map01100|Metabolic pathways;map00380|Tryptophan metabolism;map00232|Caffeine metabolism
evm.model.ptg000020l.485	Protein.evm.model.ptg000020l.485::evm.model.ptg000020l.485	7467058-7467618[+]	emb|LR761634.1|	972	E:0	Crassostrea gigas genome assembly, linkage group: LG1	ref|XP_011448028.2|	340	E:8.45e-114	cytochrome P450 2D10 [Crassostrea gigas]	CP2DB_MOUSE	71.2	E:1.68e-13	RecName: Full=Cytochrome P450 2D11;^Eukaryota; Metazoa; Chordata; Craniata; Vertebrata; Euteleostomi; Mammalia; Eutheria; Euarchontoglires; Glires; Rodentia; Myomorpha; Muroidea; Muridae; Murinae; Mus; Mus	CP2DA_MOUSE	79.3	E:2.47e-16	RecName: Full=Cytochrome P450 2D10;^Eukaryota; Metazoa; Chordata; Craniata; Vertebrata; Euteleostomi; Mammalia; Eutheria; Euarchontoglires; Glires; Rodentia; Myomorpha; Muroidea; Muridae; Murinae; Mus; Mus	PF00067.21	p450	Cytochrome P450	COG2124	Cytochrome p450	.	.	.	GO:0019369|arachidonic acid metabolic processGO:0055114|oxidation-reduction process	GO:0070330|aromatase activity;GO:0020037|heme binding;GO:0005506|iron ion binding;GO:0008395|steroid hydroxylase activityGO:0005506|iron ion binding;GO:0016705|oxidoreductase activity, acting on paired donors, with incorporation or reduction of molecular oxygen;GO:0020037|heme binding	GO:0005789|endoplasmic reticulum membrane;GO:0031090|organelle membrane	K07414|CYP2D; cytochrome P450, family 2, subfamily D [EC:1.14.14.1]	map00140|Steroid hormone biosynthesis;map04726|Serotonergic synapse
evm.model.ptg000020l.486	Protein.evm.model.ptg000020l.486::evm.model.ptg000020l.486	7468075-7469760[+]	ref|XM_011449726.3|	1592	E:0	PREDICTED: Crassostrea gigas cytochrome P450 2D10 (LOC105342701), mRNA	ref|XP_011448028.2|	625	E:0	cytochrome P450 2D10 [Crassostrea gigas]	CP1A2_MOUSE	147	E:3.98e-39	RecName: Full=Cytochrome P450 1A2;^Eukaryota; Metazoa; Chordata; Craniata; Vertebrata; Euteleostomi; Mammalia; Eutheria; Euarchontoglires; Glires; Rodentia; Myomorpha; Muroidea; Muridae; Murinae; Mus; Mus	CP1A2_MOUSE	147	E:4.67e-39	RecName: Full=Cytochrome P450 1A2;^Eukaryota; Metazoa; Chordata; Craniata; Vertebrata; Euteleostomi; Mammalia; Eutheria; Euarchontoglires; Glires; Rodentia; Myomorpha; Muroidea; Muridae; Murinae; Mus; Mus	PF00067.21	p450	Cytochrome P450	COG2124	Cytochrome p450	.	.	.	GO:0009820|alkaloid metabolic process;GO:0006725|cellular aromatic compound metabolic process;GO:0045333|cellular respiration;GO:0071276|cellular response to cadmium ion;GO:0071280|cellular response to copper ion;GO:0018894|dibenzo-p-dioxin metabolic process;GO:0042737|drug catabolic process;GO:0017144|drug metabolic process;GO:0042738|exogenous drug catabolic process;GO:0046483|heterocycle metab…	GO:0070330|aromatase activity;GO:0034875|caffeine oxidase activity;GO:0032451|demethylase activity;GO:0019899|enzyme binding;GO:0020037|heme binding;GO:0005506|iron ion binding;GO:0004497|monooxygenase activity;GO:0016491|oxidoreductase activity;GO:0016712|oxidoreductase activity, acting on paired donors, with incorporation or reduction of molecular oxygen, reduced flavin or flavoprotein as one d…	GO:0005789|endoplasmic reticulum membrane;GO:0043231|intracellular membrane-bounded organelle;GO:0031090|organelle membrane	K07409|CYP1A2; cytochrome P450, family 1, subfamily A, polypeptide 2 [EC:1.14.14.1]	map00980|Metabolism of xenobiotics by cytochrome P450;map00982|Drug metabolism - cytochrome P450;map05204|Chemical carcinogenesis;map00140|Steroid hormone biosynthesis;map00591|Linoleic acid metabolism;map01110|Biosynthesis of secondary metabolites;map00830|Retinol metabolism;map01100|Metabolic pathways;map00380|Tryptophan metabolism;map00232|Caffeine metabolism
evm.model.ptg000020l.543	Protein.evm.model.ptg000020l.543::evm.model.ptg000020l.543	8396832-8435114[+]	ref|XM_011452448.3|	2370	E:0	PREDICTED: Crassostrea gigas cytochrome P450 3A5 (LOC105344634), mRNA	ref|XP_011450750.2|	939	E:0	cytochrome P450 3A5 [Crassostrea gigas]	CP341_MOUSE	253	E:1.71e-74	RecName: Full=Cytochrome P450 3A41;^Eukaryota; Metazoa; Chordata; Craniata; Vertebrata; Euteleostomi; Mammalia; Eutheria; Euarchontoglires; Glires; Rodentia; Myomorpha; Muroidea; Muridae; Murinae; Mus; Mus	CP341_MOUSE	252	E:6.15e-74	RecName: Full=Cytochrome P450 3A41;^Eukaryota; Metazoa; Chordata; Craniata; Vertebrata; Euteleostomi; Mammalia; Eutheria; Euarchontoglires; Glires; Rodentia; Myomorpha; Muroidea; Muridae; Murinae; Mus; Mus	PF05172.12	Nup35_RRM	Nup53/35/40-type RNA recognition motif	COG2124	Cytochrome p450	.	.	.	GO:0010468|regulation of gene expressionGO:0055114|oxidation-reduction process	GO:0070330|aromatase activity;GO:0101020|estrogen 16-alpha-hydroxylase activity;GO:0020037|heme binding;GO:0005506|iron ion binding;GO:0016491|oxidoreductase activityGO:0005506|iron ion binding;GO:0016705|oxidoreductase activity, acting on paired donors, with incorporation or reduction of molecular oxygen;GO:0020037|heme binding	GO:0005789|endoplasmic reticulum membrane;GO:0031090|organelle membrane	K07424|CYP3A; cytochrome P450, family 3, subfamily A [EC:1.14.14.1]	map05204|Chemical carcinogenesis;map01100|Metabolic pathways;map00591|Linoleic acid metabolism;map00140|Steroid hormone biosynthesis;map00830|Retinol metabolism
evm.model.ptg000160l.249	Protein.evm.model.ptg000160l.249::evm.model.ptg000160l.249	3455862-3460027[+]	ref|XM_011434914.3|	2178	E:0	PREDICTED: Crassostrea gigas cytokine receptor-like factor 3 (LOC105332355), transcript variant X4, mRNA	ref|XP_011433216.2|	885	E:0	cytokine receptor-like factor 3 isoform X2 [Crassostrea gigas]	CRLF3_DANRE	244	E:7.72e-75	RecName: Full=Cytokine receptor-like factor 3;^Eukaryota; Metazoa; Chordata; Craniata; Vertebrata; Euteleostomi; Actinopterygii; Neopterygii; Teleostei; Ostariophysi; Cypriniformes; Cyprinidae; Danio	CRLF3_DANRE	255	E:2.71e-79	RecName: Full=Cytokine receptor-like factor 3;^Eukaryota; Metazoa; Chordata; Craniata; Vertebrata; Euteleostomi; Actinopterygii; Neopterygii; Teleostei; Ostariophysi; Cypriniformes; Cyprinidae; Danio	.	.	.	ENOG4110NSY	cytokine receptor-like factor 3	.	.	.	.	.	GO:0005737|cytoplasm	.	.
evm.model.ptg000135l.177	Protein.evm.model.ptg000135l.177::evm.model.ptg000135l.177	2653146-2655037[-]	ref|XM_034458881.1|	1310	E:0	PREDICTED: Crassostrea gigas D-beta-hydroxybutyrate dehydrogenase, mitochondrial (LOC105332584), mRNA	ref|XP_034314772.1|	536	E:0	D-beta-hydroxybutyrate dehydrogenase, mitochondrial [Crassostrea gigas]	BDH_HUMAN	179	E:2.31e-52	RecName: Full=D-beta-hydroxybutyrate dehydrogenase, mitochondrial {ECO:0000305};^Eukaryota; Metazoa; Chordata; Craniata; Vertebrata; Euteleostomi; Mammalia; Eutheria; Euarchontoglires; Primates; Haplorrhini; Catarrhini; Hominidae; Homo	BDH_HUMAN	179	E:2.22e-52	RecName: Full=D-beta-hydroxybutyrate dehydrogenase, mitochondrial {ECO:0000305};^Eukaryota; Metazoa; Chordata; Craniata; Vertebrata; Euteleostomi; Mammalia; Eutheria; Euarchontoglires; Primates; Haplorrhini; Catarrhini; Hominidae; Homo	PF00106.24	adh_short	short chain dehydrogenase	ENOG410Y7FK	retinol dehydrogenase activity	.	.	.	GO:0046951|ketone body biosynthetic process;GO:0046952|ketone body catabolic process	GO:0003858|3-hydroxybutyrate dehydrogenase activity	GO:0099617|matrix side of mitochondrial inner membrane;GO:0005759|mitochondrial matrix;GO:0005739|mitochondrion;GO:0005654|nucleoplasm	K00019|E1.1.1.30, bdh; 3-hydroxybutyrate dehydrogenase [EC:1.1.1.30]	map01100|Metabolic pathways;map00650|Butanoate metabolism;map00072|Synthesis and degradation of ketone bodies
evm.model.ptg000066l.21	Protein.evm.model.ptg000066l.21::evm.model.ptg000066l.21	251794-256725[+]	ref|XM_011456342.3|	2294	E:0	PREDICTED: Crassostrea gigas di-N-acetylchitobiase (LOC105347316), transcript variant X1, mRNA	ref|XP_011454644.2|	914	E:0	di-N-acetylchitobiase isoform X1 [Crassostrea gigas]	DIAC_HUMAN	100	E:5.25e-22	RecName: Full=Di-N-acetylchitobiase;^Eukaryota; Metazoa; Chordata; Craniata; Vertebrata; Euteleostomi; Mammalia; Eutheria; Euarchontoglires; Primates; Haplorrhini; Catarrhini; Hominidae; Homo	DIAC_HUMAN	100	E:3.87e-22	RecName: Full=Di-N-acetylchitobiase;^Eukaryota; Metazoa; Chordata; Craniata; Vertebrata; Euteleostomi; Mammalia; Eutheria; Euarchontoglires; Primates; Haplorrhini; Catarrhini; Hominidae; Homo	PF00704.27	Glyco_hydro_18	Glycosyl hydrolases family 18	COG3858	hydrolase, family 18	.	.	.	GO:0006032|chitin catabolic process;GO:0009313|oligosaccharide catabolic processGO:0005975|carbohydrate metabolic process	GO:0008061|chitin binding;GO:0004568|chitinase activity	GO:0070062|extracellular exosome;GO:0005615|extracellular space;GO:0005764|lysosome	K12310|CTBS; Di-N-acetylchitobiase [EC:3.2.1.-]	.
evm.model.ptg000203l.32	Protein.evm.model.ptg000203l.32::evm.model.ptg000203l.32	733361-753673[-]	ref|XM_034481978.1|	5225	E:0	PREDICTED: Crassostrea gigas diacylglycerol kinase theta (LOC105341856), transcript variant X1, mRNA	ref|XP_034337869.1|	1919	E:0	diacylglycerol kinase theta isoform X1 [Crassostrea gigas]	DGKQ_HUMAN	684	E:0	RecName: Full=Diacylglycerol kinase theta;^Eukaryota; Metazoa; Chordata; Craniata; Vertebrata; Euteleostomi; Mammalia; Eutheria; Euarchontoglires; Primates; Haplorrhini; Catarrhini; Hominidae; Homo	DGKQ_MOUSE	726	E:0	RecName: Full=Diacylglycerol kinase theta;^Eukaryota; Metazoa; Chordata; Craniata; Vertebrata; Euteleostomi; Mammalia; Eutheria; Euarchontoglires; Glires; Rodentia; Myomorpha; Muroidea; Muridae; Murinae; Mus; Mus	PF00130.21	C1_1	Phorbol esters/diacylglycerol binding domain (C1 domain)	ENOG410XQVB	DiacylGlycerol Kinase	.	.	.	GO:0019933|cAMP-mediated signaling;GO:0046339|diacylglycerol metabolic process;GO:0007186|G-protein coupled receptor signaling pathway;GO:0046486|glycerolipid metabolic process;GO:0046834|lipid phosphorylation;GO:0010629|negative regulation of gene expression;GO:0010801|negative regulation of peptidyl-threonine phosphorylation;GO:0018105|peptidyl-serine phosphorylation;GO:0006654|phosphatidic aci…	GO:0033613|activating transcription factor binding;GO:0005524|ATP binding;GO:0004143|diacylglycerol kinase activity;GO:0019900|kinase binding;GO:0046872|metal ion binding;GO:0003951|NAD+ kinase activity;GO:0043274|phospholipase binding;GO:0030297|transmembrane receptor protein tyrosine kinase activator activityGO:0016301|kinase activity;GO:0004143|diacylglycerol kinase activity	GO:0005737|cytoplasm;GO:0005856|cytoskeleton;GO:0005829|cytosol;GO:0005768|endosome;GO:0016363|nuclear matrix;GO:0016607|nuclear speck;GO:0005634|nucleus;GO:0005886|plasma membrane;GO:0012506|vesicle membrane	K00901|dgkA, DGK; diacylglycerol kinase (ATP) [EC:2.7.1.107]	map04070|Phosphatidylinositol signaling system;map00561|Glycerolipid metabolism;map00564|Glycerophospholipid metabolism;map01110|Biosynthesis of secondary metabolites;map01100|Metabolic pathways;map05231|Choline metabolism in cancer
evm.model.ptg000113l.207	Protein.evm.model.ptg000113l.207::evm.model.ptg000113l.207	2952555-2967155[-]	ref|XM_034466987.1|	2134	E:0	PREDICTED: Crassostrea gigas DNA mismatch repair protein Msh3 (LOC105319347), transcript variant X2, mRNA	ref|XP_022335200.1|	1592	E:0	DNA mismatch repair protein Msh3-like [Crassostrea virginica]	MSH3_HUMAN	842	E:0	RecName: Full=DNA mismatch repair protein Msh3;^Eukaryota; Metazoa; Chordata; Craniata; Vertebrata; Euteleostomi; Mammalia; Eutheria; Euarchontoglires; Primates; Haplorrhini; Catarrhini; Hominidae; Homo	MSH3_HUMAN	872	E:0	RecName: Full=DNA mismatch repair protein Msh3;^Eukaryota; Metazoa; Chordata; Craniata; Vertebrata; Euteleostomi; Mammalia; Eutheria; Euarchontoglires; Primates; Haplorrhini; Catarrhini; Hominidae; Homo	PF01624.19	MutS_I	MutS domain I	COG0249	that it carries out the mismatch recognition step. This protein has a weak ATPase activity (By similarity)	.	.	.	GO:0006281|DNA repair;GO:0043570|maintenance of DNA repeat elements;GO:0006298|mismatch repair;GO:0045910|negative regulation of DNA recombination;GO:0051096|positive regulation of helicase activity;GO:0016447|somatic recombination of immunoglobulin gene segmentsGO:0006298|mismatch repair	GO:0005524|ATP binding;GO:0003684|damaged DNA binding;GO:0008094|DNA-dependent ATPase activity;GO:0000406|double-strand/single-strand DNA junction binding;GO:0019899|enzyme binding;GO:0000404|heteroduplex DNA loop binding;GO:0000403|Y-form DNA bindingGO:0005524|ATP binding;GO:0030983|mismatched DNA binding	GO:0016020|membrane;GO:0032302|MutSbeta complex;GO:0005654|nucleoplasm	K08736|MSH3; DNA mismatch repair protein MSH3	map05210|Colorectal cancer;map03430|Mismatch repair;map05200|Pathways in cancer
evm.model.ptg000020l.538	Protein.evm.model.ptg000020l.538::evm.model.ptg000020l.538	8336625-8358762[+]	ref|XM_011452463.3|	5155	E:0	PREDICTED: Crassostrea gigas DNA mismatch repair protein Msh6 (LOC105344641), transcript variant X2, mRNA	ref|XP_011450765.2|	2334	E:0	DNA mismatch repair protein Msh6 isoform X2 [Crassostrea gigas]	MSH6_CHICK	1273	E:0	RecName: Full=DNA mismatch repair protein Msh6 {ECO:0000250|UniProtKB:P54276};^Eukaryota; Metazoa; Chordata; Craniata; Vertebrata; Euteleostomi; Archelosauria; Archosauria; Dinosauria; Saurischia; Theropoda; Coelurosauria; Aves; Neognathae; Galloanserae; Galliformes; Phasianidae; Phasianinae; Gallus	MSH6_CHICK	1325	E:0	RecName: Full=DNA mismatch repair protein Msh6 {ECO:0000250|UniProtKB:P54276};^Eukaryota; Metazoa; Chordata; Craniata; Vertebrata; Euteleostomi; Archelosauria; Archosauria; Dinosauria; Saurischia; Theropoda; Coelurosauria; Aves; Neognathae; Galloanserae; Galliformes; Phasianidae; Phasianinae; Gallus	PF00855.16	PWWP	PWWP domain	COG0249	that it carries out the mismatch recognition step. This protein has a weak ATPase activity (By similarity)	.	.	.	GO:0008340|determination of adult lifespan;GO:0008630|intrinsic apoptotic signaling pathway in response to DNA damage;GO:0045190|isotype switching;GO:0043570|maintenance of DNA repeat elements;GO:0006298|mismatch repair;GO:0007095|mitotic G2 DNA damage checkpoint;GO:0032876|negative regulation of DNA endoreduplication;GO:0045910|negative regulation of DNA recombination;GO:0030890|positive regulat…	GO:0043531|ADP binding;GO:0005524|ATP binding;GO:0003682|chromatin binding;GO:0003684|damaged DNA binding;GO:0008094|DNA-dependent ATPase activity;GO:0000400|four-way junction DNA binding;GO:0032137|guanine/thymine mispair binding;GO:0000287|magnesium ion binding;GO:0035064|methylated histone binding;GO:0032405|MutLalpha complex binding;GO:0032357|oxidized purine DNA binding;GO:0032138|single bas…	GO:0005829|cytosol;GO:0005794|Golgi apparatus;GO:0032301|MutSalpha complex;GO:0000790|nuclear chromatin;GO:0005654|nucleoplasm	.	.
evm.model.ptg000147l.22	Protein.evm.model.ptg000147l.22::evm.model.ptg000147l.22	387425-389477[-]	ref|XM_011417208.3|	893	E:0	PREDICTED: Crassostrea gigas DNA-directed RNA polymerase II subunit RPB7 (LOC105319613), mRNA	ref|XP_011415510.1|	312	E:1.2e-107	DNA-directed RNA polymerase II subunit RPB7 [Crassostrea gigas]	RPB7_RAT	290	E:1.8e-100	RecName: Full=DNA-directed RNA polymerase II subunit RPB7;^Eukaryota; Metazoa; Chordata; Craniata; Vertebrata; Euteleostomi; Mammalia; Eutheria; Euarchontoglires; Glires; Rodentia; Myomorpha; Muroidea; Muridae; Murinae; Rattus	RPB7_RAT	313	E:7.81e-110	RecName: Full=DNA-directed RNA polymerase II subunit RPB7;^Eukaryota; Metazoa; Chordata; Craniata; Vertebrata; Euteleostomi; Mammalia; Eutheria; Euarchontoglires; Glires; Rodentia; Myomorpha; Muroidea; Muridae; Murinae; Rattus	PF03876.16	SHS2_Rpb7-N	SHS2 domain found in N terminus of Rpb7p/Rpc25p/MJ0397	COG1095	DNA-directed RNA Polymerase	.	.	.	GO:0006915|apoptotic process;GO:0000291|nuclear-transcribed mRNA catabolic process, exonucleolytic;GO:0060213|positive regulation of nuclear-transcribed mRNA poly(A) tail shortening;GO:0045948|positive regulation of translational initiation;GO:0006366|transcription from RNA polymerase II promoter;GO:0006367|transcription initiation from RNA polymerase II promoterGO:0006351|transcription, DNA-temp…	GO:0003899|DNA-directed 5'-3' RNA polymerase activity;GO:0003697|single-stranded DNA binding;GO:0003727|single-stranded RNA binding;GO:0031369|translation initiation factor bindingGO:0003899|DNA-directed 5'-3' RNA polymerase activity;GO:0003676|nucleic acid binding	GO:0005665|DNA-directed RNA polymerase II, core complex;GO:0005634|nucleus;GO:0000932|P-body	K03015|RPB7, POLR2G; DNA-directed RNA polymerase II subunit RPB7	map03020|RNA polymerase;map00240|Pyrimidine metabolism;map05169|Epstein-Barr virus infection;map01100|Metabolic pathways;map05016|Huntington's disease;map00230|Purine metabolism
evm.model.ptg000397l.11	Protein.evm.model.ptg000397l.11::evm.model.ptg000397l.11	202653-216375[-]	ref|XM_011425405.3|	4030	E:0	PREDICTED: Crassostrea gigas E3 ubiquitin-protein ligase DTX1 (LOC105325723), transcript variant X1, mRNA	ref|XP_011423707.2|	1309	E:0	E3 ubiquitin-protein ligase DTX1 isoform X1 [Crassostrea gigas]	DTX1_MOUSE	255	E:7.78e-74	RecName: Full=E3 ubiquitin-protein ligase DTX1;^Eukaryota; Metazoa; Chordata; Craniata; Vertebrata; Euteleostomi; Mammalia; Eutheria; Euarchontoglires; Glires; Rodentia; Myomorpha; Muroidea; Muridae; Murinae; Mus; Mus	DTX4_HUMAN	284	E:1.06e-84	RecName: Full=E3 ubiquitin-protein ligase DTX4;^Eukaryota; Metazoa; Chordata; Craniata; Vertebrata; Euteleostomi; Mammalia; Eutheria; Euarchontoglires; Primates; Haplorrhini; Catarrhini; Hominidae; Homo	PF02825.19	WWE	WWE domain	ENOG4111EY2	Deltex homolog	.	.	.	GO:0007219|Notch signaling pathway;GO:0032479|regulation of type I interferon production	GO:0004842|ubiquitin-protein transferase activity;GO:0008270|zinc ion binding	GO:0005829|cytosol	K06058|DTX; deltex [EC:2.3.2.27]	map04330|Notch signaling pathway
evm.model.ptg000100l.595	Protein.evm.model.ptg000100l.595::evm.model.ptg000100l.595	8560562-8562513[+]	ref|XR_004601343.1|	857	E:0	PREDICTED: Crassostrea gigas elastin (LOC105324953), transcript variant X4, misc_RNA	ref|XP_034324297.1|	80.9	E:7.46e-14	elastin [Crassostrea gigas]	.	.	.	.	.	.	.	.	.	.	.	.	.	.	.	.	.	.	.	.	.
evm.model.ptg000025l.93	Protein.evm.model.ptg000025l.93::evm.model.ptg000025l.93	1100805-1109449[-]	ref|XM_011432337.3|	1674	E:0	PREDICTED: Crassostrea gigas epidermal retinol dehydrogenase 2 (LOC105330579), transcript variant X3, mRNA	ref|XP_011430639.2|	684	E:0	epidermal retinol dehydrogenase 2 isoform X3 [Crassostrea gigas]	RDHE2_HUMAN	326	E:2.21e-110	RecName: Full=Epidermal retinol dehydrogenase 2;^Eukaryota; Metazoa; Chordata; Craniata; Vertebrata; Euteleostomi; Mammalia; Eutheria; Euarchontoglires; Primates; Haplorrhini; Catarrhini; Hominidae; Homo	RDHE2_HUMAN	326	E:2.4e-110	RecName: Full=Epidermal retinol dehydrogenase 2;^Eukaryota; Metazoa; Chordata; Craniata; Vertebrata; Euteleostomi; Mammalia; Eutheria; Euarchontoglires; Primates; Haplorrhini; Catarrhini; Hominidae; Homo	PF00106.24	adh_short	short chain dehydrogenase	COG1028	Dehydrogenase reductase	.	.	.	GO:0043616|keratinocyte proliferation;GO:0035067|negative regulation of histone acetylation;GO:0000122|negative regulation of transcription from RNA polymerase II promoter;GO:0031065|positive regulation of histone deacetylation;GO:0042574|retinal metabolic process;GO:0042572|retinol metabolic process	GO:0033613|activating transcription factor binding;GO:0004745|retinol dehydrogenase activity;GO:0008134|transcription factor binding;GO:0001191|transcriptional repressor activity, RNA polymerase II transcription factor binding	GO:0005789|endoplasmic reticulum membrane;GO:0016021|integral component of membrane;GO:0005634|nucleus;GO:0017053|transcriptional repressor complex	K15734|SDR16C5; all-trans-retinol dehydrogenase (NAD+) [EC:1.1.1.105]	map00830|Retinol metabolism
evm.model.ptg000020l.484	Protein.evm.model.ptg000020l.484::evm.model.ptg000020l.484	7462363-7465276[+]	ref|XM_011449725.3|	1349	E:0	PREDICTED: Crassostrea gigas equistatin (LOC105342700), mRNA	ref|XP_011448027.2|	542	E:0	equistatin [Crassostrea gigas]	EQST_ACTEQ	61.2	E:4.34e-10	RecName: Full=Equistatin;^Eukaryota; Metazoa; Cnidaria; Anthozoa; Hexacorallia; Actiniaria; Nynantheae; Actiniidae; Actinia	EQST_ACTEQ	61.2	E:4.07e-10	RecName: Full=Equistatin;^Eukaryota; Metazoa; Cnidaria; Anthozoa; Hexacorallia; Actiniaria; Nynantheae; Actiniidae; Actinia	PF00086.17	Thyroglobulin_1	Thyroglobulin type-1 repeat	.	.	.	.	.	.	GO:0004869|cysteine-type endopeptidase inhibitor activity	GO:0005576|extracellular region	.	.
evm.model.ptg000074l.65	Protein.evm.model.ptg000074l.65::evm.model.ptg000074l.65	955371-969511[+]	ref|XM_011456456.3|	2964	E:0	PREDICTED: Crassostrea gigas ETS translocation variant 1 (LOC105347388), transcript variant X1, mRNA	ref|XP_011454758.2|	1060	E:0	ETS translocation variant 1 isoform X1 [Crassostrea gigas]	ETV1_HUMAN	273	E:3.33e-84	RecName: Full=ETS translocation variant 1;^Eukaryota; Metazoa; Chordata; Craniata; Vertebrata; Euteleostomi; Mammalia; Eutheria; Euarchontoglires; Primates; Haplorrhini; Catarrhini; Hominidae; Homo	ETV1_HUMAN	285	E:6.67e-89	RecName: Full=ETS translocation variant 1;^Eukaryota; Metazoa; Chordata; Craniata; Vertebrata; Euteleostomi; Mammalia; Eutheria; Euarchontoglires; Primates; Haplorrhini; Catarrhini; Hominidae; Homo	PF04621.12	ETS_PEA3_N	PEA3 subfamily ETS-domain transcription factor N terminal domain	ENOG410Z0ZF	ets variant	.	.	.	GO:0007411|axon guidance;GO:0007638|mechanosensory behavior;GO:0007517|muscle organ development;GO:0048935|peripheral nervous system neuron development;GO:0045944|positive regulation of transcription from RNA polymerase II promoter;GO:0006366|transcription from RNA polymerase II promoterGO:0006355|regulation of transcription, DNA-templated	GO:0000978|RNA polymerase II core promoter proximal region sequence-specific DNA binding;GO:0003700|transcription factor activity, sequence-specific DNA binding;GO:0001077|transcriptional activator activity, RNA polymerase II core promoter proximal region sequence-specific bindingGO:0003700|transcription factor activity, sequence-specific DNA binding;GO:0043565|sequence-specific DNA binding	GO:0005634|nucleusGO:0005634|nucleus	K09431|ETV1; ets translocation variant 1	map05202|Transcriptional misregulation in cancer
evm.model.ptg000065l.237	Protein.evm.model.ptg000065l.237::evm.model.ptg000065l.237	4043536-4049234[+]	ref|XM_011434667.3|	2230	E:0	PREDICTED: Crassostrea gigas eukaryotic translation initiation factor 3 subunit B (LOC105332194), mRNA	ref|XP_011432969.2|	1244	E:0	eukaryotic translation initiation factor 3 subunit B [Crassostrea gigas]	EIF3B_HUMAN	826	E:0	RecName: Full=Eukaryotic translation initiation factor 3 subunit B {ECO:0000255|HAMAP-Rule:MF_03001};^Eukaryota; Metazoa; Chordata; Craniata; Vertebrata; Euteleostomi; Mammalia; Eutheria; Euarchontoglires; Primates; Haplorrhini; Catarrhini; Hominidae; Homo	EIF3B_HUMAN	949	E:0	RecName: Full=Eukaryotic translation initiation factor 3 subunit B {ECO:0000255|HAMAP-Rule:MF_03001};^Eukaryota; Metazoa; Chordata; Craniata; Vertebrata; Euteleostomi; Mammalia; Eutheria; Euarchontoglires; Primates; Haplorrhini; Catarrhini; Hominidae; Homo	PF00076.21	RRM_1	RNA recognition motif. (a.k.a. RRM, RBD, or RNP domain)	COG5354	Component of the eukaryotic translation initiation factor 3 (eIF-3) complex, which is involved in protein synthesis and, together with other initiation factors, stimulates binding of mRNA and methionyl-tRNAi to the 40S ribosome (By similarity)	.	.	.	GO:0075522|IRES-dependent viral translational initiation;GO:0006446|regulation of translational initiation;GO:0006413|translational initiation;GO:0075525|viral translational termination-reinitiation	GO:0032947|protein complex scaffold activity;GO:0003723|RNA binding;GO:0003743|translation initiation factor activity;GO:0031369|translation initiation factor bindingGO:0003676|nucleic acid binding	GO:0005829|cytosol;GO:0005852|eukaryotic translation initiation factor 3 complex;GO:0071541|eukaryotic translation initiation factor 3 complex, eIF3m;GO:0070062|extracellular exosome	K03253|EIF3B; translation initiation factor 3 subunit B	map03013|RNA transport
evm.model.ptg000203l.28	Protein.evm.model.ptg000203l.28::evm.model.ptg000203l.28	692686-696813[+]	ref|XM_034457114.1|	1930	E:0	PREDICTED: Crassostrea gigas uncharacterized LOC105330772 (LOC105330772), transcript variant X2, mRNA	ref|XP_034310094.1|	507	E:5.23e-176	exonuclease DPD1, chloroplastic/mitochondrial-like [Crassostrea gigas]	DPO3_CALS4	58.9	E:1.23e-07	RecName: Full=DNA polymerase III PolC-type {ECO:0000255|HAMAP-Rule:MF_00356};^Bacteria; Firmicutes; Clostridia; Thermoanaerobacterales; Thermoanaerobacteraceae; Caldanaerobacter	DPO3_CALS4	62	E:1.12e-08	RecName: Full=DNA polymerase III PolC-type {ECO:0000255|HAMAP-Rule:MF_00356};^Bacteria; Firmicutes; Clostridia; Thermoanaerobacterales; Thermoanaerobacteraceae; Caldanaerobacter	PF00929.23	RNase_T	Exonuclease	COG2176	Required for replicative DNA synthesis. This DNA polymerase also exhibits 3' to 5' exonuclease activity (By similarity)	.	.	.	GO:0006260|DNA replication	GO:0008408|3'-5' exonuclease activity;GO:0003677|DNA binding;GO:0003887|DNA-directed DNA polymerase activity	GO:0005737|cytoplasm	K03763|DPO3A2, polC; DNA polymerase III subunit alpha, Gram-positive type [EC:2.7.7.7]	map03030|DNA replication;map03430|Mismatch repair;map00240|Pyrimidine metabolism;map03440|Homologous recombination;map01100|Metabolic pathways;map00230|Purine metabolism
evm.model.ptg000025l.91	Protein.evm.model.ptg000025l.91::evm.model.ptg000025l.91	1086469-1090380[-]	ref|XM_011432335.3|	1419	E:0	PREDICTED: Crassostrea gigas exosome complex component MTR3-like (LOC105330577), mRNA	ref|XP_011430637.2|	560	E:0	exosome complex component MTR3-like [Crassostrea gigas]	EXOS6_DANRE	249	E:2.09e-81	RecName: Full=Exosome complex component MTR3;^Eukaryota; Metazoa; Chordata; Craniata; Vertebrata; Euteleostomi; Actinopterygii; Neopterygii; Teleostei; Ostariophysi; Cypriniformes; Cyprinidae; Danio	EXOS6_DANRE	249	E:1.71e-81	RecName: Full=Exosome complex component MTR3;^Eukaryota; Metazoa; Chordata; Craniata; Vertebrata; Euteleostomi; Actinopterygii; Neopterygii; Teleostei; Ostariophysi; Cypriniformes; Cyprinidae; Danio	PF01138.20	RNase_PH	3' exoribonuclease family, domain 1	COG0689	Phosphorolytic exoribonuclease that removes nucleotide residues following the -CCA terminus of tRNA and adds nucleotides to the ends of RNA molecules by using nucleoside diphosphates as substrates (By similarity)	.	.	.	GO:0071028|nuclear mRNA surveillance;GO:0034427|nuclear-transcribed mRNA catabolic process, exonucleolytic, 3'-5';GO:0071051|polyadenylation-dependent snoRNA 3'-end processing;GO:0031125|rRNA 3'-end processing;GO:0016075|rRNA catabolic process;GO:0034475|U4 snRNA 3'-end processing	GO:0003723|RNA binding	GO:0000177|cytoplasmic exosome (RNase complex);GO:0000178|exosome (RNase complex);GO:0000176|nuclear exosome (RNase complex);GO:0005730|nucleolus	K12587|MTR3, EXOSC6; exosome complex component MTR3	map03018|RNA degradation
evm.model.ptg000312l.101	Protein.evm.model.ptg000312l.101::evm.model.ptg000312l.101	1338924-1351410[-]	ref|XM_034467486.1|	3986	E:0	PREDICTED: Crassostrea gigas extracellular sulfatase Sulf-1 (LOC105332676), transcript variant X4, mRNA	ref|XP_011433656.3|	1563	E:0	extracellular sulfatase Sulf-1 [Crassostrea gigas] >XP_034323362.1 extracellular sulfatase Sulf-1 [Crassostrea gigas] >XP_034323373.1 extracellular sulfatase Sulf-1 [Crassostrea gigas] >XP_034323377.1 extracellular sulfatase Sulf-1 [Crassostrea gigas]	SULF1_HUMAN	655	E:0	RecName: Full=Extracellular sulfatase Sulf-1;^Eukaryota; Metazoa; Chordata; Craniata; Vertebrata; Euteleostomi; Mammalia; Eutheria; Euarchontoglires; Primates; Haplorrhini; Catarrhini; Hominidae; Homo	SULF1_COTCO	699	E:0	RecName: Full=Extracellular sulfatase Sulf-1;^Eukaryota; Metazoa; Chordata; Craniata; Vertebrata; Euteleostomi; Archelosauria; Archosauria; Dinosauria; Saurischia; Theropoda; Coelurosauria; Aves; Neognathae; Galloanserae; Galliformes; Phasianidae; Perdicinae; Coturnix	PF00884.22	Sulfatase	Sulfatase	.	.	.	.	.	GO:0060348|bone development;GO:0060070|canonical Wnt signaling pathway;GO:0001502|cartilage condensation;GO:0051216|cartilage development;GO:0007155|cell adhesion;GO:0002063|chondrocyte development;GO:0048706|embryonic skeletal system development;GO:0014846|esophagus smooth muscle contraction;GO:0035860|glial cell-derived neurotrophic factor receptor signaling pathway;GO:0030201|heparan sulfate p…	GO:0004065|arylsulfatase activity;GO:0005509|calcium ion binding;GO:0008449|N-acetylglucosamine-6-sulfatase activityGO:0008484|sulfuric ester hydrolase activity;GO:0003824|catalytic activity	GO:0009986|cell surface;GO:0005783|endoplasmic reticulum;GO:0005615|extracellular space;GO:0005794|Golgi apparatus;GO:0005795|Golgi stack;GO:0045121|membrane raft	.	.
evm.model.ptg000074l.15	Protein.evm.model.ptg000074l.15::evm.model.ptg000074l.15	190435-206514[-]	ref|XM_034467566.1|	2527	E:0	PREDICTED: Crassostrea gigas fibrillin-1 (LOC105338278), transcript variant X4, mRNA	ref|XP_034323443.1|	1988	E:0	fibrillin-1 isoform X1 [Crassostrea gigas]	FBN1_BOVIN	511	E:1.35e-147	RecName: Full=Fibrillin-1;^Eukaryota; Metazoa; Chordata; Craniata; Vertebrata; Euteleostomi; Mammalia; Eutheria; Laurasiatheria; Cetartiodactyla; Ruminantia; Pecora; Bovidae; Bovinae; Bos	FBN1_BOVIN	510	E:1.73e-147	RecName: Full=Fibrillin-1;^Eukaryota; Metazoa; Chordata; Craniata; Vertebrata; Euteleostomi; Mammalia; Eutheria; Laurasiatheria; Cetartiodactyla; Ruminantia; Pecora; Bovidae; Bovinae; Bos	PF07645.14	EGF_CA	Calcium-binding EGF domain	ENOG410XSTY	Latent transforming growth factor beta binding protein 2	.	.	.	GO:0034199|activation of protein kinase A activity;GO:0009653|anatomical structure morphogenesis;GO:0043010|camera-type eye development;GO:0033627|cell adhesion mediated by integrin;GO:0048048|embryonic eye morphogenesis;GO:0042593|glucose homeostasis;GO:0006006|glucose metabolic process;GO:0007507|heart development;GO:2001205|negative regulation of osteoclast development;GO:0048050|post-embryoni…	GO:0005509|calcium ion binding;GO:0005201|extracellular matrix structural constituent;GO:0008201|heparin binding;GO:0005179|hormone activity;GO:0005178|integrin bindingGO:0005509|calcium ion binding	GO:0005604|basement membrane;GO:0070062|extracellular exosome;GO:0005576|extracellular region;GO:0005615|extracellular space;GO:0005622|intracellular;GO:0001527|microfibril	K06825|FBN1; fibrillin 1	map04145|Phagosome;map04380|Osteoclast differentiation;map04151|PI3K-Akt signaling pathway;map05205|Proteoglycans in cancer;map04611|Platelet activation;map05206|MicroRNAs in cancer;map04512|ECM-receptor interaction;map04510|Focal adhesion;map04015|Rap1 signaling pathway;map04919|Thyroid hormone signaling pathway;map04640|Hematopoietic cell lineage;map05410|Hypertrophic cardiomyopathy (HCM);map05…
evm.model.ptg000018l.246	Protein.evm.model.ptg000018l.246::evm.model.ptg000018l.246	4874484-4959223[+]	ref|XM_034470701.1|	13278	E:0	PREDICTED: Crassostrea gigas fibrocystin-L-like (LOC105344166), mRNA	ref|XP_034326592.1|	5824	E:0	fibrocystin-L-like [Crassostrea gigas]	PKHL1_HUMAN	1850	E:0	RecName: Full=Fibrocystin-L;^Eukaryota; Metazoa; Chordata; Craniata; Vertebrata; Euteleostomi; Mammalia; Eutheria; Euarchontoglires; Primates; Haplorrhini; Catarrhini; Hominidae; Homo	PKHL1_HUMAN	1910	E:0	RecName: Full=Fibrocystin-L;^Eukaryota; Metazoa; Chordata; Craniata; Vertebrata; Euteleostomi; Mammalia; Eutheria; Euarchontoglires; Primates; Haplorrhini; Catarrhini; Hominidae; Homo	PF00051.17	Kringle	Kringle domain	ENOG410XQ01	polycystic kidney and hepatic disease 1 (autosomal	.	.	.	GO:0006955|immune response	GO:0004872|receptor activityGO:0003924|GTPase activity;GO:0005525|GTP binding	GO:0005929|cilium;GO:0005829|cytosol;GO:0005615|extracellular space;GO:0016021|integral component of membrane	.	.
evm.model.ptg000039l.392	Protein.evm.model.ptg000039l.392::evm.model.ptg000039l.392	8951846-8982846[+]	ref|XM_034464355.1|	523	E:3.37e-144	PREDICTED: Crassostrea gigas neurogenic locus notch homolog protein 1 (LOC105345717), mRNA	ref|XP_034322629.1|	320	E:1.49e-101	fibropellin-1 [Crassostrea gigas]	NOTC1_DANRE	221	E:4.8e-63	RecName: Full=Neurogenic locus notch homolog protein 1;^Eukaryota; Metazoa; Chordata; Craniata; Vertebrata; Euteleostomi; Actinopterygii; Neopterygii; Teleostei; Ostariophysi; Cypriniformes; Cyprinidae; Danio	NOTC1_DANRE	221	E:4.04e-63	RecName: Full=Neurogenic locus notch homolog protein 1;^Eukaryota; Metazoa; Chordata; Craniata; Vertebrata; Euteleostomi; Actinopterygii; Neopterygii; Teleostei; Ostariophysi; Cypriniformes; Cyprinidae; Danio	PF00008.26	EGF	EGF-like domain	COG0666	Ankyrin Repeat	.	.	.	GO:0001525|angiogenesis;GO:0009952|anterior/posterior pattern specification;GO:0060271|cilium assembly;GO:0007368|determination of left/right symmetry;GO:0035907|dorsal aorta development;GO:0031017|exocrine pancreas development;GO:0048699|generation of neurons;GO:0021986|habenula development;GO:0002244|hematopoietic progenitor cell differentiation;GO:0055016|hypochord development;GO:0050768|negat…	GO:0005509|calcium ion binding;GO:0004872|receptor activityGO:0005509|calcium ion binding;GO:0030246|carbohydrate binding	GO:0016021|integral component of membrane;GO:0005634|nucleus;GO:0005886|plasma membrane	K02599|NOTCH; Notch	map05206|MicroRNAs in cancer;map04330|Notch signaling pathway;map04919|Thyroid hormone signaling pathway;map04320|Dorso-ventral axis formation
evm.model.ptg000039l.497	Protein.evm.model.ptg000039l.497::evm.model.ptg000039l.497	10541315-10545089[+]	ref|XM_011454485.3|	713	E:0	PREDICTED: Crassostrea gigas ficolin-3 (LOC105346036), mRNA	ref|XP_011452787.3|	533	E:0	ficolin-3 [Crassostrea gigas]	FCN2_PIG	84.7	E:1.5e-17	RecName: Full=Ficolin-2;^Eukaryota; Metazoa; Chordata; Craniata; Vertebrata; Euteleostomi; Mammalia; Eutheria; Laurasiatheria; Cetartiodactyla; Suina; Suidae; Sus	FCN2_PIG	96.3	E:9.71e-22	RecName: Full=Ficolin-2;^Eukaryota; Metazoa; Chordata; Craniata; Vertebrata; Euteleostomi; Mammalia; Eutheria; Laurasiatheria; Cetartiodactyla; Suina; Suidae; Sus	PF00147.17	Fibrinogen_C	Fibrinogen beta and gamma chains, C-terminal globular domain	ENOG410ZYS4	fibrinogen	.	.	.	GO:0001867|complement activation, lectin pathway	GO:0030246|carbohydrate binding;GO:0046872|metal ion binding	GO:0005581|collagen trimer;GO:0005576|extracellular region	K10104|FCN; ficolin	map04514|Cell adhesion molecules (CAMs);map05169|Epstein-Barr virus infection
evm.model.ptg000241l.153	Protein.evm.model.ptg000241l.153::evm.model.ptg000241l.153	2388492-2394488[+]	ref|XM_011445484.3|	2206	E:0	PREDICTED: Crassostrea gigas FMRF-amide neuropeptides (LOC105339769), mRNA	ref|XP_011443786.2|	783	E:0	FMRF-amide neuropeptides [Crassostrea gigas]	FMRF_APLCA	251	E:2.84e-76	RecName: Full=FMRF-amide neuropeptides;^Eukaryota; Metazoa; Lophotrochozoa; Mollusca; Gastropoda; Heterobranchia; Euthyneura; Euopisthobranchia; Aplysiomorpha; Aplysioidea; Aplysiidae; Aplysia	FMRF_APLCA	275	E:2.84e-85	RecName: Full=FMRF-amide neuropeptides;^Eukaryota; Metazoa; Lophotrochozoa; Mollusca; Gastropoda; Heterobranchia; Euthyneura; Euopisthobranchia; Aplysiomorpha; Aplysioidea; Aplysiidae; Aplysia	PF01581.15	FARP	FMRFamide related peptide family	.	.	.	.	.	GO:0007218|neuropeptide signaling pathwayGO:0007218|neuropeptide signaling pathway	.	GO:0005576|extracellular region	.	.
evm.model.ptg000160l.261	Protein.evm.model.ptg000160l.261::evm.model.ptg000160l.261	3622944-3644530[-]	ref|XM_034455884.1|	5260	E:0	PREDICTED: Crassostrea gigas follistatin-related protein 5 (LOC105322878), transcript variant X4, mRNA	ref|XP_034311772.1|	2877	E:0	follistatin-related protein 5 isoform X1 [Crassostrea gigas] >XP_034311773.1 follistatin-related protein 5 isoform X1 [Crassostrea gigas] >XP_034311774.1 follistatin-related protein 5 isoform X1 [Crassostrea gigas] >XP_034311775.1 follistatin-related protein 5 isoform X1 [Crassostrea gigas]	FSTL5_MOUSE	345	E:4.67e-100	RecName: Full=Follistatin-related protein 5;^Eukaryota; Metazoa; Chordata; Craniata; Vertebrata; Euteleostomi; Mammalia; Eutheria; Euarchontoglires; Glires; Rodentia; Myomorpha; Muroidea; Muridae; Murinae; Mus; Mus	FSTL5_MOUSE	352	E:8.11e-103	RecName: Full=Follistatin-related protein 5;^Eukaryota; Metazoa; Chordata; Craniata; Vertebrata; Euteleostomi; Mammalia; Eutheria; Euarchontoglires; Glires; Rodentia; Myomorpha; Muroidea; Muridae; Murinae; Mus; Mus	PF07648.14	Kazal_2	Kazal-type serine protease inhibitor domain	ENOG410YBHC	Follistatin-like	.	.	.	.	GO:0005509|calcium ion bindingGO:0005515|protein binding	GO:0005576|extracellular region	.	.
evm.model.ptg000074l.20	Protein.evm.model.ptg000074l.20::evm.model.ptg000074l.20	328669-349687[+]	ref|XM_034467546.1|	3483	E:0	PREDICTED: Crassostrea gigas G-protein coupled receptor GRL101-like (LOC105330285), mRNA	ref|XP_034323391.1|	960	E:0	G-protein coupled receptor GRL101 [Crassostrea gigas] >XP_034323396.1 G-protein coupled receptor GRL101 [Crassostrea gigas]	GR101_LYMST	251	E:3.83e-67	RecName: Full=G-protein coupled receptor GRL101;^Eukaryota; Metazoa; Lophotrochozoa; Mollusca; Gastropoda; Heterobranchia; Euthyneura; Panpulmonata; Hygrophila; Lymnaeoidea; Lymnaeidae; Lymnaea	GR101_LYMST	293	E:1.28e-80	RecName: Full=G-protein coupled receptor GRL101;^Eukaryota; Metazoa; Lophotrochozoa; Mollusca; Gastropoda; Heterobranchia; Euthyneura; Panpulmonata; Hygrophila; Lymnaeoidea; Lymnaeidae; Lymnaea	PF00057.17	Ldl_recept_a	Low-density lipoprotein receptor domain class A	.	.	.	.	.	GO:0007186|G-protein coupled receptor signaling pathway	GO:0004930|G-protein coupled receptor activityGO:0005515|protein binding;GO:0004930|G-protein coupled receptor activity	GO:0016021|integral component of membrane;GO:0005886|plasma membraneGO:0016021|integral component of membrane	.	.
evm.model.ptg000312l.103	Protein.evm.model.ptg000312l.103::evm.model.ptg000312l.103	1371838-1392179[+]	ref|XM_034467505.1|	3003	E:0	PREDICTED: Crassostrea gigas G-protein coupled receptor GRL101 (LOC105332717), transcript variant X2, mRNA	ref|XP_011433713.3|	1220	E:0	G-protein coupled receptor GRL101-like [Crassostrea gigas]	GR101_LYMST	280	E:2.35e-78	RecName: Full=G-protein coupled receptor GRL101;^Eukaryota; Metazoa; Lophotrochozoa; Mollusca; Gastropoda; Heterobranchia; Euthyneura; Panpulmonata; Hygrophila; Lymnaeoidea; Lymnaeidae; Lymnaea	GR101_LYMST	307	E:5.16e-88	RecName: Full=G-protein coupled receptor GRL101;^Eukaryota; Metazoa; Lophotrochozoa; Mollusca; Gastropoda; Heterobranchia; Euthyneura; Panpulmonata; Hygrophila; Lymnaeoidea; Lymnaeidae; Lymnaea	PF00057.17	Ldl_recept_a	Low-density lipoprotein receptor domain class A	.	.	.	.	.	GO:0007186|G-protein coupled receptor signaling pathway	GO:0004930|G-protein coupled receptor activityGO:0005515|protein binding;GO:0004930|G-protein coupled receptor activity	GO:0016021|integral component of membrane;GO:0005886|plasma membraneGO:0016021|integral component of membrane	.	.
evm.model.ptg000065l.616	Protein.evm.model.ptg000065l.616::evm.model.ptg000065l.616	9465902-9482253[+]	ref|XM_011438759.3|	1639	E:0	PREDICTED: Crassostrea gigas GATOR complex protein NPRL3-like (LOC105335078), mRNA	ref|XP_022316684.1|	1697	E:0	GATOR complex protein NPRL3-like [Crassostrea virginica]	DRG2_HUMAN	553	E:0	RecName: Full=Developmentally-regulated GTP-binding protein 2;^Eukaryota; Metazoa; Chordata; Craniata; Vertebrata; Euteleostomi; Mammalia; Eutheria; Euarchontoglires; Primates; Haplorrhini; Catarrhini; Hominidae; Homo	DRG2_HUMAN	572	E:0	RecName: Full=Developmentally-regulated GTP-binding protein 2;^Eukaryota; Metazoa; Chordata; Craniata; Vertebrata; Euteleostomi; Mammalia; Eutheria; Euarchontoglires; Primates; Haplorrhini; Catarrhini; Hominidae; Homo	PF01926.22	MMR_HSR1	50S ribosome-binding GTPase	COG1163	GTP-Binding protein	.	.	.	GO:0007165|signal transduction	GO:0005525|GTP bindingGO:0005525|GTP binding	GO:0005829|cytosol;GO:0043231|intracellular membrane-bounded organelle;GO:0016020|membrane;GO:0005739|mitochondrion;GO:0005654|nucleoplasm	K06944|K06944; uncharacterized protein	.
evm.model.ptg000074l.46	Protein.evm.model.ptg000074l.46::evm.model.ptg000074l.46	634257-669910[+]	ref|XM_034456801.1|	2226	E:0	PREDICTED: Crassostrea gigas glucose-6-phosphate exchanger SLC37A4-like (LOC117684458), mRNA	ref|XP_034312692.1|	764	E:0	glucose-6-phosphate exchanger SLC37A4-like [Crassostrea gigas]	G6PT1_HUMAN	251	E:4.3e-74	RecName: Full=Glucose-6-phosphate exchanger SLC37A4 {ECO:0000305|PubMed:10026167, ECO:0000305|PubMed:21949678};^Eukaryota; Metazoa; Chordata; Craniata; Vertebrata; Euteleostomi; Mammalia; Eutheria; Euarchontoglires; Primates; Haplorrhini; Catarrhini; Hominidae; Homo	G6PT1_HUMAN	278	E:4.13e-84	RecName: Full=Glucose-6-phosphate exchanger SLC37A4 {ECO:0000305|PubMed:10026167, ECO:0000305|PubMed:21949678};^Eukaryota; Metazoa; Chordata; Craniata; Vertebrata; Euteleostomi; Mammalia; Eutheria; Euarchontoglires; Primates; Haplorrhini; Catarrhini; Hominidae; Homo	PF00001.20	7tm_1	7 transmembrane receptor (rhodopsin family)	.	.	.	.	.	GO:0042593|glucose homeostasis;GO:0006006|glucose metabolic process;GO:0015758|glucose transport;GO:0015760|glucose-6-phosphate transport;GO:0035435|phosphate ion transmembrane transport;GO:0006810|transportGO:0007186|G-protein coupled receptor signaling pathway;GO:0055085|transmembrane transport	GO:0061513|glucose 6-phosphate:inorganic phosphate antiporter activity;GO:0015152|glucose-6-phosphate transmembrane transporter activity;GO:0005215|transporter activityGO:0004930|G-protein coupled receptor activity	GO:0005783|endoplasmic reticulum;GO:0005789|endoplasmic reticulum membrane;GO:0030176|integral component of endoplasmic reticulum membrane;GO:0016021|integral component of membrane;GO:0016020|membraneGO:0016021|integral component of membrane	K08171|SLC37A4; MFS transporter, OPA family, solute carrier family 37 (glycerol-6-phosphate transporter), member 4	map04973|Carbohydrate digestion and absorption
evm.model.ptg000135l.30	Protein.evm.model.ptg000135l.30::evm.model.ptg000135l.30	370418-378092[+]	ref|XM_011458582.3|	2748	E:0	PREDICTED: Crassostrea gigas glutamate dehydrogenase, mitochondrial (LOC105348957), mRNA	ref|XP_011456884.1|	1087	E:0	glutamate dehydrogenase, mitochondrial [Crassostrea gigas]	DHE3_HUMAN	790	E:0	RecName: Full=Glutamate dehydrogenase 1, mitochondrial;^Eukaryota; Metazoa; Chordata; Craniata; Vertebrata; Euteleostomi; Mammalia; Eutheria; Euarchontoglires; Primates; Haplorrhini; Catarrhini; Hominidae; Homo	DHE3_HUMAN	811	E:0	RecName: Full=Glutamate dehydrogenase 1, mitochondrial;^Eukaryota; Metazoa; Chordata; Craniata; Vertebrata; Euteleostomi; Mammalia; Eutheria; Euarchontoglires; Primates; Haplorrhini; Catarrhini; Hominidae; Homo	PF02812.17	ELFV_dehydrog_N	Glu/Leu/Phe/Val dehydrogenase, dimerisation domain	COG0334	oxidoreductase activity, acting on the CH-NH2 group of donors, NAD or NADP as acceptor	.	.	.	GO:0008652|cellular amino acid biosynthetic process;GO:0006537|glutamate biosynthetic process;GO:0006538|glutamate catabolic process;GO:0006541|glutamine metabolic process;GO:0007005|mitochondrion organization;GO:0032024|positive regulation of insulin secretion;GO:0021762|substantia nigra development;GO:0072350|tricarboxylic acid metabolic processGO:0006520|cellular amino acid metabolic process;G…	GO:0043531|ADP binding;GO:0005524|ATP binding;GO:0004352|glutamate dehydrogenase (NAD+) activity;GO:0004353|glutamate dehydrogenase [NAD(P)+] activity;GO:0005525|GTP binding;GO:0042802|identical protein binding;GO:0070728|leucine binding;GO:0070403|NAD+ bindingGO:0016491|oxidoreductase activity	GO:0005737|cytoplasm;GO:0005759|mitochondrial matrix;GO:0005739|mitochondrion	K00261|GLUD1_2, gdhA; glutamate dehydrogenase (NAD(P)+) [EC:1.4.1.3]	map01200|Carbon metabolism;map00250|Alanine, aspartate and glutamate metabolism;map04964|Proximal tubule bicarbonate reclamation;map00471|D-Glutamine and D-glutamate metabolism;map01100|Metabolic pathways;map00220|Arginine biosynthesis;map00910|Nitrogen metabolism
evm.model.ptg000020l.483	Protein.evm.model.ptg000020l.483::evm.model.ptg000020l.483	7449756-7460851[+]	ref|XM_011449724.3|	1797	E:0	PREDICTED: Crassostrea gigas glycine receptor subunit alpha-2 (LOC105342699), mRNA	ref|XP_011448026.2|	676	E:0	glycine receptor subunit alpha-2 [Crassostrea gigas]	GLRA2_MOUSE	276	E:6.55e-88	RecName: Full=Glycine receptor subunit alpha-2;^Eukaryota; Metazoa; Chordata; Craniata; Vertebrata; Euteleostomi; Mammalia; Eutheria; Euarchontoglires; Glires; Rodentia; Myomorpha; Muroidea; Muridae; Murinae; Mus; Mus	GLRA2_MOUSE	319	E:1.49e-104	RecName: Full=Glycine receptor subunit alpha-2;^Eukaryota; Metazoa; Chordata; Craniata; Vertebrata; Euteleostomi; Mammalia; Eutheria; Euarchontoglires; Glires; Rodentia; Myomorpha; Muroidea; Muridae; Murinae; Mus; Mus	PF02931.22	Neur_chan_LBD	Neurotransmitter-gated ion-channel ligand binding domain	ENOG410XPWH	Gamma-aminobutyric acid (GABA) A receptor	.	.	.	GO:0071230|cellular response to amino acid stimulus;GO:0071361|cellular response to ethanol;GO:0071294|cellular response to zinc ion;GO:1902476|chloride transmembrane transport;GO:0034220|ion transmembrane transport;GO:0007218|neuropeptide signaling pathway;GO:0043200|response to amino acid;GO:0060012|synaptic transmission, glycinergicGO:0006811|ion transport	GO:0016934|extracellular-glycine-gated chloride channel activity;GO:0016594|glycine binding;GO:0022852|glycine-gated chloride ion channel activity;GO:0046872|metal ion bindingGO:0005230|extracellular ligand-gated ion channel activity	GO:0030054|cell junction;GO:0042995|cell projection;GO:0034707|chloride channel complex;GO:0005887|integral component of plasma membrane;GO:0045211|postsynaptic membraneGO:0016021|integral component of membrane	K05194|GLRA2; glycine receptor alpha-2	map04080|Neuroactive ligand-receptor interaction
evm.model.ptg000201l.134	Protein.evm.model.ptg000201l.134::evm.model.ptg000201l.134	2082932-2100668[+]	ref|XM_034480728.1|	206	E:4.08e-49	PREDICTED: Crassostrea gigas coadhesin-like (LOC105327170), transcript variant X12, mRNA	ref|XP_034336576.1|	110	E:4.02e-27	hemicentin-1-like isoform X11 [Crassostrea gigas]	BAI1_MOUSE	52.4	E:8.39e-08	RecName: Full=Brain-specific angiogenesis inhibitor 1;^Eukaryota; Metazoa; Chordata; Craniata; Vertebrata; Euteleostomi; Mammalia; Eutheria; Euarchontoglires; Glires; Rodentia; Myomorpha; Muroidea; Muridae; Murinae; Mus; Mus	.	.	.	.	.	.	.	.	.	.	.	.	.	.	.	.	.
evm.model.ptg000074l.13	Protein.evm.model.ptg000074l.13::evm.model.ptg000074l.13	155581-166607[-]	ref|XM_034467678.1|	1701	E:0	PREDICTED: Crassostrea gigas homeobox protein Dlx6a (LOC105338251), transcript variant X3, mRNA	ref|XP_011441570.1|	441	E:5.17e-154	homeobox protein Dlx6a [Crassostrea gigas] >XP_011441571.1 homeobox protein Dlx6a [Crassostrea gigas] >XP_011441572.1 homeobox protein Dlx6a [Crassostrea gigas] >XP_034323553.1 homeobox protein Dlx6a [Crassostrea gigas] >XP_034323562.1 homeobox protein Dlx6a [Crassostrea gigas] >XP_034323569.1 homeobox protein Dlx6a [Crassostrea gigas]	DLL_DROME	130	E:5.02e-34	RecName: Full=Homeotic protein distal-less;^Eukaryota; Metazoa; Ecdysozoa; Arthropoda; Hexapoda; Insecta; Pterygota; Neoptera; Holometabola; Diptera; Brachycera; Muscomorpha; Ephydroidea; Drosophilidae; Drosophila; Sophophora	DLL_DROME	171	E:1.3e-49	RecName: Full=Homeotic protein distal-less;^Eukaryota; Metazoa; Ecdysozoa; Arthropoda; Hexapoda; Insecta; Pterygota; Neoptera; Holometabola; Diptera; Brachycera; Muscomorpha; Ephydroidea; Drosophilidae; Drosophila; Sophophora	PF00046.28	Homeobox	Homeobox domain	.	.	.	.	.	GO:0007487|analia development;GO:0007469|antennal development;GO:0048264|determination of ventral identity;GO:0035215|genital disc development;GO:0035114|imaginal disc-derived appendage morphogenesis;GO:0007480|imaginal disc-derived leg morphogenesis;GO:0007485|imaginal disc-derived male genitalia development;GO:0008587|imaginal disc-derived wing margin morphogenesis;GO:0007479|leg disc proximal/…	GO:0043565|sequence-specific DNA bindingGO:0003677|DNA binding	GO:0005634|nucleus	K18488|DLX2; homeobox protein DLX2	.
evm.model.ptg000066l.22	Protein.evm.model.ptg000066l.22::evm.model.ptg000066l.22	268375-274285[-]	ref|XM_011456344.3|	1476	E:0	PREDICTED: Crassostrea gigas hsp70-binding protein 1 (LOC105347317), transcript variant X1, mRNA	ref|XP_011454646.2|	583	E:0	hsp70-binding protein 1 isoform X1 [Crassostrea gigas]	HPBP1_MOUSE	178	E:4.04e-52	RecName: Full=Hsp70-binding protein 1;^Eukaryota; Metazoa; Chordata; Craniata; Vertebrata; Euteleostomi; Mammalia; Eutheria; Euarchontoglires; Glires; Rodentia; Myomorpha; Muroidea; Muridae; Murinae; Mus; Mus	HPBP1_MOUSE	179	E:2.32e-52	RecName: Full=Hsp70-binding protein 1;^Eukaryota; Metazoa; Chordata; Craniata; Vertebrata; Euteleostomi; Mammalia; Eutheria; Euarchontoglires; Glires; Rodentia; Myomorpha; Muroidea; Muridae; Murinae; Mus; Mus	PF08609.9	Fes1	Nucleotide exchange factor Fes1	ENOG410Y90B	HSPA (heat shock 70kDa) binding protein, cytoplasmic cochaperone 1	.	.	.	GO:0032436|positive regulation of proteasomal ubiquitin-dependent protein catabolic process;GO:0031398|positive regulation of protein ubiquitination	GO:0004857|enzyme inhibitor activity	.	K09562|HSPBP1; hsp70-interacting protein	map04141|Protein processing in endoplasmic reticulum
evm.model.ptg000147l.24	Protein.evm.model.ptg000147l.24::evm.model.ptg000147l.24	403418-408812[-]	ref|XM_034467903.1|	1591	E:0	PREDICTED: Crassostrea gigas hydrolethalus syndrome protein 1 homolog (LOC105319614), transcript variant X2, mRNA	ref|XP_034323793.1|	627	E:0	hydrolethalus syndrome protein 1 homolog [Crassostrea gigas] >XP_034323794.1 hydrolethalus syndrome protein 1 homolog [Crassostrea gigas]	HYLS1_BOVIN	110	E:5.82e-27	RecName: Full=Hydrolethalus syndrome protein 1 homolog;^Eukaryota; Metazoa; Chordata; Craniata; Vertebrata; Euteleostomi; Mammalia; Eutheria; Laurasiatheria; Cetartiodactyla; Ruminantia; Pecora; Bovidae; Bovinae; Bos	HYLS1_BOVIN	110	E:5.69e-27	RecName: Full=Hydrolethalus syndrome protein 1 homolog;^Eukaryota; Metazoa; Chordata; Craniata; Vertebrata; Euteleostomi; Mammalia; Eutheria; Laurasiatheria; Cetartiodactyla; Ruminantia; Pecora; Bovidae; Bovinae; Bos	PF15311.5	HYLS1_C	Hydrolethalus syndrome protein 1 C-terminus	ENOG4111UPE	Hydrolethalus syndrome 1	.	.	.	.	.	GO:0005813|centrosome;GO:0005829|cytosol;GO:0005634|nucleus;GO:0005886|plasma membrane	K16472|HYLS1; hydrolethalus syndrome protein 1	.
evm.model.ptg000082l.167	Protein.evm.model.ptg000082l.167::evm.model.ptg000082l.167	2266625-2267001[-]	gb|CP048839.1|	577	E:8.33e-161	Crassostrea gigas strain QD chromosome 1	gb|PVD32570.1|	73.2	E:4.4e-13	hypothetical protein C0Q70_08011 [Pomacea canaliculata]	GTSF1_BOVIN	53.5	E:1.43e-08	RecName: Full=Gametocyte-specific factor 1;^Eukaryota; Metazoa; Chordata; Craniata; Vertebrata; Euteleostomi; Mammalia; Eutheria; Laurasiatheria; Cetartiodactyla; Ruminantia; Pecora; Bovidae; Bovinae; Bos	GTSF1_BOVIN	53.5	E:1.29e-08	RecName: Full=Gametocyte-specific factor 1;^Eukaryota; Metazoa; Chordata; Craniata; Vertebrata; Euteleostomi; Mammalia; Eutheria; Laurasiatheria; Cetartiodactyla; Ruminantia; Pecora; Bovidae; Bovinae; Bos	PF05253.11	zf-U11-48K	U11-48K-like CHHC zinc finger	ENOG4111W8D	Gametocyte specific factor	.	.	.	GO:0030154|cell differentiation;GO:0007283|spermatogenesis	GO:0046872|metal ion binding;GO:0003676|nucleic acid binding	GO:0005737|cytoplasm	.	.
evm.model.ptg000100l.594	Protein.evm.model.ptg000100l.594::evm.model.ptg000100l.594	8544778-8545226[+]	ref|XM_011448956.2|	313	E:2.45e-81	PREDICTED: Crassostrea gigas glycine-rich cell wall structural protein 1 (LOC105342101), mRNA	gb|ELR51503.1|	61.6	E:2.1e-09	hypothetical protein M91_20365, partial [Bos mutus]	.	.	.	.	.	.	.	.	.	.	.	.	.	.	.	.	.	.	.	.	.
evm.model.ptg000274l.17	Protein.evm.model.ptg000274l.17::evm.model.ptg000274l.17	572384-591177[+]	ref|XM_034470903.1|	2037	E:0	PREDICTED: Crassostrea gigas leucine-rich repeat protein SHOC-2 (LOC105340227), mRNA	ref|XP_034326794.1|	1044	E:0	leucine-rich repeat protein SHOC-2 [Crassostrea gigas]	SUR8_CULQU	596	E:0	RecName: Full=Leucine-rich repeat protein soc-2 homolog;^Eukaryota; Metazoa; Ecdysozoa; Arthropoda; Hexapoda; Insecta; Pterygota; Neoptera; Holometabola; Diptera; Nematocera; Culicoidea; Culicidae; Culicinae; Culicini; Culex; Culex	SUR8_CULQU	595	E:0	RecName: Full=Leucine-rich repeat protein soc-2 homolog;^Eukaryota; Metazoa; Ecdysozoa; Arthropoda; Hexapoda; Insecta; Pterygota; Neoptera; Holometabola; Diptera; Nematocera; Culicoidea; Culicidae; Culicinae; Culicini; Culex; Culex	PF13855.5	LRR_8	Leucine rich repeat	COG4886	leucine Rich Repeat	.	.	.	.	GO:0005515|protein binding	.	K19613|SHOC2, SUR8; leucine-rich repeat protein SHOC2	map04014|Ras signaling pathway
evm.model.ptg000135l.178	Protein.evm.model.ptg000135l.178::evm.model.ptg000135l.178	2659475-2700244[+]	ref|XM_034458880.1|	4975	E:0	PREDICTED: Crassostrea gigas leucine-rich repeat serine/threonine-protein kinase 1 (LOC105332623), transcript variant X3, mRNA	ref|XP_034314769.1|	4657	E:0	leucine-rich repeat serine/threonine-protein kinase 1 isoform X1 [Crassostrea gigas]	LRK1_CAEEL	728	E:0	RecName: Full=Leucine-rich repeat serine/threonine-protein kinase 1 {ECO:0000250|UniProtKB:Q38SD2};^Eukaryota; Metazoa; Ecdysozoa; Nematoda; Chromadorea; Rhabditida; Rhabditoidea; Rhabditidae; Peloderinae; Caenorhabditis	LRK1_CAEEL	782	E:0	RecName: Full=Leucine-rich repeat serine/threonine-protein kinase 1 {ECO:0000250|UniProtKB:Q38SD2};^Eukaryota; Metazoa; Ecdysozoa; Nematoda; Chromadorea; Rhabditida; Rhabditoidea; Rhabditidae; Peloderinae; Caenorhabditis	PF12796.6	Ank_2	Ankyrin repeats (3 copies)	COG0666	Ankyrin Repeat	.	.	.	GO:0048846|axon extension involved in axon guidance;GO:0034613|cellular protein localization;GO:0035556|intracellular signal transduction;GO:1901215|negative regulation of neuron death;GO:0034976|response to endoplasmic reticulum stress;GO:0006979|response to oxidative stress;GO:0007264|small GTPase mediated signal transduction;GO:0048489|synaptic vesicle transportGO:0006468|protein phosphorylati…	GO:0005524|ATP binding;GO:0005525|GTP binding;GO:0046872|metal ion binding;GO:0004674|protein serine/threonine kinase activity;GO:0004871|signal transducer activityGO:0005515|protein binding;GO:0003924|GTPase activity;GO:0005525|GTP binding;GO:0004672|protein kinase activity;GO:0005524|ATP binding	GO:0005737|cytoplasm;GO:0005794|Golgi apparatus;GO:0043025|neuronal cell body;GO:0045202|synapse	.	.
evm.model.ptg000073l.88	Protein.evm.model.ptg000073l.88::evm.model.ptg000073l.88	1464585-1483145[+]	ref|XR_902425.3|	523	E:1.21e-144	PREDICTED: Crassostrea gigas uncharacterized LOC105341915 (LOC105341915), ncRNA	gb|AXN93499.1|	52.8	E:6.45e-07	LFRYamide [Mizuhopecten yessoensis]	.	.	.	.	.	.	.	.	.	.	.	.	.	.	.	.	.	.	.	.	.
evm.model.ptg000065l.403	Protein.evm.model.ptg000065l.403::evm.model.ptg000065l.403	6121361-6175067[-]	emb|LR761643.1|	5029	E:0	Crassostrea gigas genome assembly, linkage group: LG10	ref|XP_034313442.1|	3528	E:0	LOW QUALITY PROTEIN: ankyrin-2 [Crassostrea gigas]	ANK2_HUMAN	1130	E:0	RecName: Full=Ankyrin-2;^Eukaryota; Metazoa; Chordata; Craniata; Vertebrata; Euteleostomi; Mammalia; Eutheria; Euarchontoglires; Primates; Haplorrhini; Catarrhini; Hominidae; Homo	ANK2_HUMAN	1160	E:0	RecName: Full=Ankyrin-2;^Eukaryota; Metazoa; Chordata; Craniata; Vertebrata; Euteleostomi; Mammalia; Eutheria; Euarchontoglires; Primates; Haplorrhini; Catarrhini; Hominidae; Homo	PF12796.6	Ank_2	Ankyrin repeats (3 copies)	COG0666	Ankyrin Repeat	.	.	.	GO:0086014|atrial cardiac muscle cell action potential;GO:0086066|atrial cardiac muscle cell to AV node cell communication;GO:0003283|atrial septum development;GO:0006874|cellular calcium ion homeostasis;GO:0034613|cellular protein localization;GO:0006888|ER to Golgi vesicle-mediated transport;GO:0086046|membrane depolarization during SA node cell action potential;GO:0030913|paranodal junction as…	GO:0051117|ATPase binding;GO:0019899|enzyme binding;GO:0044325|ion channel binding;GO:0030674|protein binding, bridging;GO:0019901|protein kinase binding;GO:0030507|spectrin binding;GO:0005200|structural constituent of cytoskeletonGO:0005515|protein binding	GO:0031672|A band;GO:0016324|apical plasma membrane;GO:0016323|basolateral plasma membrane;GO:0043034|costamere;GO:0005856|cytoskeleton;GO:0005829|cytosol;GO:0014704|intercalated disc;GO:0005622|intracellular;GO:0031430|M band;GO:0045121|membrane raft;GO:0043005|neuron projection;GO:0005886|plasma membrane;GO:0045211|postsynaptic membrane;GO:0042383|sarcolemma;GO:0030315|T-tubule;GO:0030018|Z disc	K10380|ANK; ankyrin	map05205|Proteoglycans in cancer
evm.model.ptg000050l.13	Protein.evm.model.ptg000050l.13::evm.model.ptg000050l.13	181583-183796[-]	gb|CP048848.1|	3513	E:0	Crassostrea gigas strain QD chromosome 10	ref|XP_022335961.1|	212	E:1.55e-56	LOW QUALITY PROTEIN: delta-1-pyrroline-5-carboxylate synthase-like [Crassostrea virginica]	.	.	.	.	.	.	.	.	PF00098.22	zf-CCHC	Zinc knuckle	.	.	.	.	.	GO:0006508|proteolysis	GO:0003676|nucleic acid binding;GO:0008270|zinc ion binding;GO:0004190|aspartic-type endopeptidase activity	.	.	.
evm.model.ptg000074l.63	Protein.evm.model.ptg000074l.63::evm.model.ptg000074l.63	904338-937695[+]	ref|XM_034456669.1|	1544	E:0	PREDICTED: Crassostrea gigas diacylglycerol kinase beta (LOC105347404), transcript variant X10, mRNA	ref|XP_022320525.1|	1535	E:0	LOW QUALITY PROTEIN: diacylglycerol kinase beta-like [Crassostrea virginica]	DGKB_MOUSE	760	E:0	RecName: Full=Diacylglycerol kinase beta;^Eukaryota; Metazoa; Chordata; Craniata; Vertebrata; Euteleostomi; Mammalia; Eutheria; Euarchontoglires; Glires; Rodentia; Myomorpha; Muroidea; Muridae; Murinae; Mus; Mus	DGKB_MOUSE	817	E:0	RecName: Full=Diacylglycerol kinase beta;^Eukaryota; Metazoa; Chordata; Craniata; Vertebrata; Euteleostomi; Mammalia; Eutheria; Euarchontoglires; Glires; Rodentia; Myomorpha; Muroidea; Muridae; Murinae; Mus; Mus	PF14513.5	DAG_kinase_N	Diacylglycerol kinase N-terminus	ENOG410XQVB	DiacylGlycerol Kinase	.	.	.	GO:0046486|glycerolipid metabolic process;GO:0035556|intracellular signal transduction;GO:0046834|lipid phosphorylation;GO:0007205|protein kinase C-activating G-protein coupled receptor signaling pathwayGO:0035556|intracellular signal transduction;GO:0007205|protein kinase C-activating G-protein coupled receptor signaling pathway	GO:0005524|ATP binding;GO:0005509|calcium ion binding;GO:0004143|diacylglycerol kinase activity;GO:0003951|NAD+ kinase activityGO:0005509|calcium ion binding;GO:0016301|kinase activity;GO:0004143|diacylglycerol kinase activity	GO:0005829|cytosol;GO:0005886|plasma membrane	K00901|dgkA, DGK; diacylglycerol kinase (ATP) [EC:2.7.1.107]	map04070|Phosphatidylinositol signaling system;map00561|Glycerolipid metabolism;map00564|Glycerophospholipid metabolism;map01110|Biosynthesis of secondary metabolites;map01100|Metabolic pathways;map05231|Choline metabolism in cancer
evm.model.ptg000050l.7	Protein.evm.model.ptg000050l.7::evm.model.ptg000050l.7	105039-127740[+]	ref|XM_034447583.1|	2396	E:0	PREDICTED: Crassostrea gigas enolase-phosphatase E1 (LOC105347313), mRNA	ref|XP_034303474.1|	698	E:0	LOW QUALITY PROTEIN: enolase-phosphatase E1 [Crassostrea gigas]	.	.	.	.	.	.	.	.	.	.	.	.	.	.	.	.	.	.	.	.	.
evm.model.ptg000073l.102	Protein.evm.model.ptg000073l.102::evm.model.ptg000073l.102	1813435-1849370[-]	ref|XM_034457443.1|	4372	E:0	PREDICTED: Crassostrea gigas histone-lysine N-methyltransferase 2C-like (LOC105330921), transcript variant X1, mRNA	ref|XP_022286811.1|	4439	E:0	LOW QUALITY PROTEIN: histone-lysine N-methyltransferase 2C-like [Crassostrea virginica]	KMT2C_MOUSE	390	E:4.31e-107	RecName: Full=Histone-lysine N-methyltransferase 2C;^Eukaryota; Metazoa; Chordata; Craniata; Vertebrata; Euteleostomi; Mammalia; Eutheria; Euarchontoglires; Glires; Rodentia; Myomorpha; Muroidea; Muridae; Murinae; Mus; Mus	KMT2C_HUMAN	421	E:2.14e-116	RecName: Full=Histone-lysine N-methyltransferase 2C;^Eukaryota; Metazoa; Chordata; Craniata; Vertebrata; Euteleostomi; Mammalia; Eutheria; Euarchontoglires; Primates; Haplorrhini; Catarrhini; Hominidae; Homo	PF13771.5	zf-HC5HC2H	PHD-like zinc-binding domain	COG2940	Histone-lysine N-methyltransferase	.	.	.	GO:0006355|regulation of transcription, DNA-templated;GO:0006351|transcription, DNA-templated	GO:0003677|DNA binding;GO:0042800|histone methyltransferase activity (H3-K4 specific);GO:0018024|histone-lysine N-methyltransferase activity;GO:0046872|metal ion binding;GO:0003723|RNA binding;GO:0016746|transferase activity, transferring acyl groups	GO:0035097|histone methyltransferase complex;GO:0044666|MLL3/4 complex;GO:0005654|nucleoplasm;GO:0005634|nucleus	K09188|MLL3; histone-lysine N-methyltransferase MLL3 [EC:2.1.1.43]	map00310|Lysine degradation
evm.model.ptg000083l.94	Protein.evm.model.ptg000083l.94::evm.model.ptg000083l.94	1871317-1883735[+]	ref|XM_034458692.1|	2401	E:0	PREDICTED: Crassostrea gigas phosphatidylinositol 3,4,5-trisphosphate 3-phosphatase and dual-specificity protein phosphatase PTEN (LOC105331286), transcript variant X4, mRNA	ref|XP_034312905.1|	817	E:0	LOW QUALITY PROTEIN: phosphatidylinositol 3,4,5-trisphosphate 3-phosphatase and dual-specificity protein phosphatase PTEN-like [Crassostrea gigas]	PTEN_MOUSE	365	E:1.36e-122	RecName: Full=Phosphatidylinositol 3,4,5-trisphosphate 3-phosphatase and dual-specificity protein phosphatase PTEN;^Eukaryota; Metazoa; Chordata; Craniata; Vertebrata; Euteleostomi; Mammalia; Eutheria; Euarchontoglires; Glires; Rodentia; Myomorpha; Muroidea; Muridae; Murinae; Mus; Mus	PTEN_MOUSE	366	E:6.83e-123	RecName: Full=Phosphatidylinositol 3,4,5-trisphosphate 3-phosphatase and dual-specificity protein phosphatase PTEN;^Eukaryota; Metazoa; Chordata; Craniata; Vertebrata; Euteleostomi; Mammalia; Eutheria; Euarchontoglires; Glires; Rodentia; Myomorpha; Muroidea; Muridae; Murinae; Mus; Mus	PF00782.19	DSPc	Dual specificity phosphatase, catalytic domain	COG2453	dual specificity phosphatase	.	.	.	GO:0030534|adult behavior;GO:0007568|aging;GO:0001525|angiogenesis;GO:0006915|apoptotic process;GO:0048854|brain morphogenesis;GO:0060070|canonical Wnt signaling pathway;GO:0048738|cardiac muscle tissue development;GO:0016477|cell migration;GO:0036294|cellular response to decreased oxygen levels;GO:0071257|cellular response to electrical stimulus;GO:0071361|cellular response to ethanol;GO:0071456…	GO:0010997|anaphase-promoting complex binding;GO:0019899|enzyme binding;GO:0042802|identical protein binding;GO:0051717|inositol-1,3,4,5-tetrakisphosphate 3-phosphatase activity;GO:0035255|ionotropic glutamate receptor binding;GO:0000287|magnesium ion binding;GO:0030165|PDZ domain binding;GO:0016314|phosphatidylinositol-3,4,5-trisphosphate 3-phosphatase activity;GO:0051800|phosphatidylinositol-3,…	GO:0016324|apical plasma membrane;GO:0042995|cell projection;GO:0005737|cytoplasm;GO:0009898|cytoplasmic side of plasma membrane;GO:0005829|cytosol;GO:0043197|dendritic spine;GO:0005739|mitochondrion;GO:0035749|myelin sheath adaxonal region;GO:0043005|neuron projection;GO:0005654|nucleoplasm;GO:0005634|nucleus;GO:0005886|plasma membrane;GO:0016605|PML body;GO:0045211|postsynaptic membrane;GO:0043…	K01110|PTEN; phosphatidylinositol-3,4,5-trisphosphate 3-phosphatase and dual-specificity protein phosphatase PTEN [EC:3.1.3.16 3.1.3.48 3.1.3.67]	map04071|Sphingolipid signaling pathway;map00562|Inositol phosphate metabolism;map04150|mTOR signaling pathway;map04151|PI3K-Akt signaling pathway;map05206|MicroRNAs in cancer;map05215|Prostate cancer;map05200|Pathways in cancer;map04068|FoxO signaling pathway;map04530|Tight junction;map05213|Endometrial cancer;map05230|Central carbon metabolism in cancer;map05222|Small cell lung cancer;map05214|…
evm.model.ptg000074l.25	Protein.evm.model.ptg000074l.25::evm.model.ptg000074l.25	372920-373826[-]	ref|XM_034483008.1|	665	E:0	PREDICTED: Crassostrea gigas zinc finger protein 1-like (LOC105332654), mRNA	ref|XP_034338899.1|	243	E:1.17e-74	LOW QUALITY PROTEIN: zinc finger protein 1-like [Crassostrea gigas]	ZAG1_CAEEL	171	E:1.72e-50	RecName: Full=Zinc finger E-box-binding homeobox protein zag-1;^Eukaryota; Metazoa; Ecdysozoa; Nematoda; Chromadorea; Rhabditida; Rhabditoidea; Rhabditidae; Peloderinae; Caenorhabditis	ZAG1_CAEEL	172	E:1e-50	RecName: Full=Zinc finger E-box-binding homeobox protein zag-1;^Eukaryota; Metazoa; Ecdysozoa; Nematoda; Chromadorea; Rhabditida; Rhabditoidea; Rhabditidae; Peloderinae; Caenorhabditis	PF00096.25	zf-C2H2	Zinc finger, C2H2 type	ENOG410ZFMZ	zinc finger E-box binding homeobox	.	.	.	GO:0007411|axon guidance;GO:0000122|negative regulation of transcription from RNA polymerase II promoter;GO:0045773|positive regulation of axon extension;GO:0006351|transcription, DNA-templated	GO:0046872|metal ion binding;GO:0043565|sequence-specific DNA binding	GO:0005634|nucleus	K09299|ZEB1_2; zinc finger homeobox protein 1/2	map05206|MicroRNAs in cancer
evm.model.ptg000074l.26	Protein.evm.model.ptg000074l.26::evm.model.ptg000074l.26	374730-383515[-]	gb|CP048845.1|	3964	E:0	Crassostrea gigas strain QD chromosome 7	ref|XP_034338899.1|	932	E:0	LOW QUALITY PROTEIN: zinc finger protein 1-like [Crassostrea gigas]	ZFH1_DROME	136	E:3.47e-31	RecName: Full=Zinc finger protein 1;^Eukaryota; Metazoa; Ecdysozoa; Arthropoda; Hexapoda; Insecta; Pterygota; Neoptera; Holometabola; Diptera; Brachycera; Muscomorpha; Ephydroidea; Drosophilidae; Drosophila; Sophophora	ZFH1_DROME	150	E:1.09e-35	RecName: Full=Zinc finger protein 1;^Eukaryota; Metazoa; Ecdysozoa; Arthropoda; Hexapoda; Insecta; Pterygota; Neoptera; Holometabola; Diptera; Brachycera; Muscomorpha; Ephydroidea; Drosophilidae; Drosophila; Sophophora	PF00096.25	zf-C2H2	Zinc finger, C2H2 type	ENOG410ZFMZ	zinc finger E-box binding homeobox	.	.	.	GO:0019730|antimicrobial humoral response;GO:0061321|garland nephrocyte differentiation;GO:0008354|germ cell migration;GO:0008406|gonad development;GO:0007507|heart development;GO:0007516|hemocyte development;GO:0048542|lymph gland development;GO:0007498|mesoderm development;GO:0008045|motor neuron axon guidance;GO:0000122|negative regulation of transcription from RNA polymerase II promoter;GO:00…	GO:0003677|DNA binding;GO:0046872|metal ion binding;GO:0000977|RNA polymerase II regulatory region sequence-specific DNA binding;GO:0003705|transcription factor activity, RNA polymerase II distal enhancer sequence-specific bindingGO:0003677|DNA binding	GO:0005634|nucleus	K09299|ZEB1_2; zinc finger homeobox protein 1/2	map05206|MicroRNAs in cancer
evm.model.ptg000274l.14	Protein.evm.model.ptg000274l.14::evm.model.ptg000274l.14	450659-518578[-]	ref|XM_034470956.1|	8179	E:0	PREDICTED: Crassostrea gigas low-density lipoprotein receptor-related protein 4 (LOC105336972), transcript variant X1, mRNA	ref|XP_034326847.1|	4046	E:0	low-density lipoprotein receptor-related protein 4 isoform X1 [Crassostrea gigas]	LRP4_RAT	1658	E:0	RecName: Full=Low-density lipoprotein receptor-related protein 4;^Eukaryota; Metazoa; Chordata; Craniata; Vertebrata; Euteleostomi; Mammalia; Eutheria; Euarchontoglires; Glires; Rodentia; Myomorpha; Muroidea; Muridae; Murinae; Rattus	LRP4_HUMAN	1658	E:0	RecName: Full=Low-density lipoprotein receptor-related protein 4;^Eukaryota; Metazoa; Chordata; Craniata; Vertebrata; Euteleostomi; Mammalia; Eutheria; Euarchontoglires; Primates; Haplorrhini; Catarrhini; Hominidae; Homo	PF00057.17	Ldl_recept_a	Low-density lipoprotein receptor domain class A	ENOG410XPR2	Low density lipoprotein receptor-related protein 4	.	.	.	GO:0030509|BMP signaling pathway;GO:0048813|dendrite morphogenesis;GO:0042733|embryonic digit morphogenesis;GO:0006897|endocytosis;GO:0001942|hair follicle development;GO:0001822|kidney development;GO:0060173|limb development;GO:0050771|negative regulation of axonogenesis;GO:0090090|negative regulation of canonical Wnt signaling pathway;GO:0030279|negative regulation of ossification;GO:0042475|od…	GO:0034185|apolipoprotein binding;GO:0005509|calcium ion binding;GO:0042803|protein homodimerization activity;GO:0030971|receptor tyrosine kinase binding;GO:0097110|scaffold protein binding;GO:0042813|Wnt-activated receptor activity;GO:0017147|Wnt-protein bindingGO:0005515|protein binding;GO:0005509|calcium ion binding	GO:0009986|cell surface;GO:0030425|dendrite;GO:0016600|flotillin complex;GO:0016021|integral component of membrane;GO:0031594|neuromuscular junction;GO:0043025|neuronal cell body;GO:0005886|plasma membrane;GO:0014069|postsynaptic density of dendrite;GO:0043235|receptor complex;GO:0097060|synaptic membrane	.	.
evm.model.ptg000241l.151	Protein.evm.model.ptg000241l.151::evm.model.ptg000241l.151	2368741-2370763[-]	ref|XM_020072025.2|	1149	E:0	PREDICTED: Crassostrea gigas lysine-specific histone demethylase 1B (LOC105339770), transcript variant X3, mRNA	ref|XP_011443787.2|	480	E:1.83e-163	lysine-specific histone demethylase 1B isoform X1 [Crassostrea gigas] >XP_019927583.2 lysine-specific histone demethylase 1B isoform X1 [Crassostrea gigas] >XP_019927584.2 lysine-specific histone demethylase 1B isoform X1 [Crassostrea gigas]	KDM1B_HUMAN	197	E:7.19e-57	RecName: Full=Lysine-specific histone demethylase 1B;^Eukaryota; Metazoa; Chordata; Craniata; Vertebrata; Euteleostomi; Mammalia; Eutheria; Euarchontoglires; Primates; Haplorrhini; Catarrhini; Hominidae; Homo	KDM1B_HUMAN	199	E:1.14e-57	RecName: Full=Lysine-specific histone demethylase 1B;^Eukaryota; Metazoa; Chordata; Craniata; Vertebrata; Euteleostomi; Mammalia; Eutheria; Euarchontoglires; Primates; Haplorrhini; Catarrhini; Hominidae; Homo	PF07496.14	zf-CW	CW-type Zinc Finger	ENOG410XSNC	amine oxidase	.	.	.	GO:0043046|DNA methylation involved in gamete generation;GO:0034720|histone H3-K4 demethylation;GO:0007275|multicellular organism development;GO:0016579|protein deubiquitination;GO:0044030|regulation of DNA methylation;GO:0006349|regulation of gene expression by genetic imprinting;GO:0006355|regulation of transcription, DNA-templated;GO:0006351|transcription, DNA-templated	GO:0003677|DNA binding;GO:0071949|FAD binding;GO:0042393|histone binding;GO:0032452|histone demethylase activity;GO:0034648|histone demethylase activity (H3-dimethyl-K4 specific);GO:0034649|histone demethylase activity (H3-monomethyl-K4 specific);GO:0008270|zinc ion bindingGO:0008270|zinc ion binding	GO:0005654|nucleoplasm;GO:0000786|nucleosome;GO:0005634|nucleus	K19413|KDM1B, AOF1, LSD2; lysine-specific histone demethylase 1B [EC:1.-.-.-]	.
evm.model.ptg000241l.150	Protein.evm.model.ptg000241l.150::evm.model.ptg000241l.150	2360660-2368394[-]	ref|XM_011445486.3|	2272	E:0	PREDICTED: Crassostrea gigas lysine-specific histone demethylase 1B (LOC105339770), transcript variant X4, mRNA	ref|XP_011443788.2|	1060	E:0	lysine-specific histone demethylase 1B isoform X2 [Crassostrea gigas]	KDM1B_HUMAN	504	E:1.55e-169	RecName: Full=Lysine-specific histone demethylase 1B;^Eukaryota; Metazoa; Chordata; Craniata; Vertebrata; Euteleostomi; Mammalia; Eutheria; Euarchontoglires; Primates; Haplorrhini; Catarrhini; Hominidae; Homo	KDM1B_HUMAN	515	E:3.56e-174	RecName: Full=Lysine-specific histone demethylase 1B;^Eukaryota; Metazoa; Chordata; Craniata; Vertebrata; Euteleostomi; Mammalia; Eutheria; Euarchontoglires; Primates; Haplorrhini; Catarrhini; Hominidae; Homo	PF04433.16	SWIRM	SWIRM domain	ENOG410XSNC	amine oxidase	.	.	.	GO:0043046|DNA methylation involved in gamete generation;GO:0034720|histone H3-K4 demethylation;GO:0007275|multicellular organism development;GO:0016579|protein deubiquitination;GO:0044030|regulation of DNA methylation;GO:0006349|regulation of gene expression by genetic imprinting;GO:0006355|regulation of transcription, DNA-templated;GO:0006351|transcription, DNA-templatedGO:0055114|oxidation-red…	GO:0003677|DNA binding;GO:0071949|FAD binding;GO:0042393|histone binding;GO:0032452|histone demethylase activity;GO:0034648|histone demethylase activity (H3-dimethyl-K4 specific);GO:0034649|histone demethylase activity (H3-monomethyl-K4 specific);GO:0008270|zinc ion bindingGO:0005515|protein binding;GO:0016491|oxidoreductase activity;GO:0050660|flavin adenine dinucleotide binding	GO:0005654|nucleoplasm;GO:0000786|nucleosome;GO:0005634|nucleus	K19413|KDM1B, AOF1, LSD2; lysine-specific histone demethylase 1B [EC:1.-.-.-]	.
evm.model.ptg000100l.591	Protein.evm.model.ptg000100l.591::evm.model.ptg000100l.591	8507328-8511600[-]	ref|XM_020065780.2|	1146	E:0	PREDICTED: Crassostrea gigas major facilitator superfamily domain-containing protein 12 (LOC105324962), mRNA	ref|XP_022328969.1|	1048	E:0	major facilitator superfamily domain-containing protein 12-like [Crassostrea virginica]	MFS12_HUMAN	194	E:6.77e-54	RecName: Full=Major facilitator superfamily domain-containing protein 12;^Eukaryota; Metazoa; Chordata; Craniata; Vertebrata; Euteleostomi; Mammalia; Eutheria; Euarchontoglires; Primates; Haplorrhini; Catarrhini; Hominidae; Homo	MFS12_HUMAN	194	E:8.61e-54	RecName: Full=Major facilitator superfamily domain-containing protein 12;^Eukaryota; Metazoa; Chordata; Craniata; Vertebrata; Euteleostomi; Mammalia; Eutheria; Euarchontoglires; Primates; Haplorrhini; Catarrhini; Hominidae; Homo	PF13347.5	MFS_2	MFS/sugar transport protein	ENOG4111I58	major facilitator superfamily domain containing 12	.	.	.	GO:0006810|transportGO:0055085|transmembrane transport	.	GO:0016021|integral component of membrane;GO:0005765|lysosomal membraneGO:0016021|integral component of membrane	.	.
evm.model.ptg000039l.719	Protein.evm.model.ptg000039l.719::evm.model.ptg000039l.719	13951622-13952110[-]	gb|CP048842.1|	433	E:1.35e-117	Crassostrea gigas strain QD chromosome 4	ref|XP_034310735.1|	114	E:2.36e-30	MAP7 domain-containing protein 2-like [Crassostrea gigas]	.	.	.	.	.	.	.	.	.	.	.	.	.	.	.	.	.	.	.	.	.
evm.model.ptg000160l.267	Protein.evm.model.ptg000160l.267::evm.model.ptg000160l.267	3746008-3751002[-]	ref|XM_034455900.1|	2061	E:0	PREDICTED: Crassostrea gigas melatonin receptor type 1C-like (LOC117684310), mRNA	ref|XP_034311791.1|	744	E:0	melatonin receptor type 1C-like [Crassostrea gigas]	MTR1C_CHICK	110	E:5.96e-26	RecName: Full=Melatonin receptor type 1C;^Eukaryota; Metazoa; Chordata; Craniata; Vertebrata; Euteleostomi; Archelosauria; Archosauria; Dinosauria; Saurischia; Theropoda; Coelurosauria; Aves; Neognathae; Galloanserae; Galliformes; Phasianidae; Phasianinae; Gallus	MTR1C_CHICK	114	E:3.41e-27	RecName: Full=Melatonin receptor type 1C;^Eukaryota; Metazoa; Chordata; Craniata; Vertebrata; Euteleostomi; Archelosauria; Archosauria; Dinosauria; Saurischia; Theropoda; Coelurosauria; Aves; Neognathae; Galloanserae; Galliformes; Phasianidae; Phasianinae; Gallus	PF00001.20	7tm_1	7 transmembrane receptor (rhodopsin family)	.	.	.	.	.	GO:0046325|negative regulation of glucose import;GO:0045820|negative regulation of glycolytic processGO:0007186|G-protein coupled receptor signaling pathway	GO:1904408|melatonin binding;GO:0008502|melatonin receptor activityGO:0004930|G-protein coupled receptor activity	GO:0016021|integral component of membrane;GO:0005886|plasma membraneGO:0016021|integral component of membrane	.	.
evm.model.ptg000160l.266	Protein.evm.model.ptg000160l.266::evm.model.ptg000160l.266	3718128-3719388[-]	gb|CP048844.1|	1000	E:0	Crassostrea gigas strain QD chromosome 6	ref|XP_022318677.1|	429	E:1.76e-147	melatonin receptor type 1C-like [Crassostrea virginica]	MTR1L_SHEEP	87.4	E:1.59e-17	RecName: Full=Melatonin-related receptor;^Eukaryota; Metazoa; Chordata; Craniata; Vertebrata; Euteleostomi; Mammalia; Eutheria; Laurasiatheria; Cetartiodactyla; Ruminantia; Pecora; Bovidae; Caprinae; Ovis	MTR1B_HUMAN	104	E:5.67e-24	RecName: Full=Melatonin receptor type 1B;^Eukaryota; Metazoa; Chordata; Craniata; Vertebrata; Euteleostomi; Mammalia; Eutheria; Euarchontoglires; Primates; Haplorrhini; Catarrhini; Hominidae; Homo	PF00001.20	7tm_1	7 transmembrane receptor (rhodopsin family)	ENOG4111ZZV	Melatonin receptor	.	.	.	GO:0007268|chemical synaptic transmission;GO:0007623|circadian rhythm;GO:0007187|G-protein coupled receptor signaling pathway, coupled to cyclic nucleotide second messenger;GO:0042593|glucose homeostasis;GO:0050796|regulation of insulin secretionGO:0007186|G-protein coupled receptor signaling pathway	GO:0004930|G-protein coupled receptor activity;GO:0008502|melatonin receptor activityGO:0004930|G-protein coupled receptor activity	GO:0005887|integral component of plasma membrane;GO:0005886|plasma membraneGO:0016021|integral component of membrane	K04286|MTNR1B; melatonin receptor type 1B	map04713|Circadian entrainment;map04080|Neuroactive ligand-receptor interaction
evm.model.ptg000065l.620	Protein.evm.model.ptg000065l.620::evm.model.ptg000065l.620	9526295-9527788[+]	gb|CP048844.1|	2566	E:0	Crassostrea gigas strain QD chromosome 6	ref|XP_011415061.2|	1018	E:0	metalloreductase STEAP4 [Crassostrea gigas] >XP_011415062.2 metalloreductase STEAP4 [Crassostrea gigas] >XP_011415063.2 metalloreductase STEAP4 [Crassostrea gigas]	STEA2_HUMAN	303	E:2.45e-96	RecName: Full=Metalloreductase STEAP2;^Eukaryota; Metazoa; Chordata; Craniata; Vertebrata; Euteleostomi; Mammalia; Eutheria; Euarchontoglires; Primates; Haplorrhini; Catarrhini; Hominidae; Homo	STEA2_HUMAN	303	E:2.65e-96	RecName: Full=Metalloreductase STEAP2;^Eukaryota; Metazoa; Chordata; Craniata; Vertebrata; Euteleostomi; Mammalia; Eutheria; Euarchontoglires; Primates; Haplorrhini; Catarrhini; Hominidae; Homo	PF03807.16	F420_oxidored	NADP oxidoreductase coenzyme F420-dependent	COG2085	NADP oxidoreductase, coenzyme f420-dependent	.	.	.	GO:0015677|copper ion import;GO:0006897|endocytosis;GO:0098706|ferric iron import across plasma membrane;GO:0006893|Golgi to plasma membrane transport;GO:0055072|iron ion homeostasis;GO:0045055|regulated exocytosis;GO:0009725|response to hormone	GO:0008823|cupric reductase activity;GO:0052851|ferric-chelate reductase (NADPH) activity;GO:0046872|metal ion binding;GO:0005215|transporter activity	GO:0005829|cytosol;GO:0005769|early endosome;GO:0010008|endosome membrane;GO:0030173|integral component of Golgi membrane;GO:0005887|integral component of plasma membrane;GO:0005886|plasma membrane;GO:0030140|trans-Golgi network transport vesicle	K14738|STEAP2; metalloreductase STEAP2 [EC:1.16.1.-]	map04978|Mineral absorption
evm.model.ptg000109l.25	Protein.evm.model.ptg000109l.25::evm.model.ptg000109l.25	846775-870405[+]	ref|XM_034456466.1|	3901	E:0	PREDICTED: Crassostrea gigas mitotic spindle assembly checkpoint protein MAD1 (LOC105329118), transcript variant X2, mRNA	ref|XP_011428593.2|	1232	E:0	mitotic spindle assembly checkpoint protein MAD1 [Crassostrea gigas] >XP_034312357.1 mitotic spindle assembly checkpoint protein MAD1 [Crassostrea gigas]	MD1L1_HUMAN	236	E:2.15e-66	RecName: Full=Mitotic spindle assembly checkpoint protein MAD1;^Eukaryota; Metazoa; Chordata; Craniata; Vertebrata; Euteleostomi; Mammalia; Eutheria; Euarchontoglires; Primates; Haplorrhini; Catarrhini; Hominidae; Homo	MD1L1_HUMAN	304	E:1.51e-91	RecName: Full=Mitotic spindle assembly checkpoint protein MAD1;^Eukaryota; Metazoa; Chordata; Craniata; Vertebrata; Euteleostomi; Mammalia; Eutheria; Euarchontoglires; Primates; Haplorrhini; Catarrhini; Hominidae; Homo	PF05557.12	MAD	Mitotic checkpoint protein	ENOG410ZCEV	Mitotic spindle assembly checkpoint protein	.	.	.	GO:0051315|attachment of mitotic spindle microtubules to kinetochore;GO:0051301|cell division;GO:0007093|mitotic cell cycle checkpoint;GO:0007094|mitotic spindle assembly checkpoint;GO:0042130|negative regulation of T cell proliferation;GO:0090235|regulation of metaphase plate congression;GO:0007062|sister chromatid cohesion;GO:0048538|thymus developmentGO:0007094|mitotic spindle assembly checkpo…	.	GO:0015629|actin cytoskeleton;GO:0005813|centrosome;GO:0000777|condensed chromosome kinetochore;GO:0005829|cytosol;GO:0000776|kinetochore;GO:0072686|mitotic spindle;GO:0005634|nucleus;GO:0005819|spindle;GO:0000922|spindle pole	K06638|MAD1L; mitotic spindle assembly checkpoint protein MAD1	map04110|Cell cycle;map04914|Progesterone-mediated oocyte maturation;map05203|Viral carcinogenesis
evm.model.ptg000346l.1	Protein.evm.model.ptg000346l.1::evm.model.ptg000346l.1	27999-90542[-]	ref|XM_034458588.1|	1768	E:0	PREDICTED: Crassostrea gigas multidrug resistance-associated protein 1-like (LOC117684840), mRNA	ref|XP_034314477.1|	946	E:0	multidrug resistance-associated protein 1 isoform X3 [Crassostrea gigas]	MRP1_CHICK	573	E:0	RecName: Full=Multidrug resistance-associated protein 1;^Eukaryota; Metazoa; Chordata; Craniata; Vertebrata; Euteleostomi; Archelosauria; Archosauria; Dinosauria; Saurischia; Theropoda; Coelurosauria; Aves; Neognathae; Galloanserae; Galliformes; Phasianidae; Phasianinae; Gallus	MRP1_CHICK	590	E:0	RecName: Full=Multidrug resistance-associated protein 1;^Eukaryota; Metazoa; Chordata; Craniata; Vertebrata; Euteleostomi; Archelosauria; Archosauria; Dinosauria; Saurischia; Theropoda; Coelurosauria; Aves; Neognathae; Galloanserae; Galliformes; Phasianidae; Phasianinae; Gallus	PF00664.22	ABC_membrane	ABC transporter transmembrane region	COG1132	(ABC) transporter	.	.	.	GO:0055085|transmembrane transportGO:0006810|transport;GO:0055085|transmembrane transport	GO:0005524|ATP binding;GO:0042626|ATPase activity, coupled to transmembrane movement of substancesGO:0005524|ATP binding;GO:0042626|ATPase activity, coupled to transmembrane movement of substances;GO:0016887|ATPase activity	GO:0016323|basolateral plasma membrane;GO:0005887|integral component of plasma membraneGO:0016021|integral component of membrane	K05665|ABCC1; ATP-binding cassette, subfamily C (CFTR/MRP), member 1	map04071|Sphingolipid signaling pathway;map02010|ABC transporters;map05206|MicroRNAs in cancer;map04977|Vitamin digestion and absorption
evm.model.ptg000346l.2	Protein.evm.model.ptg000346l.2::evm.model.ptg000346l.2	186102-268576[-]	ref|XM_034458586.1|	1181	E:0	PREDICTED: Crassostrea gigas multidrug resistance-associated protein 1 (LOC105340715), transcript variant X3, mRNA	ref|XP_034314477.1|	694	E:0	multidrug resistance-associated protein 1 isoform X3 [Crassostrea gigas]	MRP1_CHICK	348	E:2.94e-107	RecName: Full=Multidrug resistance-associated protein 1;^Eukaryota; Metazoa; Chordata; Craniata; Vertebrata; Euteleostomi; Archelosauria; Archosauria; Dinosauria; Saurischia; Theropoda; Coelurosauria; Aves; Neognathae; Galloanserae; Galliformes; Phasianidae; Phasianinae; Gallus	MRP1_CHICK	348	E:2.65e-107	RecName: Full=Multidrug resistance-associated protein 1;^Eukaryota; Metazoa; Chordata; Craniata; Vertebrata; Euteleostomi; Archelosauria; Archosauria; Dinosauria; Saurischia; Theropoda; Coelurosauria; Aves; Neognathae; Galloanserae; Galliformes; Phasianidae; Phasianinae; Gallus	PF00664.22	ABC_membrane	ABC transporter transmembrane region	COG1132	(ABC) transporter	.	.	.	GO:0055085|transmembrane transportGO:0006810|transport;GO:0055085|transmembrane transport	GO:0005524|ATP binding;GO:0042626|ATPase activity, coupled to transmembrane movement of substancesGO:0005524|ATP binding;GO:0042626|ATPase activity, coupled to transmembrane movement of substances	GO:0016323|basolateral plasma membrane;GO:0005887|integral component of plasma membraneGO:0016021|integral component of membrane	K05665|ABCC1; ATP-binding cassette, subfamily C (CFTR/MRP), member 1	map04071|Sphingolipid signaling pathway;map02010|ABC transporters;map05206|MicroRNAs in cancer;map04977|Vitamin digestion and absorption
evm.model.ptg000203l.63	Protein.evm.model.ptg000203l.63::evm.model.ptg000203l.63	1313989-1321864[+]	gb|CP048839.1|	200	E:1.42e-47	Crassostrea gigas strain QD chromosome 1	ref|XP_034322443.1|	105	E:4.19e-25	multiple epidermal growth factor-like domains protein 10 [Crassostrea gigas]	TIE1_BOVIN	62.8	E:7.6e-12	RecName: Full=Tyrosine-protein kinase receptor Tie-1;^Eukaryota; Metazoa; Chordata; Craniata; Vertebrata; Euteleostomi; Mammalia; Eutheria; Laurasiatheria; Cetartiodactyla; Ruminantia; Pecora; Bovidae; Bovinae; Bos	TIE1_BOVIN	62.8	E:6.84e-12	RecName: Full=Tyrosine-protein kinase receptor Tie-1;^Eukaryota; Metazoa; Chordata; Craniata; Vertebrata; Euteleostomi; Mammalia; Eutheria; Laurasiatheria; Cetartiodactyla; Ruminantia; Pecora; Bovidae; Bovinae; Bos	.	.	.	COG0515	Serine Threonine protein kinase	.	.	.	GO:0001525|angiogenesis	GO:0005524|ATP binding;GO:0004714|transmembrane receptor protein tyrosine kinase activity	GO:0016021|integral component of membrane;GO:0005886|plasma membrane	K05120|TIE1; tyrosine kinase receptor 1 [EC:2.7.10.1]	.
evm.model.ptg000073l.44	Protein.evm.model.ptg000073l.44::evm.model.ptg000073l.44	602877-612582[-]	ref|XM_034466608.1|	333	E:2.37e-87	PREDICTED: Crassostrea gigas multiple epidermal growth factor-like domains protein 6 (LOC105324355), mRNA	ref|XP_034322499.1|	170	E:9.32e-47	multiple epidermal growth factor-like domains protein 6 [Crassostrea gigas]	TIE1_BOVIN	90.5	E:1.16e-20	RecName: Full=Tyrosine-protein kinase receptor Tie-1;^Eukaryota; Metazoa; Chordata; Craniata; Vertebrata; Euteleostomi; Mammalia; Eutheria; Laurasiatheria; Cetartiodactyla; Ruminantia; Pecora; Bovidae; Bovinae; Bos	TIE1_BOVIN	92	E:3.5e-21	RecName: Full=Tyrosine-protein kinase receptor Tie-1;^Eukaryota; Metazoa; Chordata; Craniata; Vertebrata; Euteleostomi; Mammalia; Eutheria; Laurasiatheria; Cetartiodactyla; Ruminantia; Pecora; Bovidae; Bovinae; Bos	.	.	.	COG0515	Serine Threonine protein kinase	.	.	.	GO:0001525|angiogenesis	GO:0005524|ATP binding;GO:0004714|transmembrane receptor protein tyrosine kinase activity	GO:0016021|integral component of membrane;GO:0005886|plasma membrane	K05120|TIE1; tyrosine kinase receptor 1 [EC:2.7.10.1]	.
evm.model.ptg000203l.26	Protein.evm.model.ptg000203l.26::evm.model.ptg000203l.26	670775-679812[-]	ref|XM_011448111.3|	6942	E:0	PREDICTED: Crassostrea gigas myb-like protein K (LOC105341541), mRNA	ref|XP_011446413.2|	1651	E:0	myb-like protein K [Crassostrea gigas]	BICRL_MOUSE	94	E:8.07e-18	RecName: Full=BRD4-interacting chromatin-remodeling complex-associated protein-like {ECO:0000250|UniProtKB:Q6AI39};^Eukaryota; Metazoa; Chordata; Craniata; Vertebrata; Euteleostomi; Mammalia; Eutheria; Euarchontoglires; Glires; Rodentia; Myomorpha; Muroidea; Muridae; Murinae; Mus; Mus	BICRL_HUMAN	97.8	E:5.04e-19	RecName: Full=BRD4-interacting chromatin-remodeling complex-associated protein-like {ECO:0000305};^Eukaryota; Metazoa; Chordata; Craniata; Vertebrata; Euteleostomi; Mammalia; Eutheria; Euarchontoglires; Primates; Haplorrhini; Catarrhini; Hominidae; Homo	PF15249.5	GLTSCR1	Conserved region of unknown function on GLTSCR protein	ENOG410ZQKZ	kiaa0240	.	.	.	.	.	.	.	.
evm.model.ptg000209l.136	Protein.evm.model.ptg000209l.136::evm.model.ptg000209l.136	2686346-2687026[-]	ref|XM_011418289.2|	363	E:2.15e-96	PREDICTED: Crassostrea gigas myb/SANT-like DNA-binding domain-containing protein 4 (LOC105320369), mRNA	ref|XP_011416591.2|	130	E:1.05e-35	myb/SANT-like DNA-binding domain-containing protein 4 [Crassostrea gigas]	.	.	.	.	.	.	.	.	.	.	.	.	.	.	.	.	.	.	.	.	.
evm.model.ptg000050l.12	Protein.evm.model.ptg000050l.12::evm.model.ptg000050l.12	170136-171364[+]	ref|XM_011456322.3|	898	E:0	PREDICTED: Crassostrea gigas myeloid differentiation primary response protein MyD88 (LOC105347308), mRNA	ref|XP_011454624.2|	356	E:7.62e-125	myeloid differentiation primary response protein MyD88 [Crassostrea gigas]	MYD88_HUMAN	85.1	E:5.25e-19	RecName: Full=Myeloid differentiation primary response protein MyD88;^Eukaryota; Metazoa; Chordata; Craniata; Vertebrata; Euteleostomi; Mammalia; Eutheria; Euarchontoglires; Primates; Haplorrhini; Catarrhini; Hominidae; Homo	MYD88_HUMAN	85.5	E:3.93e-19	RecName: Full=Myeloid differentiation primary response protein MyD88;^Eukaryota; Metazoa; Chordata; Craniata; Vertebrata; Euteleostomi; Mammalia; Eutheria; Euarchontoglires; Primates; Haplorrhini; Catarrhini; Hominidae; Homo	PF01582.19	TIR	TIR domain	ENOG410ZIY0	myeloid differentiation primary response	.	.	.	GO:0070935|3'-UTR-mediated mRNA stabilization;GO:0006915|apoptotic process;GO:0007166|cell surface receptor signaling pathway;GO:0071260|cellular response to mechanical stimulus;GO:0050830|defense response to Gram-positive bacterium;GO:0006954|inflammatory response;GO:0002755|MyD88-dependent toll-like receptor signaling pathway;GO:0043066|negative regulation of apoptotic process;GO:0043123|positi…	GO:0005123|death receptor binding;GO:0042802|identical protein binding;GO:0043621|protein self-association;GO:0070976|TIR domain bindingGO:0005515|protein binding	GO:0005737|cytoplasm;GO:0005829|cytosol;GO:0010008|endosome membrane;GO:0005634|nucleus;GO:0005886|plasma membrane	K04729|MYD88; myeloid differentiation primary response protein MyD88	map04210|Apoptosis;map04064|NF-kappa B signaling pathway;map04620|Toll-like receptor signaling pathway;map05144|Malaria;map05133|Pertussis;map05132|Salmonella infection;map05142|Chagas disease (American trypanosomiasis);map05134|Legionellosis;map05164|Influenza A;map05143|African trypanosomiasis;map05140|Leishmaniasis;map05161|Hepatitis B;map05162|Measles;map05145|Toxoplasmosis;map05152|Tuberculo…
evm.model.ptg000050l.14	Protein.evm.model.ptg000050l.14::evm.model.ptg000050l.14	198613-199534[-]	ref|XM_034447531.1|	965	E:0	PREDICTED: Crassostrea gigas myeloid differentiation primary response protein MyD88-like (LOC105347306), transcript variant X7, mRNA	ref|XP_034303393.1|	382	E:1.59e-134	myeloid differentiation primary response protein MyD88-like isoform X1 [Crassostrea gigas]	MYD88_DANRE	88.6	E:2.46e-20	RecName: Full=Myeloid differentiation primary response protein MyD88;^Eukaryota; Metazoa; Chordata; Craniata; Vertebrata; Euteleostomi; Actinopterygii; Neopterygii; Teleostei; Ostariophysi; Cypriniformes; Cyprinidae; Danio	MYD88_DANRE	88.6	E:2.33e-20	RecName: Full=Myeloid differentiation primary response protein MyD88;^Eukaryota; Metazoa; Chordata; Craniata; Vertebrata; Euteleostomi; Actinopterygii; Neopterygii; Teleostei; Ostariophysi; Cypriniformes; Cyprinidae; Danio	PF13676.5	TIR_2	TIR domain	ENOG410ZIY0	myeloid differentiation primary response	.	.	.	GO:0002218|activation of innate immune response;GO:0042742|defense response to bacterium;GO:0006954|inflammatory response;GO:0045087|innate immune response;GO:0002755|MyD88-dependent toll-like receptor signaling pathway;GO:0030593|neutrophil chemotaxis;GO:1901534|positive regulation of hematopoietic progenitor cell differentiation;GO:0043123|positive regulation of I-kappaB kinase/NF-kappaB signal…	GO:0070976|TIR domain bindingGO:0005515|protein binding	GO:0005737|cytoplasm	K04729|MYD88; myeloid differentiation primary response protein MyD88	map04210|Apoptosis;map04064|NF-kappa B signaling pathway;map04620|Toll-like receptor signaling pathway;map05144|Malaria;map05133|Pertussis;map05132|Salmonella infection;map05142|Chagas disease (American trypanosomiasis);map05134|Legionellosis;map05164|Influenza A;map05143|African trypanosomiasis;map05140|Leishmaniasis;map05161|Hepatitis B;map05162|Measles;map05145|Toxoplasmosis;map05152|Tuberculo…
evm.model.ptg000109l.20	Protein.evm.model.ptg000109l.20::evm.model.ptg000109l.20	738804-796967[-]	ref|XM_034456461.1|	6172	E:0	PREDICTED: Crassostrea gigas myosin heavy chain, non-muscle (LOC105332339), transcript variant X10, mRNA	ref|XP_034312352.1|	3315	E:0	myosin heavy chain, non-muscle isoform X10 [Crassostrea gigas]	MYH10_MOUSE	1940	E:0	RecName: Full=Myosin-10;^Eukaryota; Metazoa; Chordata; Craniata; Vertebrata; Euteleostomi; Mammalia; Eutheria; Euarchontoglires; Glires; Rodentia; Myomorpha; Muroidea; Muridae; Murinae; Mus; Mus	MYH10_MOUSE	2189	E:0	RecName: Full=Myosin-10;^Eukaryota; Metazoa; Chordata; Craniata; Vertebrata; Euteleostomi; Mammalia; Eutheria; Euarchontoglires; Glires; Rodentia; Myomorpha; Muroidea; Muridae; Murinae; Mus; Mus	PF02736.18	Myosin_N	Myosin N-terminal SH3-like domain	COG5022	myosin heavy chain	.	.	.	GO:0030036|actin cytoskeleton organization;GO:0030048|actin filament-based movement;GO:0031032|actomyosin structure organization;GO:0007512|adult heart development;GO:0035904|aorta development;GO:0007411|axon guidance;GO:0007409|axonogenesis;GO:0007420|brain development;GO:0055003|cardiac myofibril assembly;GO:0003279|cardiac septum development;GO:0007155|cell adhesion;GO:0008283|cell proliferati…	GO:0051015|actin filament binding;GO:0030898|actin-dependent ATPase activity;GO:0043531|ADP binding;GO:0005524|ATP binding;GO:0016887|ATPase activity;GO:0005516|calmodulin binding;GO:0000146|microfilament motor activityGO:0003774|motor activity;GO:0005524|ATP binding	GO:0042641|actomyosin;GO:0030424|axon;GO:0005903|brush border;GO:0005938|cell cortex;GO:0032154|cleavage furrow;GO:0005737|cytoplasm;GO:0005829|cytosol;GO:0043197|dendritic spine;GO:0070062|extracellular exosome;GO:0030426|growth cone;GO:0030027|lamellipodium;GO:0030496|midbody;GO:0016459|myosin complex;GO:0016460|myosin II complex;GO:0097513|myosin II filament;GO:0043005|neuron projection;GO:004…	K10352|MYH; myosin heavy chain	map04530|Tight junction
evm.model.ptg000109l.21	Protein.evm.model.ptg000109l.21::evm.model.ptg000109l.21	803867-804235[-]	emb|LR761643.1|	665	E:0	Crassostrea gigas genome assembly, linkage group: LG10	ref|XP_034312344.1|	205	E:1.74e-59	myosin heavy chain, non-muscle isoform X2 [Crassostrea gigas]	MYSN_DROME	120	E:9.76e-32	RecName: Full=Myosin heavy chain, non-muscle;^Eukaryota; Metazoa; Ecdysozoa; Arthropoda; Hexapoda; Insecta; Pterygota; Neoptera; Holometabola; Diptera; Brachycera; Muscomorpha; Ephydroidea; Drosophilidae; Drosophila; Sophophora	MYSN_DROME	140	E:1.33e-38	RecName: Full=Myosin heavy chain, non-muscle;^Eukaryota; Metazoa; Ecdysozoa; Arthropoda; Hexapoda; Insecta; Pterygota; Neoptera; Holometabola; Diptera; Brachycera; Muscomorpha; Ephydroidea; Drosophilidae; Drosophila; Sophophora	PF02736.18	Myosin_N	Myosin N-terminal SH3-like domain	COG5022	myosin heavy chain	.	.	.	GO:0007496|anterior midgut development;GO:0007298|border follicle cell migration;GO:0071260|cellular response to mechanical stimulus;GO:0035017|cuticle pattern formation;GO:0007391|dorsal closure;GO:0046664|dorsal closure, amnioserosa morphology change;GO:0046663|dorsal closure, leading edge cell differentiation;GO:0007395|dorsal closure, spreading of leading edge cells;GO:0045200|establishment o…	GO:0003779|actin binding;GO:0005524|ATP binding;GO:0042623|ATPase activity, coupled;GO:0005516|calmodulin binding;GO:0003774|motor activity;GO:0032027|myosin light chain bindingGO:0003774|motor activity;GO:0005524|ATP binding	GO:0005826|actomyosin contractile ring;GO:0045179|apical cortex;GO:0005938|cell cortex;GO:0031252|cell leading edge;GO:0044291|cell-cell contact zone;GO:0032154|cleavage furrow;GO:0005856|cytoskeleton;GO:0005829|cytosol;GO:0016459|myosin complex;GO:0016460|myosin II complex;GO:0016461|unconventional myosin complex;GO:0030018|Z discGO:0016459|myosin complex	K10352|MYH; myosin heavy chain	map04530|Tight junction
evm.model.ptg000109l.23	Protein.evm.model.ptg000109l.23::evm.model.ptg000109l.23	808313-808669[-]	emb|LR761643.1|	654	E:0	Crassostrea gigas genome assembly, linkage group: LG10	ref|XP_034312348.1|	235	E:5.83e-70	myosin heavy chain, non-muscle isoform X6 [Crassostrea gigas]	MYH11_MOUSE	122	E:3.07e-32	RecName: Full=Myosin-11;^Eukaryota; Metazoa; Chordata; Craniata; Vertebrata; Euteleostomi; Mammalia; Eutheria; Euarchontoglires; Glires; Rodentia; Myomorpha; Muroidea; Muridae; Murinae; Mus; Mus	MYH11_MOUSE	122	E:3.55e-32	RecName: Full=Myosin-11;^Eukaryota; Metazoa; Chordata; Craniata; Vertebrata; Euteleostomi; Mammalia; Eutheria; Euarchontoglires; Glires; Rodentia; Myomorpha; Muroidea; Muridae; Murinae; Mus; Mus	PF02736.18	Myosin_N	Myosin N-terminal SH3-like domain	COG5022	myosin heavy chain	.	.	.	GO:0048739|cardiac muscle fiber development;GO:0048251|elastic fiber assembly;GO:0030241|skeletal muscle myosin thick filament assembly;GO:0006939|smooth muscle contraction	GO:0003779|actin binding;GO:0005524|ATP binding;GO:0005516|calmodulin binding;GO:0003774|motor activity;GO:0008307|structural constituent of muscleGO:0003774|motor activity;GO:0005524|ATP binding	GO:0005903|brush border;GO:0070062|extracellular exosome;GO:0042470|melanosome;GO:0005859|muscle myosin complex;GO:0030016|myofibril;GO:0016459|myosin complex;GO:0032982|myosin filament;GO:0030485|smooth muscle contractile fiber;GO:0001725|stress fiberGO:0016459|myosin complex	.	.
evm.model.ptg000312l.100	Protein.evm.model.ptg000312l.100::evm.model.ptg000312l.100	1329098-1334897[-]	ref|XM_011435367.3|	1011	E:0	PREDICTED: Crassostrea gigas myosin regulatory light chain 12B-like (LOC105332682), mRNA	ref|XP_011433669.2|	393	E:1.21e-138	myosin regulatory light chain 12B-like [Crassostrea gigas]	MLRH_CAEEL	232	E:5.24e-77	RecName: Full=Myosin regulatory light chain {ECO:0000303|PubMed:10427096};^Eukaryota; Metazoa; Ecdysozoa; Nematoda; Chromadorea; Rhabditida; Rhabditoidea; Rhabditidae; Peloderinae; Caenorhabditis	MLRH_CAEEL	232	E:4.72e-77	RecName: Full=Myosin regulatory light chain {ECO:0000303|PubMed:10427096};^Eukaryota; Metazoa; Ecdysozoa; Nematoda; Chromadorea; Rhabditida; Rhabditoidea; Rhabditidae; Peloderinae; Caenorhabditis	PF13499.5	EF-hand_7	EF-hand domain pair	COG5126	Calcium-binding protein	.	.	.	GO:0008105|asymmetric protein localization;GO:0010172|embryonic body morphogenesis;GO:0030010|establishment of cell polarity;GO:0007110|meiosis I cytokinesis;GO:0000281|mitotic cytokinesis;GO:0002119|nematode larval development	GO:0005509|calcium ion bindingGO:0005509|calcium ion binding	GO:0005737|cytoplasm;GO:0016459|myosin complex	K12757|MYL12; myosin regulatory light chain 12	map04530|Tight junction;map04670|Leukocyte transendothelial migration;map04611|Platelet activation;map04510|Focal adhesion;map04810|Regulation of actin cytoskeleton
evm.model.ptg000074l.134	Protein.evm.model.ptg000074l.134::evm.model.ptg000074l.134	1900329-1907234[-]	gb|CP048845.1|	300	E:1e-76	Crassostrea gigas strain QD chromosome 7	ref|XP_022328298.1|	1018	E:0	myotubularin-related protein 9-like [Crassostrea virginica]	MTMR9_MOUSE	617	E:0	RecName: Full=Myotubularin-related protein 9;^Eukaryota; Metazoa; Chordata; Craniata; Vertebrata; Euteleostomi; Mammalia; Eutheria; Euarchontoglires; Glires; Rodentia; Myomorpha; Muroidea; Muridae; Murinae; Mus; Mus	MTMR9_MOUSE	636	E:0	RecName: Full=Myotubularin-related protein 9;^Eukaryota; Metazoa; Chordata; Craniata; Vertebrata; Euteleostomi; Mammalia; Eutheria; Euarchontoglires; Glires; Rodentia; Myomorpha; Muroidea; Muridae; Murinae; Mus; Mus	PF06602.13	Myotub-related	Myotubularin-like phosphatase domain	ENOG410XPTU	Myotubularin related protein	.	.	.	GO:0043647|inositol phosphate metabolic process;GO:0006661|phosphatidylinositol biosynthetic process	GO:0030234|enzyme regulator activity	GO:0005829|cytosol	K18084|MTMR9; myotubularin-related protein 9	.
evm.model.ptg000073l.43	Protein.evm.model.ptg000073l.43::evm.model.ptg000073l.43	579628-596735[+]	ref|XM_034445810.1|	1574	E:0	PREDICTED: Crassostrea gigas N-acetyllactosaminide beta-1,6-N-acetylglucosaminyl-transferase (LOC105335184), transcript variant X2, mRNA	ref|XP_034301699.1|	632	E:0	N-acetyllactosaminide beta-1,6-N-acetylglucosaminyl-transferase isoform X1 [Crassostrea gigas]	GCNT3_BUBBU	219	E:4.98e-66	RecName: Full=Beta-1,3-galactosyl-O-glycosyl-glycoprotein beta-1,6-N-acetylglucosaminyltransferase 3;^Eukaryota; Metazoa; Chordata; Craniata; Vertebrata; Euteleostomi; Mammalia; Eutheria; Laurasiatheria; Cetartiodactyla; Ruminantia; Pecora; Bovidae; Bovinae; Bubalus	GCNT3_BUBBU	219	E:2.47e-66	RecName: Full=Beta-1,3-galactosyl-O-glycosyl-glycoprotein beta-1,6-N-acetylglucosaminyltransferase 3;^Eukaryota; Metazoa; Chordata; Craniata; Vertebrata; Euteleostomi; Mammalia; Eutheria; Laurasiatheria; Cetartiodactyla; Ruminantia; Pecora; Bovidae; Bovinae; Bubalus	PF02485.20	Branch	Core-2/I-Branching enzyme	.	.	.	.	.	GO:0006486|protein glycosylation	GO:0003829|beta-1,3-galactosyl-O-glycosyl-glycoprotein beta-1,6-N-acetylglucosaminyltransferase activity;GO:0008109|N-acetyllactosaminide beta-1,6-N-acetylglucosaminyltransferase activityGO:0008375|acetylglucosaminyltransferase activity	GO:0000139|Golgi membrane;GO:0016021|integral component of membraneGO:0016020|membrane	.	.
evm.model.ptg000203l.65	Protein.evm.model.ptg000203l.65::evm.model.ptg000203l.65	1344610-1347139[-]	ref|XM_034445810.1|	1506	E:0	PREDICTED: Crassostrea gigas N-acetyllactosaminide beta-1,6-N-acetylglucosaminyl-transferase (LOC105335184), transcript variant X2, mRNA	ref|XP_034301699.1|	610	E:0	N-acetyllactosaminide beta-1,6-N-acetylglucosaminyl-transferase isoform X1 [Crassostrea gigas]	GCNT3_BOVIN	220	E:7.01e-67	RecName: Full=Beta-1,3-galactosyl-O-glycosyl-glycoprotein beta-1,6-N-acetylglucosaminyltransferase 3;^Eukaryota; Metazoa; Chordata; Craniata; Vertebrata; Euteleostomi; Mammalia; Eutheria; Laurasiatheria; Cetartiodactyla; Ruminantia; Pecora; Bovidae; Bovinae; Bos	GCNT3_BOSMU	219	E:8.69e-67	RecName: Full=Beta-1,3-galactosyl-O-glycosyl-glycoprotein beta-1,6-N-acetylglucosaminyltransferase 3;^Eukaryota; Metazoa; Chordata; Craniata; Vertebrata; Euteleostomi; Mammalia; Eutheria; Laurasiatheria; Cetartiodactyla; Ruminantia; Pecora; Bovidae; Bovinae; Bos	PF02485.20	Branch	Core-2/I-Branching enzyme	.	.	.	.	.	GO:0006486|protein glycosylation	GO:0003829|beta-1,3-galactosyl-O-glycosyl-glycoprotein beta-1,6-N-acetylglucosaminyltransferase activity;GO:0008109|N-acetyllactosaminide beta-1,6-N-acetylglucosaminyltransferase activityGO:0008375|acetylglucosaminyltransferase activity	GO:0000139|Golgi membrane;GO:0016021|integral component of membraneGO:0016020|membrane	.	.
evm.model.ptg000011l.720	Protein.evm.model.ptg000011l.720::evm.model.ptg000011l.720	11286339-11301009[-]	ref|XM_034448115.1|	1033	E:0	PREDICTED: Crassostrea gigas N-acetylneuraminate lyase B-like (LOC117681851), partial mRNA	ref|XP_034304006.1|	405	E:9.03e-142	N-acetylneuraminate lyase B-like, partial [Crassostrea gigas]	NPL_RAT	134	E:5.32e-37	RecName: Full=N-acetylneuraminate lyase;^Eukaryota; Metazoa; Chordata; Craniata; Vertebrata; Euteleostomi; Mammalia; Eutheria; Euarchontoglires; Glires; Rodentia; Myomorpha; Muroidea; Muridae; Murinae; Rattus	NPL_RAT	134	E:5.27e-37	RecName: Full=N-acetylneuraminate lyase;^Eukaryota; Metazoa; Chordata; Craniata; Vertebrata; Euteleostomi; Mammalia; Eutheria; Euarchontoglires; Glires; Rodentia; Myomorpha; Muroidea; Muridae; Murinae; Rattus	PF00701.21	DHDPS	Dihydrodipicolinate synthetase family	COG0329	Catalyzes the condensation of (S)-aspartate-beta- semialdehyde (S)-ASA and pyruvate to 4-hydroxy- tetrahydrodipicolinate (HTPA) (By similarity)	.	.	.	GO:0005975|carbohydrate metabolic process;GO:0019262|N-acetylneuraminate catabolic processGO:0008152|metabolic process	GO:0042802|identical protein binding;GO:0008747|N-acetylneuraminate lyase activityGO:0016829|lyase activity	GO:0005737|cytoplasm	K01639|E4.1.3.3, nanA, NPL; N-acetylneuraminate lyase [EC:4.1.3.3]	map00520|Amino sugar and nucleotide sugar metabolism
evm.model.ptg000039l.254	Protein.evm.model.ptg000039l.254::evm.model.ptg000039l.254	6041501-6054551[+]	emb|LR761639.1|	399	E:1.41e-107	Crassostrea gigas genome assembly, linkage group: LG6	ref|XP_034316448.1|	152	E:9.52e-46	N-glycosidase YbiA-like [Crassostrea gigas]	.	.	.	.	.	.	.	.	PF08719.10	DUF1768	Domain of unknown function (DUF1768)	.	.	.	.	.	.	.	.	.	.
evm.model.ptg000244l.68	Protein.evm.model.ptg000244l.68::evm.model.ptg000244l.68	907830-911859[+]	ref|XM_011445775.2|	763	E:0	PREDICTED: Crassostrea gigas natural resistance-associated macrophage protein 2-like (LOC105339973), transcript variant X1, mRNA	ref|NP_001292237.1|	274	E:1.85e-85	natural resistance-associated macrophage protein 2-like [Crassostrea gigas] >BAL41652.1 divalent metal transporter [Crassostrea gigas]	MVL_DROME	150	E:8.52e-40	RecName: Full=Protein Malvolio;^Eukaryota; Metazoa; Ecdysozoa; Arthropoda; Hexapoda; Insecta; Pterygota; Neoptera; Holometabola; Diptera; Brachycera; Muscomorpha; Ephydroidea; Drosophilidae; Drosophila; Sophophora	MVL_DROME	174	E:7.24e-49	RecName: Full=Protein Malvolio;^Eukaryota; Metazoa; Ecdysozoa; Arthropoda; Hexapoda; Insecta; Pterygota; Neoptera; Holometabola; Diptera; Brachycera; Muscomorpha; Ephydroidea; Drosophilidae; Drosophila; Sophophora	PF01566.17	Nramp	Natural resistance-associated macrophage protein	COG1914	H( )-stimulated, divalent metal cation uptake system (By similarity)	.	.	.	GO:0055070|copper ion homeostasis;GO:0015677|copper ion import;GO:0070838|divalent metal ion transport;GO:0033212|iron assimilation;GO:0060586|multicellular organismal iron ion homeostasis;GO:0034761|positive regulation of iron ion transmembrane transport;GO:0050916|sensory perception of sweet taste;GO:0055076|transition metal ion homeostasis;GO:0000041|transition metal ion transport;GO:0046718|v…	GO:0005375|copper ion transmembrane transporter activity;GO:0005381|iron ion transmembrane transporter activity;GO:0005384|manganese ion transmembrane transporter activity;GO:0015293|symporter activityGO:0005215|transporter activity	GO:0005768|endosome;GO:0005887|integral component of plasma membrane;GO:0016020|membrane;GO:0005886|plasma membraneGO:0016020|membrane	.	.
evm.model.ptg000244l.63	Protein.evm.model.ptg000244l.63::evm.model.ptg000244l.63	880358-887299[+]	ref|XM_011445775.2|	2187	E:0	PREDICTED: Crassostrea gigas natural resistance-associated macrophage protein 2-like (LOC105339973), transcript variant X1, mRNA	ref|NP_001292237.1|	795	E:0	natural resistance-associated macrophage protein 2-like [Crassostrea gigas] >BAL41652.1 divalent metal transporter [Crassostrea gigas]	NRAM2_MOUSE	354	E:4.63e-114	RecName: Full=Natural resistance-associated macrophage protein 2;^Eukaryota; Metazoa; Chordata; Craniata; Vertebrata; Euteleostomi; Mammalia; Eutheria; Euarchontoglires; Glires; Rodentia; Myomorpha; Muroidea; Muridae; Murinae; Mus; Mus	NRAM2_MOUSE	393	E:3.65e-129	RecName: Full=Natural resistance-associated macrophage protein 2;^Eukaryota; Metazoa; Chordata; Craniata; Vertebrata; Euteleostomi; Mammalia; Eutheria; Euarchontoglires; Glires; Rodentia; Myomorpha; Muroidea; Muridae; Murinae; Mus; Mus	PF01566.17	Nramp	Natural resistance-associated macrophage protein	COG1914	H( )-stimulated, divalent metal cation uptake system (By similarity)	.	.	.	GO:0006919|activation of cysteine-type endopeptidase activity involved in apoptotic process;GO:0070574|cadmium ion transmembrane transport;GO:0034599|cellular response to oxidative stress;GO:0006824|cobalt ion transport;GO:0006825|copper ion transport;GO:0048813|dendrite morphogenesis;GO:0048821|erythrocyte development;GO:0070627|ferrous iron import;GO:0015684|ferrous iron transport;GO:0006783|he…	GO:0046870|cadmium ion binding;GO:0015086|cadmium ion transmembrane transporter activity;GO:0015087|cobalt ion transmembrane transporter activity;GO:0005375|copper ion transmembrane transporter activity;GO:0015093|ferrous iron transmembrane transporter activity;GO:0015639|ferrous iron uptake transmembrane transporter activity;GO:0015078|hydrogen ion transmembrane transporter activity;GO:0022890|i…	GO:0045177|apical part of cell;GO:0016324|apical plasma membrane;GO:0045178|basal part of cell;GO:0005903|brush border;GO:0031526|brush border membrane;GO:0009986|cell surface;GO:0005737|cytoplasm;GO:0031410|cytoplasmic vesicle;GO:0005769|early endosome;GO:0012505|endomembrane system;GO:0005768|endosome;GO:0005887|integral component of plasma membrane;GO:0005770|late endosome;GO:0031902|late endo…	.	.
evm.model.ptg000241l.148	Protein.evm.model.ptg000241l.148::evm.model.ptg000241l.148	2346485-2349510[+]	ref|XM_034464601.1|	508	E:2.36e-140	PREDICTED: Crassostrea gigas neo-calmodulin-like (LOC105339773), mRNA	ref|XP_034320483.1|	195	E:4.82e-63	neo-calmodulin-like isoform X2 [Crassostrea gigas] >XP_034320492.1 neo-calmodulin-like [Crassostrea gigas]	CALM_CANAX	65.5	E:1.11e-13	RecName: Full=Calmodulin;^Eukaryota; Fungi; Dikarya; Ascomycota; Saccharomycotina; Saccharomycetes; Saccharomycetales; Debaryomycetaceae; Candida/Lodderomyces clade; Candida	CALM_CANAX	65.5	E:9.98e-14	RecName: Full=Calmodulin;^Eukaryota; Fungi; Dikarya; Ascomycota; Saccharomycotina; Saccharomycetes; Saccharomycetales; Debaryomycetaceae; Candida/Lodderomyces clade; Candida	PF13202.5	EF-hand_5	EF hand	.	.	.	.	.	.	GO:0005509|calcium ion bindingGO:0005509|calcium ion binding	.	.	.
evm.model.ptg000039l.724	Protein.evm.model.ptg000039l.724::evm.model.ptg000039l.724	14028298-14034466[-]	ref|XM_034463042.1|	1297	E:0	PREDICTED: Crassostrea gigas neurogenic locus protein delta (LOC105332639), mRNA	ref|XP_034318933.1|	548	E:0	neurogenic locus protein delta [Crassostrea gigas]	MEG10_MOUSE	112	E:1.09e-25	RecName: Full=Multiple epidermal growth factor-like domains protein 10;^Eukaryota; Metazoa; Chordata; Craniata; Vertebrata; Euteleostomi; Mammalia; Eutheria; Euarchontoglires; Glires; Rodentia; Myomorpha; Muroidea; Muridae; Murinae; Mus; Mus	MEG10_MOUSE	112	E:6.55e-26	RecName: Full=Multiple epidermal growth factor-like domains protein 10;^Eukaryota; Metazoa; Chordata; Craniata; Vertebrata; Euteleostomi; Mammalia; Eutheria; Euarchontoglires; Glires; Rodentia; Myomorpha; Muroidea; Muridae; Murinae; Mus; Mus	.	.	.	ENOG410XQWV	multiple EGF-like-domains	.	.	.	GO:1902742|apoptotic process involved in development;GO:0043652|engulfment of apoptotic cell;GO:0034109|homotypic cell-cell adhesion;GO:0055001|muscle cell development;GO:0043654|recognition of apoptotic cell;GO:0051147|regulation of muscle cell differentiation;GO:0048641|regulation of skeletal muscle tissue development;GO:0014719|skeletal muscle satellite cell activation;GO:0014816|skeletal musc…	GO:0001849|complement component C1q binding;GO:0005044|scavenger receptor activity	GO:0016323|basolateral plasma membrane;GO:0042995|cell projection;GO:0016021|integral component of membrane;GO:0001891|phagocytic cup	.	.
evm.model.ptg000074l.133	Protein.evm.model.ptg000074l.133::evm.model.ptg000074l.133	1889789-1891999[-]	gb|CP048845.1|	1201	E:0	Crassostrea gigas strain QD chromosome 7	ref|XP_022333640.1|	357	E:2.5e-120	neuromedin-U receptor 2-like [Crassostrea virginica]	CCR5_MOUSE	55.5	E:2.33e-07	RecName: Full=C-C chemokine receptor type 5;^Eukaryota; Metazoa; Chordata; Craniata; Vertebrata; Euteleostomi; Mammalia; Eutheria; Euarchontoglires; Glires; Rodentia; Myomorpha; Muroidea; Muridae; Murinae; Mus; Mus	CCR5_MOUSE	55.8	E:1.78e-07	RecName: Full=C-C chemokine receptor type 5;^Eukaryota; Metazoa; Chordata; Craniata; Vertebrata; Euteleostomi; Mammalia; Eutheria; Euarchontoglires; Glires; Rodentia; Myomorpha; Muroidea; Muridae; Murinae; Mus; Mus	PF00001.20	7tm_1	7 transmembrane receptor (rhodopsin family)	ENOG410XRW9	Receptor	.	.	.	GO:0006816|calcium ion transport;GO:0019722|calcium-mediated signaling;GO:0007267|cell-cell signaling;GO:0006935|chemotaxis;GO:0006952|defense response;GO:0007186|G-protein coupled receptor signaling pathway;GO:0006955|immune response;GO:0006954|inflammatory response;GO:2000110|negative regulation of macrophage apoptotic process;GO:0014808|release of sequestered calcium ion into cytosol by sarcop…	GO:0003779|actin binding;GO:0019957|C-C chemokine binding;GO:0016493|C-C chemokine receptor activity;GO:0071791|chemokine (C-C motif) ligand 5 bindingGO:0004930|G-protein coupled receptor activity	GO:0009986|cell surface;GO:0005768|endosome;GO:0009897|external side of plasma membrane;GO:0016021|integral component of membraneGO:0016021|integral component of membrane	K04180|CCR5; C-C chemokine receptor type 5	map04060|Cytokine-cytokine receptor interaction;map04062|Chemokine signaling pathway;map04144|Endocytosis;map05203|Viral carcinogenesis;map05145|Toxoplasmosis
evm.model.ptg000244l.2	Protein.evm.model.ptg000244l.2::evm.model.ptg000244l.2	14608-16628[+]	ref|XM_034445114.1|	1035	E:0	PREDICTED: Crassostrea gigas neuronal acetylcholine receptor subunit alpha-10 (LOC105325602), transcript variant X2, mRNA	ref|XP_034301005.1|	416	E:3.5e-147	neuronal acetylcholine receptor subunit alpha-10 isoform X2 [Crassostrea gigas]	ACHA2_PANTR	127	E:2.55e-33	RecName: Full=Neuronal acetylcholine receptor subunit alpha-2;^Eukaryota; Metazoa; Chordata; Craniata; Vertebrata; Euteleostomi; Mammalia; Eutheria; Euarchontoglires; Primates; Haplorrhini; Catarrhini; Hominidae; Pan	ACHA2_HUMAN	127	E:2.44e-33	RecName: Full=Neuronal acetylcholine receptor subunit alpha-2;^Eukaryota; Metazoa; Chordata; Craniata; Vertebrata; Euteleostomi; Mammalia; Eutheria; Euarchontoglires; Primates; Haplorrhini; Catarrhini; Hominidae; Homo	PF02931.22	Neur_chan_LBD	Neurotransmitter-gated ion-channel ligand binding domain	ENOG410XQGR	cholinergic receptor, nicotinic	.	.	.	GO:0006811|ion transport;GO:0007274|neuromuscular synaptic transmission;GO:0051291|protein heterooligomerization;GO:0035094|response to nicotine;GO:0007165|signal transduction;GO:0007271|synaptic transmission, cholinergicGO:0006811|ion transport	GO:0042166|acetylcholine binding;GO:0015464|acetylcholine receptor activity;GO:0022848|acetylcholine-gated cation-selective channel activity;GO:0008144|drug binding;GO:0015276|ligand-gated ion channel activityGO:0005230|extracellular ligand-gated ion channel activity	GO:0005892|acetylcholine-gated channel complex;GO:0030054|cell junction;GO:0016021|integral component of membrane;GO:0005886|plasma membrane;GO:0045211|postsynaptic membraneGO:0016021|integral component of membrane	K04804|CHRNA2; nicotinic acetylcholine receptor alpha-2	map04080|Neuroactive ligand-receptor interaction
evm.model.ptg000244l.1	Protein.evm.model.ptg000244l.1::evm.model.ptg000244l.1	3114-9659[+]	ref|XM_011440057.3|	1068	E:0	PREDICTED: Crassostrea gigas neuronal acetylcholine receptor subunit alpha-10 (LOC105335916), transcript variant X1, mRNA	ref|XP_011438359.2|	444	E:1.03e-157	neuronal acetylcholine receptor subunit alpha-9 isoform X1 [Crassostrea gigas]	ACHA9_HUMAN	126	E:2e-32	RecName: Full=Neuronal acetylcholine receptor subunit alpha-9;^Eukaryota; Metazoa; Chordata; Craniata; Vertebrata; Euteleostomi; Mammalia; Eutheria; Euarchontoglires; Primates; Haplorrhini; Catarrhini; Hominidae; Homo	ACHA9_HUMAN	126	E:1.35e-32	RecName: Full=Neuronal acetylcholine receptor subunit alpha-9;^Eukaryota; Metazoa; Chordata; Craniata; Vertebrata; Euteleostomi; Mammalia; Eutheria; Euarchontoglires; Primates; Haplorrhini; Catarrhini; Hominidae; Homo	PF02931.22	Neur_chan_LBD	Neurotransmitter-gated ion-channel ligand binding domain	ENOG410XQGR	cholinergic receptor, nicotinic	.	.	.	GO:0050910|detection of mechanical stimulus involved in sensory perception of sound;GO:0042472|inner ear morphogenesis;GO:0007204|positive regulation of cytosolic calcium ion concentrationGO:0006811|ion transport	GO:0022848|acetylcholine-gated cation-selective channel activity;GO:0005262|calcium channel activity;GO:0015276|ligand-gated ion channel activityGO:0005230|extracellular ligand-gated ion channel activity	GO:0005892|acetylcholine-gated channel complex;GO:0030054|cell junction;GO:0005887|integral component of plasma membrane;GO:0005886|plasma membrane;GO:0045211|postsynaptic membraneGO:0016021|integral component of membrane	K04810|CHRNA9; nicotinic acetylcholine receptor alpha-9	map04080|Neuroactive ligand-receptor interaction
evm.model.ptg000074l.40	Protein.evm.model.ptg000074l.40::evm.model.ptg000074l.40	580026-582046[-]	gb|CP048845.1|	1794	E:0	Crassostrea gigas strain QD chromosome 7	ref|XP_022300798.1|	152	E:7.21e-39	neuronal acetylcholine receptor subunit beta-3-like [Crassostrea virginica]	ACHA7_BOVIN	114	E:2.73e-26	RecName: Full=Neuronal acetylcholine receptor subunit alpha-7;^Eukaryota; Metazoa; Chordata; Craniata; Vertebrata; Euteleostomi; Mammalia; Eutheria; Laurasiatheria; Cetartiodactyla; Ruminantia; Pecora; Bovidae; Bovinae; Bos	ACHA7_BOVIN	122	E:4.24e-29	RecName: Full=Neuronal acetylcholine receptor subunit alpha-7;^Eukaryota; Metazoa; Chordata; Craniata; Vertebrata; Euteleostomi; Mammalia; Eutheria; Laurasiatheria; Cetartiodactyla; Ruminantia; Pecora; Bovidae; Bovinae; Bos	PF02931.22	Neur_chan_LBD	Neurotransmitter-gated ion-channel ligand binding domain	ENOG410XQGR	cholinergic receptor, nicotinic	.	.	.	GO:0000187|activation of MAPK activity;GO:0006816|calcium ion transport;GO:0006874|cellular calcium ion homeostasis;GO:0050890|cognition;GO:0032720|negative regulation of tumor necrosis factor production;GO:0045766|positive regulation of angiogenesis;GO:0008284|positive regulation of cell proliferation;GO:0001666|response to hypoxia;GO:0035094|response to nicotine;GO:0007165|signal transductionGO…	GO:0042166|acetylcholine binding;GO:0015464|acetylcholine receptor activity;GO:0022848|acetylcholine-gated cation-selective channel activity;GO:0001540|amyloid-beta binding;GO:0017081|chloride channel regulator activity;GO:0042803|protein homodimerization activity;GO:0015643|toxic substance bindingGO:0005230|extracellular ligand-gated ion channel activity	GO:0005892|acetylcholine-gated channel complex;GO:0030054|cell junction;GO:0005886|plasma membrane;GO:0045211|postsynaptic membraneGO:0016021|integral component of membrane	K04809|CHRNA7; nicotinic acetylcholine receptor alpha-7	map05204|Chemical carcinogenesis;map04020|Calcium signaling pathway;map04725|Cholinergic synapse;map04080|Neuroactive ligand-receptor interaction;map05033|Nicotine addiction
evm.model.ptg000074l.43	Protein.evm.model.ptg000074l.43::evm.model.ptg000074l.43	614996-617359[+]	emb|LR761634.1|	503	E:2.77e-138	Crassostrea gigas genome assembly, linkage group: LG1	ref|XP_019927226.2|	135	E:5.74e-35	neuropeptides capa receptor-like [Crassostrea gigas]	.	.	.	.	.	.	.	.	PF00001.20	7tm_1	7 transmembrane receptor (rhodopsin family)	.	.	.	.	.	GO:0007186|G-protein coupled receptor signaling pathway	GO:0004930|G-protein coupled receptor activity	GO:0016021|integral component of membrane	.	.
evm.model.ptg000074l.44	Protein.evm.model.ptg000074l.44::evm.model.ptg000074l.44	620358-629378[+]	gb|CP048845.1|	1498	E:0	Crassostrea gigas strain QD chromosome 7	ref|XP_019927226.2|	298	E:3.43e-93	neuropeptides capa receptor-like [Crassostrea gigas]	OPRM_MACMU	63.2	E:2.95e-09	RecName: Full=Mu-type opioid receptor;^Eukaryota; Metazoa; Chordata; Craniata; Vertebrata; Euteleostomi; Mammalia; Eutheria; Euarchontoglires; Primates; Haplorrhini; Catarrhini; Cercopithecidae; Cercopithecinae; Macaca	OPRM_MACMU	62.4	E:3.99e-09	RecName: Full=Mu-type opioid receptor;^Eukaryota; Metazoa; Chordata; Craniata; Vertebrata; Euteleostomi; Mammalia; Eutheria; Euarchontoglires; Primates; Haplorrhini; Catarrhini; Cercopithecidae; Cercopithecinae; Macaca	PF00001.20	7tm_1	7 transmembrane receptor (rhodopsin family)	ENOG410XRW9	Receptor	.	.	.	GO:0071315|cellular response to morphine;GO:0007268|chemical synaptic transmission;GO:0007187|G-protein coupled receptor signaling pathway, coupled to cyclic nucleotide second messenger;GO:0007194|negative regulation of adenylate cyclase activity;GO:0043951|negative regulation of cAMP-mediated signaling;GO:0051481|negative regulation of cytosolic calcium ion concentration;GO:0045019|negative regu…	GO:0004979|beta-endorphin receptor activity;GO:0001965|G-protein alpha-subunit binding;GO:0031681|G-protein beta-subunit binding;GO:0004930|G-protein coupled receptor activity;GO:0038047|morphine receptor activity;GO:0042923|neuropeptide binding;GO:0005245|voltage-gated calcium channel activityGO:0004930|G-protein coupled receptor activity	GO:0030424|axon;GO:0030425|dendrite;GO:0005768|endosome;GO:0005887|integral component of plasma membrane;GO:0043005|neuron projection;GO:0043204|perikaryon;GO:0005886|plasma membraneGO:0016021|integral component of membrane	K04215|OPRM1; mu-type opioid receptor	map04915|Estrogen signaling pathway;map05032|Morphine addiction;map04080|Neuroactive ligand-receptor interaction
evm.model.ptg000020l.542	Protein.evm.model.ptg000020l.542::evm.model.ptg000020l.542	8385957-8389790[+]	gb|CP048845.1|	6545	E:0	Crassostrea gigas strain QD chromosome 7	ref|XP_011450753.2|	2000	E:0	nucleolar protein dao-5 [Crassostrea gigas] >XP_011450754.2 nucleolar protein dao-5 [Crassostrea gigas] >XP_011450755.2 nucleolar protein dao-5 [Crassostrea gigas] >XP_011450758.2 nucleolar protein dao-5 [Crassostrea gigas] >XP_011450759.2 nucleolar protein dao-5 [Crassostrea gigas] >XP_011450760.2 nucleolar protein dao-5 [Crassostrea gigas] >XP_034325000.1 nucleolar protein dao-5 [Crassostrea gi…	.	.	.	.	.	.	.	.	.	.	.	.	.	.	.	.	.	.	.	.	.
evm.model.ptg000074l.23	Protein.evm.model.ptg000074l.23::evm.model.ptg000074l.23	357656-362345[-]	ref|XM_011431896.3|	708	E:0	PREDICTED: Crassostrea gigas organic solute transporter subunit alpha (LOC105330283), mRNA	ref|XP_011430198.2|	374	E:1.17e-127	organic solute transporter subunit alpha [Crassostrea gigas]	.	.	.	.	OSTA_XENTR	55.8	E:1.09e-07	RecName: Full=Organic solute transporter subunit alpha;^Eukaryota; Metazoa; Chordata; Craniata; Vertebrata; Euteleostomi; Amphibia; Batrachia; Anura; Pipoidea; Pipidae; Xenopodinae; Xenopus; Silurana	PF03619.15	Solute_trans_a	Organic solute transporter Ostalpha	ENOG410XW07	solute carrier family 51, alpha subunit	.	.	.	GO:0015721|bile acid and bile salt transport;GO:0006810|transport	GO:0046982|protein heterodimerization activity;GO:0042803|protein homodimerization activity;GO:0005215|transporter activity	GO:0005789|endoplasmic reticulum membrane;GO:0016021|integral component of membrane;GO:0005886|plasma membrane;GO:0043234|protein complex	K14360|OSTALPHA, OSTA, SLC51A1; organic solute transporter subunit alpha	map04976|Bile secretion
evm.model.ptg000074l.24	Protein.evm.model.ptg000074l.24::evm.model.ptg000074l.24	363773-367230[-]	ref|XM_034467533.1|	893	E:0	PREDICTED: Crassostrea gigas organic solute transporter subunit alpha (LOC105332707), mRNA	ref|XP_034323424.1|	527	E:0	organic solute transporter subunit alpha [Crassostrea gigas]	OSTA_LEUER	72	E:7.53e-13	RecName: Full=Organic solute transporter subunit alpha;^Eukaryota; Metazoa; Chordata; Craniata; Vertebrata; Chondrichthyes; Elasmobranchii; Batoidea; Rajiformes; Rajidae; Leucoraja	OSTA_XENTR	98.6	E:2.36e-22	RecName: Full=Organic solute transporter subunit alpha;^Eukaryota; Metazoa; Chordata; Craniata; Vertebrata; Euteleostomi; Amphibia; Batrachia; Anura; Pipoidea; Pipidae; Xenopodinae; Xenopus; Silurana	PF03619.15	Solute_trans_a	Organic solute transporter Ostalpha	ENOG410XW07	solute carrier family 51, alpha subunit	.	.	.	GO:0015721|bile acid and bile salt transport;GO:0006810|transport	GO:0046982|protein heterodimerization activity;GO:0042803|protein homodimerization activity;GO:0005215|transporter activity	GO:0005789|endoplasmic reticulum membrane;GO:0016021|integral component of membrane;GO:0005886|plasma membrane;GO:0043234|protein complex	K14360|OSTALPHA, OSTA, SLC51A1; organic solute transporter subunit alpha	map04976|Bile secretion
evm.model.ptg000020l.259	Protein.evm.model.ptg000020l.259::evm.model.ptg000020l.259	3664893-3666153[+]	ref|XM_020067199.2|	771	E:0	PREDICTED: Crassostrea gigas P2X purinoceptor 7 (LOC109618744), mRNA	ref|XP_019922758.2|	298	E:3.74e-101	P2X purinoceptor 7 [Crassostrea gigas]	.	.	.	.	.	.	.	.	.	.	.	.	.	.	.	.	.	.	.	.	.
evm.model.ptg000007l.240	Protein.evm.model.ptg000007l.240::evm.model.ptg000007l.240	3786432-3848478[-]	gb|CP048843.1|	518	E:1.27e-142	Crassostrea gigas strain QD chromosome 5	ref|XP_034301777.1|	322	E:2.46e-108	palmitoyltransferase ZDHHC3 isoform X1 [Crassostrea gigas]	ZDHC3_HUMAN	90.5	E:8.48e-20	RecName: Full=Palmitoyltransferase ZDHHC3 {ECO:0000305};^Eukaryota; Metazoa; Chordata; Craniata; Vertebrata; Euteleostomi; Mammalia; Eutheria; Euarchontoglires; Primates; Haplorrhini; Catarrhini; Hominidae; Homo	ZDHC3_HUMAN	90.5	E:7.63e-20	RecName: Full=Palmitoyltransferase ZDHHC3 {ECO:0000305};^Eukaryota; Metazoa; Chordata; Craniata; Vertebrata; Euteleostomi; Mammalia; Eutheria; Euarchontoglires; Primates; Haplorrhini; Catarrhini; Hominidae; Homo	PF01529.19	DHHC	DHHC palmitoyltransferase	.	.	.	.	.	GO:0018345|protein palmitoylation;GO:0006605|protein targeting	GO:0016409|palmitoyltransferase activity;GO:0019706|protein-cysteine S-palmitoyltransferase activity	GO:0005794|Golgi apparatus;GO:0000139|Golgi membrane;GO:0016021|integral component of membrane;GO:0016020|membrane	.	.
evm.model.ptg000130l.87	Protein.evm.model.ptg000130l.87::evm.model.ptg000130l.87	1772077-1794571[-]	ref|XM_034463535.1|	499	E:2.93e-137	PREDICTED: Crassostrea gigas perlucin-like protein (LOC105320019), mRNA	ref|XP_034319426.1|	199	E:6.84e-63	perlucin-like protein [Crassostrea gigas]	PLCL_MYTGA	62.4	E:2.66e-11	RecName: Full=Perlucin-like protein {ECO:0000303|PubMed:21643827};^Eukaryota; Metazoa; Lophotrochozoa; Mollusca; Bivalvia; Pteriomorphia; Mytiloida; Mytiloidea; Mytilidae; Mytilinae; Mytilus	PLCL_MYTGA	62.8	E:1.47e-11	RecName: Full=Perlucin-like protein {ECO:0000303|PubMed:21643827};^Eukaryota; Metazoa; Lophotrochozoa; Mollusca; Bivalvia; Pteriomorphia; Mytiloida; Mytiloidea; Mytilidae; Mytilinae; Mytilus	PF00059.20	Lectin_C	Lectin C-type domain	.	.	.	.	.	.	GO:0030246|carbohydrate binding	GO:0005576|extracellular region	.	.
evm.model.ptg000203l.27	Protein.evm.model.ptg000203l.27::evm.model.ptg000203l.27	686626-691183[+]	ref|XM_034481892.1|	2761	E:0	PREDICTED: Crassostrea gigas peroxisomal leader peptide-processing protease-like (LOC105341542), transcript variant X4, mRNA	ref|XP_011446414.2|	1088	E:0	peroxisomal leader peptide-processing protease-like isoform X1 [Crassostrea gigas] >XP_011446417.2 peroxisomal leader peptide-processing protease-like isoform X1 [Crassostrea gigas] >XP_011446418.2 peroxisomal leader peptide-processing protease-like isoform X1 [Crassostrea gigas] >XP_011446419.2 peroxisomal leader peptide-processing protease-like isoform X1 [Crassostrea gigas] >XP_034337783.1 per…	TYSD1_HUMAN	205	E:1.34e-57	RecName: Full=Peroxisomal leader peptide-processing protease;^Eukaryota; Metazoa; Chordata; Craniata; Vertebrata; Euteleostomi; Mammalia; Eutheria; Euarchontoglires; Primates; Haplorrhini; Catarrhini; Hominidae; Homo	TYSD1_HUMAN	205	E:1.21e-57	RecName: Full=Peroxisomal leader peptide-processing protease;^Eukaryota; Metazoa; Chordata; Craniata; Vertebrata; Euteleostomi; Mammalia; Eutheria; Euarchontoglires; Primates; Haplorrhini; Catarrhini; Hominidae; Homo	PF13365.5	Trypsin_2	Trypsin-like peptidase domain	COG0265	Serine protease	.	.	.	GO:0051260|protein homooligomerization;GO:0016485|protein processing;GO:0006508|proteolysis;GO:0031998|regulation of fatty acid beta-oxidationGO:0006508|proteolysis	GO:0042802|identical protein binding;GO:0002020|protease binding;GO:0004252|serine-type endopeptidase activityGO:0004252|serine-type endopeptidase activity	GO:0016020|membrane;GO:0005777|peroxisome	.	.
evm.model.ptg000203l.33	Protein.evm.model.ptg000203l.33::evm.model.ptg000203l.33	763950-771071[+]	ref|XM_011448602.2|	2715	E:0	PREDICTED: Crassostrea gigas phosphatidylinositol 4-kinase beta (LOC105341855), transcript variant X2, mRNA	ref|XP_011446903.2|	1585	E:0	phosphatidylinositol 4-kinase beta [Crassostrea gigas] >XP_011446904.2 phosphatidylinositol 4-kinase beta [Crassostrea gigas]	PI4KB_SORAR	594	E:0	RecName: Full=Phosphatidylinositol 4-kinase beta;^Eukaryota; Metazoa; Chordata; Craniata; Vertebrata; Euteleostomi; Mammalia; Eutheria; Laurasiatheria; Insectivora; Soricidae; Soricinae; Sorex	PI4KB_SORAR	641	E:0	RecName: Full=Phosphatidylinositol 4-kinase beta;^Eukaryota; Metazoa; Chordata; Craniata; Vertebrata; Euteleostomi; Mammalia; Eutheria; Laurasiatheria; Insectivora; Soricidae; Soricinae; Sorex	PF00454.26	PI3_PI4_kinase	Phosphatidylinositol 3- and 4-kinase	.	.	.	.	.	GO:0048015|phosphatidylinositol-mediated signaling	GO:0004430|1-phosphatidylinositol 4-kinase activity;GO:0071889|14-3-3 protein binding;GO:0005524|ATP bindingGO:0016301|kinase activity	GO:0005794|Golgi apparatus;GO:0005741|mitochondrial outer membrane;GO:0030867|rough endoplasmic reticulum membrane	.	.
evm.model.ptg000126l.42	Protein.evm.model.ptg000126l.42::evm.model.ptg000126l.42	596457-615326[+]	ref|XM_020066370.2|	2298	E:0	PREDICTED: Crassostrea gigas plexin-A2 (LOC105326267), transcript variant X2, mRNA	ref|XP_011424502.2|	1176	E:0	plexin-A2 isoform X2 [Crassostrea gigas]	MET_MOUSE	206	E:4.56e-55	RecName: Full=Hepatocyte growth factor receptor;^Eukaryota; Metazoa; Chordata; Craniata; Vertebrata; Euteleostomi; Mammalia; Eutheria; Euarchontoglires; Glires; Rodentia; Myomorpha; Muroidea; Muridae; Murinae; Mus; Mus	MET_MOUSE	221	E:3.68e-60	RecName: Full=Hepatocyte growth factor receptor;^Eukaryota; Metazoa; Chordata; Craniata; Vertebrata; Euteleostomi; Mammalia; Eutheria; Euarchontoglires; Glires; Rodentia; Myomorpha; Muroidea; Muridae; Murinae; Mus; Mus	PF07714.16	Pkinase_Tyr	Protein tyrosine kinase	COG0515	Serine Threonine protein kinase	.	.	.	GO:0000187|activation of MAPK activity;GO:0030534|adult behavior;GO:0007420|brain development;GO:0048754|branching morphogenesis of an epithelial tube;GO:0055013|cardiac muscle cell development;GO:0060048|cardiac muscle contraction;GO:0007268|chemical synaptic transmission;GO:0001886|endothelial cell morphogenesis;GO:0061436|establishment of skin barrier;GO:0060079|excitatory postsynaptic potenti…	GO:0005524|ATP binding;GO:0005008|hepatocyte growth factor-activated receptor activity;GO:0004672|protein kinase activity;GO:0019903|protein phosphatase bindingGO:0004672|protein kinase activity;GO:0005524|ATP binding	GO:0009925|basal plasma membrane;GO:0009986|cell surface;GO:0016021|integral component of membrane;GO:0016020|membrane;GO:0098794|postsynapse	.	.
evm.model.ptg000126l.41	Protein.evm.model.ptg000126l.41::evm.model.ptg000126l.41	574340-596413[+]	ref|XM_034449486.1|	2183	E:0	PREDICTED: Crassostrea gigas plexin-A2 (LOC105326267), transcript variant X6, mRNA	ref|XP_011424502.2|	1772	E:0	plexin-A2 isoform X2 [Crassostrea gigas]	PLXA2_MOUSE	249	E:2.82e-67	RecName: Full=Plexin-A2;^Eukaryota; Metazoa; Chordata; Craniata; Vertebrata; Euteleostomi; Mammalia; Eutheria; Euarchontoglires; Glires; Rodentia; Myomorpha; Muroidea; Muridae; Murinae; Mus; Mus	PLXA2_MOUSE	249	E:2.99e-67	RecName: Full=Plexin-A2;^Eukaryota; Metazoa; Chordata; Craniata; Vertebrata; Euteleostomi; Mammalia; Eutheria; Euarchontoglires; Glires; Rodentia; Myomorpha; Muroidea; Muridae; Murinae; Mus; Mus	PF01437.24	PSI	Plexin repeat	ENOG410ZA1D	Cell surface receptor IPT TIG domain protein	.	.	.	GO:0021785|branchiomotor neuron axon guidance;GO:0007166|cell surface receptor signaling pathway;GO:0051642|centrosome localization;GO:0021935|cerebellar granule cell precursor tangential migration;GO:0060174|limb bud formation;GO:0021915|neural tube development;GO:0060037|pharyngeal system development;GO:0048841|regulation of axon extension involved in axon guidance;GO:0030334|regulation of cell…	GO:0017154|semaphorin receptor activity	GO:0005887|integral component of plasma membrane;GO:0005886|plasma membrane	K06820|PLXNA; plexin A	map04360|Axon guidance;map04514|Cell adhesion molecules (CAMs);map05166|HTLV-I infection;map05100|Bacterial invasion of epithelial cells;map04151|PI3K-Akt signaling pathway;map05205|Proteoglycans in cancer;map05200|Pathways in cancer;map05140|Leishmaniasis;map05222|Small cell lung cancer;map05145|Toxoplasmosis;map05120|Epithelial cell signaling in Helicobacter pylori infection;map04670|Leukocyte …
evm.model.ptg000065l.841	Protein.evm.model.ptg000065l.841::evm.model.ptg000065l.841	13386008-13392133[+]	ref|XM_020068946.2|	1393	E:0	PREDICTED: Crassostrea gigas polypeptide N-acetylgalactosaminyltransferase 5 (LOC105332406), mRNA	ref|XP_019924505.2|	979	E:0	polypeptide N-acetylgalactosaminyltransferase 5 [Crassostrea gigas]	GALT9_DROME	301	E:4.4e-93	RecName: Full=Putative polypeptide N-acetylgalactosaminyltransferase 9;^Eukaryota; Metazoa; Ecdysozoa; Arthropoda; Hexapoda; Insecta; Pterygota; Neoptera; Holometabola; Diptera; Brachycera; Muscomorpha; Ephydroidea; Drosophilidae; Drosophila; Sophophora	GALT9_DROME	301	E:5.33e-93	RecName: Full=Putative polypeptide N-acetylgalactosaminyltransferase 9;^Eukaryota; Metazoa; Ecdysozoa; Arthropoda; Hexapoda; Insecta; Pterygota; Neoptera; Holometabola; Diptera; Brachycera; Muscomorpha; Ephydroidea; Drosophilidae; Drosophila; Sophophora	PF00535.25	Glycos_transf_2	Glycosyl transferase family 2	ENOG410XPMK	UDP-N-acetyl-alpha-D-galactosamine polypeptide N-acetylgalactosaminyltransferase	.	.	.	GO:0032504|multicellular organism reproduction;GO:0006493|protein O-linked glycosylation	GO:0030246|carbohydrate binding;GO:0046872|metal ion binding;GO:0004653|polypeptide N-acetylgalactosaminyltransferase activity	GO:0005829|cytosol;GO:0005794|Golgi apparatus;GO:0031985|Golgi cisterna;GO:0000139|Golgi membrane;GO:0016021|integral component of membrane	K00710|GALNT; polypeptide N-acetylgalactosaminyltransferase [EC:2.4.1.41]	map00512|Mucin type O-Glycan biosynthesis;map01100|Metabolic pathways
evm.model.ptg000397l.9	Protein.evm.model.ptg000397l.9::evm.model.ptg000397l.9	163467-186652[-]	ref|XM_034482090.1|	4985	E:0	PREDICTED: Crassostrea gigas pre-mRNA-processing-splicing factor 8 (LOC105332548), mRNA	ref|XP_034337981.1|	4480	E:0	pre-mRNA-processing-splicing factor 8 [Crassostrea gigas]	PRP8_HUMAN	4217	E:0	RecName: Full=Pre-mRNA-processing-splicing factor 8;^Eukaryota; Metazoa; Chordata; Craniata; Vertebrata; Euteleostomi; Mammalia; Eutheria; Euarchontoglires; Primates; Haplorrhini; Catarrhini; Hominidae; Homo	PRP8_HUMAN	4332	E:0	RecName: Full=Pre-mRNA-processing-splicing factor 8;^Eukaryota; Metazoa; Chordata; Craniata; Vertebrata; Euteleostomi; Mammalia; Eutheria; Euarchontoglires; Primates; Haplorrhini; Catarrhini; Hominidae; Homo	PF08082.10	PRO8NT	PRO8NT (NUC069), PrP8 N-terminal domain	COG5178	PRP8 pre-mRNA processing factor 8 homolog (S. cerevisiae)	.	.	.	GO:0071222|cellular response to lipopolysaccharide;GO:0071356|cellular response to tumor necrosis factor;GO:0006397|mRNA processing;GO:0000398|mRNA splicing, via spliceosome;GO:0008380|RNA splicing;GO:0000375|RNA splicing, via transesterification reactions;GO:0000244|spliceosomal tri-snRNP complex assemblyGO:0000398|mRNA splicing, via spliceosome	GO:0070530|K63-linked polyubiquitin modification-dependent protein binding;GO:0097157|pre-mRNA intronic binding;GO:0003723|RNA binding;GO:0000386|second spliceosomal transesterification activity;GO:0030619|U1 snRNA binding;GO:0030620|U2 snRNA binding;GO:0030623|U5 snRNA binding;GO:0017070|U6 snRNA bindingGO:0003723|RNA binding;GO:0030623|U5 snRNA binding;GO:0017070|U6 snRNA binding;GO:0005515|pro…	GO:0071013|catalytic step 2 spliceosome;GO:0016020|membrane;GO:0016607|nuclear speck;GO:0005654|nucleoplasm;GO:0005634|nucleus;GO:0046540|U4/U6 x U5 tri-snRNP complex;GO:0005682|U5 snRNP	K12856|PRPF8, PRP8; pre-mRNA-processing factor 8	map03040|Spliceosome
evm.model.ptg000065l.391	Protein.evm.model.ptg000065l.391::evm.model.ptg000065l.391	5952537-5960700[+]	ref|XM_011437303.3|	1530	E:0	PREDICTED: Crassostrea gigas programmed cell death protein 6 (LOC105334025), transcript variant X2, mRNA	ref|XP_011435605.2|	370	E:1.58e-126	programmed cell death protein 6 isoform X2 [Crassostrea gigas]	PDCD6_RAT	177	E:3.26e-54	RecName: Full=Programmed cell death protein 6;^Eukaryota; Metazoa; Chordata; Craniata; Vertebrata; Euteleostomi; Mammalia; Eutheria; Euarchontoglires; Glires; Rodentia; Myomorpha; Muroidea; Muridae; Murinae; Rattus	PEF1_XENLA	181	E:2.04e-54	RecName: Full=Peflin {ECO:0000250|UniProtKB:Q9UBV8};^Eukaryota; Metazoa; Chordata; Craniata; Vertebrata; Euteleostomi; Amphibia; Batrachia; Anura; Pipoidea; Pipidae; Xenopodinae; Xenopus; Xenopus	PF13499.5	EF-hand_7	EF-hand domain pair	.	.	.	.	.	GO:0048208|COPII vesicle coating;GO:0006888|ER to Golgi vesicle-mediated transport;GO:0014032|neural crest cell development;GO:0014029|neural crest formation;GO:1902527|positive regulation of protein monoubiquitination	GO:0060090|binding, bridging;GO:0005509|calcium ion bindingGO:0005509|calcium ion binding	GO:0030127|COPII vesicle coat;GO:0005783|endoplasmic reticulum;GO:0000139|Golgi membrane	.	.
evm.model.ptg000082l.177	Protein.evm.model.ptg000082l.177::evm.model.ptg000082l.177	2319036-2320107[+]	gb|CP048844.1|	832	E:0	Crassostrea gigas strain QD chromosome 6	ref|XP_034317149.1|	246	E:1.05e-93	protein ALP1-like isoform X1 [Crassostrea gigas]	HARB1_BOVIN	56.2	E:1.11e-13	RecName: Full=Putative nuclease HARBI1;^Eukaryota; Metazoa; Chordata; Craniata; Vertebrata; Euteleostomi; Mammalia; Eutheria; Laurasiatheria; Cetartiodactyla; Ruminantia; Pecora; Bovidae; Bovinae; Bos	ALPL_ARATH	61.2	E:7.41e-10	RecName: Full=Protein ALP1-like {ECO:0000305};^Eukaryota; Viridiplantae; Streptophyta; Embryophyta; Tracheophyta; Spermatophyta; Magnoliophyta; eudicotyledons; Gunneridae; Pentapetalae; rosids; malvids; Brassicales; Brassicaceae; Camelineae; Arabidopsis	PF13359.5	DDE_Tnp_4	DDE superfamily endonuclease	ENOG411206Y	transposon protein	.	.	.	GO:0006313|transposition, DNA-mediated	GO:0046872|metal ion binding;GO:0004518|nuclease activityGO:0016788|hydrolase activity, acting on ester bonds;GO:0003677|DNA binding;GO:0004803|transposase activity	GO:0005634|nucleus	.	.
evm.model.ptg000073l.107	Protein.evm.model.ptg000073l.107::evm.model.ptg000073l.107	1919594-1923475[+]	ref|XM_011458343.3|	1679	E:0	PREDICTED: Crassostrea gigas protein ILRUN (LOC105348776), mRNA	ref|XP_011456645.1|	614	E:0	protein ILRUN [Crassostrea gigas]	CF106_MOUSE	265	E:4.43e-87	RecName: Full=Uncharacterized protein C6orf106 homolog;^Eukaryota; Metazoa; Chordata; Craniata; Vertebrata; Euteleostomi; Mammalia; Eutheria; Euarchontoglires; Glires; Rodentia; Myomorpha; Muroidea; Muridae; Murinae; Mus; Mus	CF106_MOUSE	266	E:1.55e-87	RecName: Full=Uncharacterized protein C6orf106 homolog;^Eukaryota; Metazoa; Chordata; Craniata; Vertebrata; Euteleostomi; Mammalia; Eutheria; Euarchontoglires; Glires; Rodentia; Myomorpha; Muroidea; Muridae; Murinae; Mus; Mus	PF14555.5	UBA_4	UBA-like domain	ENOG410ZKCZ	Chromosome 6 open reading frame 106	.	.	.	GO:0016236|macroautophagy	GO:0043130|ubiquitin binding	GO:0005776|autophagosome;GO:0000407|pre-autophagosomal structure	.	.
evm.model.ptg000025l.89	Protein.evm.model.ptg000025l.89::evm.model.ptg000025l.89	1078095-1080891[-]	ref|XM_011432333.3|	870	E:0	PREDICTED: Crassostrea gigas protein LKAAEAR1 (LOC105330574), mRNA	ref|XP_011430635.1|	338	E:9.43e-118	protein LKAAEAR1 [Crassostrea gigas]	LKAM1_HUMAN	66.6	E:9.86e-13	RecName: Full=Protein LKAAEAR1;^Eukaryota; Metazoa; Chordata; Craniata; Vertebrata; Euteleostomi; Mammalia; Eutheria; Euarchontoglires; Primates; Haplorrhini; Catarrhini; Hominidae; Homo	LKAM1_HUMAN	66.2	E:9.84e-13	RecName: Full=Protein LKAAEAR1;^Eukaryota; Metazoa; Chordata; Craniata; Vertebrata; Euteleostomi; Mammalia; Eutheria; Euarchontoglires; Primates; Haplorrhini; Catarrhini; Hominidae; Homo	PF15478.5	LKAAEAR	Family of unknown function with LKAAEAR motif	ENOG4111XH5	chromosome 20 open reading frame 201	.	.	.	.	.	.	.	.
evm.model.ptg000312l.98	Protein.evm.model.ptg000312l.98::evm.model.ptg000312l.98	1301441-1311400[+]	ref|XM_034467446.1|	2471	E:0	PREDICTED: Crassostrea gigas protein LMBR1L (LOC105323977), mRNA	ref|XP_034323337.1|	761	E:0	protein LMBR1L [Crassostrea gigas]	LMBRL_HUMAN	360	E:1.73e-118	RecName: Full=Protein LMBR1L;^Eukaryota; Metazoa; Chordata; Craniata; Vertebrata; Euteleostomi; Mammalia; Eutheria; Euarchontoglires; Primates; Haplorrhini; Catarrhini; Hominidae; Homo	LMBRL_MOUSE	461	E:3.22e-158	RecName: Full=Protein LMBR1L;^Eukaryota; Metazoa; Chordata; Craniata; Vertebrata; Euteleostomi; Mammalia; Eutheria; Euarchontoglires; Glires; Rodentia; Myomorpha; Muroidea; Muridae; Murinae; Mus; Mus	PF04791.15	LMBR1	LMBR1-like membrane protein	ENOG410YKEX	Limb region 1 homolog	.	.	.	GO:0006897|endocytosis	.	GO:0016021|integral component of membrane;GO:0005886|plasma membrane	.	.
evm.model.ptg000066l.24	Protein.evm.model.ptg000066l.24::evm.model.ptg000066l.24	283799-290633[-]	ref|XM_011456347.3|	496	E:1.87e-136	PREDICTED: Crassostrea gigas protein phosphatase inhibitor 2 (LOC105347320), mRNA	ref|XP_011454649.1|	124	E:1.52e-34	protein phosphatase inhibitor 2 [Crassostrea gigas]	IPP2_RABIT	62	E:6.07e-12	RecName: Full=Protein phosphatase inhibitor 2;^Eukaryota; Metazoa; Chordata; Craniata; Vertebrata; Euteleostomi; Mammalia; Eutheria; Euarchontoglires; Glires; Lagomorpha; Leporidae; Oryctolagus	IPP2_HUMAN	68.6	E:2.04e-14	RecName: Full=Protein phosphatase inhibitor 2;^Eukaryota; Metazoa; Chordata; Craniata; Vertebrata; Euteleostomi; Mammalia; Eutheria; Euarchontoglires; Primates; Haplorrhini; Catarrhini; Hominidae; Homo	PF04979.13	IPP-2	Protein phosphatase inhibitor 2 (IPP-2)	ENOG4111SYV	Protein phosphatase 1, regulatory (Inhibitor) subunit 2	.	.	.	GO:0006091|generation of precursor metabolites and energy;GO:0005977|glycogen metabolic process;GO:0043666|regulation of phosphoprotein phosphatase activity;GO:0009966|regulation of signal transductionGO:0009966|regulation of signal transduction;GO:0043666|regulation of phosphoprotein phosphatase activity	GO:0004865|protein serine/threonine phosphatase inhibitor activityGO:0004864|protein phosphatase inhibitor activity	GO:0005829|cytosol;GO:0005654|nucleoplasm;GO:0000164|protein phosphatase type 1 complex	K16833|PPP1R2, IPP2; protein phosphatase inhibitor 2	.
evm.model.ptg000898l.1	Protein.evm.model.ptg000898l.1::evm.model.ptg000898l.1	391-14512[+]	ref|XM_020067856.2|	809	E:0	PREDICTED: Crassostrea gigas protein regulator of cytokinesis 1 (LOC105329753), transcript variant X4, mRNA	ref|XP_011429431.2|	326	E:1.96e-106	protein regulator of cytokinesis 1 isoform X8 [Crassostrea gigas]	.	.	.	.	.	.	.	.	.	.	.	.	.	.	.	.	.	.	.	.	.
evm.model.ptg000074l.66	Protein.evm.model.ptg000074l.66::evm.model.ptg000074l.66	970224-981462[-]	ref|XM_034456603.1|	2809	E:0	PREDICTED: Crassostrea gigas protocadherin Fat 3 (LOC105318011), mRNA	ref|XP_034312494.1|	1534	E:0	protocadherin Fat 3 [Crassostrea gigas]	FAT3_HUMAN	72.8	E:1.51e-11	RecName: Full=Protocadherin Fat 3;^Eukaryota; Metazoa; Chordata; Craniata; Vertebrata; Euteleostomi; Mammalia; Eutheria; Euarchontoglires; Primates; Haplorrhini; Catarrhini; Hominidae; Homo	CELR1_MOUSE	98.6	E:1.76e-19	RecName: Full=Cadherin EGF LAG seven-pass G-type receptor 1;^Eukaryota; Metazoa; Chordata; Craniata; Vertebrata; Euteleostomi; Mammalia; Eutheria; Euarchontoglires; Glires; Rodentia; Myomorpha; Muroidea; Muridae; Murinae; Mus; Mus	.	.	.	ENOG410XTGH	cadherin, EGF LAG seven-pass G-type receptor	.	.	.	GO:0009952|anterior/posterior pattern specification;GO:0045176|apical protein localization;GO:0007267|cell-cell signaling;GO:0007417|central nervous system development;GO:0048105|establishment of body hair planar orientation;GO:0001736|establishment of planar polarity;GO:0042249|establishment of planar polarity of embryonic epithelium;GO:0007186|G-protein coupled receptor signaling pathway;GO:000…	GO:0005509|calcium ion binding;GO:0004930|G-protein coupled receptor activity;GO:0046983|protein dimerization activity;GO:0004888|transmembrane signaling receptor activity	GO:0005887|integral component of plasma membrane;GO:0016020|membrane;GO:0005654|nucleoplasm;GO:0005886|plasma membrane	K04600|CELSR1; cadherin EGF LAG seven-pass G-type receptor 1	.
evm.model.ptg000065l.617	Protein.evm.model.ptg000065l.617::evm.model.ptg000065l.617	9483971-9485971[-]	ref|XM_034457243.1|	1221	E:0	PREDICTED: Crassostrea gigas putative 3-methyladenine DNA glycosylase (LOC105335077), transcript variant X4, mRNA	ref|XP_011437056.2|	504	E:0	putative 3-methyladenine DNA glycosylase isoform X1 [Crassostrea gigas] >XP_011437057.2 putative 3-methyladenine DNA glycosylase isoform X1 [Crassostrea gigas] >XP_011437060.2 putative 3-methyladenine DNA glycosylase isoform X1 [Crassostrea gigas] >XP_034313134.1 putative 3-methyladenine DNA glycosylase isoform X1 [Crassostrea gigas]	3MG_MOUSE	216	E:4.67e-68	RecName: Full=DNA-3-methyladenine glycosylase;^Eukaryota; Metazoa; Chordata; Craniata; Vertebrata; Euteleostomi; Mammalia; Eutheria; Euarchontoglires; Glires; Rodentia; Myomorpha; Muroidea; Muridae; Murinae; Mus; Mus	3MG_MOUSE	216	E:4.49e-68	RecName: Full=DNA-3-methyladenine glycosylase;^Eukaryota; Metazoa; Chordata; Craniata; Vertebrata; Euteleostomi; Mammalia; Eutheria; Euarchontoglires; Glires; Rodentia; Myomorpha; Muroidea; Muridae; Murinae; Mus; Mus	PF02245.15	Pur_DNA_glyco	Methylpurine-DNA glycosylase (MPG)	COG2094	3-methyladenine DNA glycosylase	.	.	.	GO:0006284|base-excision repairGO:0006284|base-excision repair	GO:0003905|alkylbase DNA N-glycosylase activity;GO:0003677|DNA binding;GO:0008725|DNA-3-methyladenine glycosylase activity;GO:0052822|DNA-3-methylguanine glycosylase activity;GO:0052821|DNA-7-methyladenine glycosylase activity;GO:0043916|DNA-7-methylguanine glycosylase activityGO:0003677|DNA binding;GO:0003905|alkylbase DNA N-glycosylase activity	GO:0042645|mitochondrial nucleoid;GO:0005634|nucleus	K03652|MPG; DNA-3-methyladenine glycosylase [EC:3.2.2.21]	map03410|Base excision repair
evm.model.ptg000201l.279	Protein.evm.model.ptg000201l.279::evm.model.ptg000201l.279	4006029-4008516[+]	gb|CP048845.1|	174	E:1.11e-39	Crassostrea gigas strain QD chromosome 7	ref|XP_034305509.1|	70.9	E:1.64e-14	putative deoxyribonuclease TATDN2 [Crassostrea gigas]	.	.	.	.	.	.	.	.	.	.	.	.	.	.	.	.	.	.	.	.	.
evm.model.ptg000050l.10	Protein.evm.model.ptg000050l.10::evm.model.ptg000050l.10	154817-159768[+]	ref|XM_011456326.3|	2571	E:0	PREDICTED: Crassostrea gigas putative GTP-binding protein 6 (LOC105347310), transcript variant X1, mRNA	ref|XP_011454626.2|	969	E:0	putative GTP-binding protein 6 [Crassostrea gigas] >XP_011454628.2 putative GTP-binding protein 6 [Crassostrea gigas]	GTPB6_XENLA	322	E:3.44e-103	RecName: Full=Putative GTP-binding protein 6;^Eukaryota; Metazoa; Chordata; Craniata; Vertebrata; Euteleostomi; Amphibia; Batrachia; Anura; Pipoidea; Pipidae; Xenopodinae; Xenopus; Xenopus	GTPB6_XENLA	351	E:1.37e-114	RecName: Full=Putative GTP-binding protein 6;^Eukaryota; Metazoa; Chordata; Craniata; Vertebrata; Euteleostomi; Amphibia; Batrachia; Anura; Pipoidea; Pipidae; Xenopodinae; Xenopus; Xenopus	PF13167.5	GTP-bdg_N	GTP-binding GTPase N-terminal	.	.	.	.	.	.	GO:0005525|GTP binding;GO:0046872|metal ion bindingGO:0005525|GTP binding	.	.	.
evm.model.ptg000203l.30	Protein.evm.model.ptg000203l.30::evm.model.ptg000203l.30	700039-703196[-]	ref|XM_034466793.1|	828	E:0	PREDICTED: Crassostrea gigas putative nuclease HARBI1 (LOC109618712), mRNA	ref|XP_034322684.1|	328	E:4.53e-110	putative nuclease HARBI1 [Crassostrea gigas]	HARB1_MOUSE	109	E:8.49e-27	RecName: Full=Putative nuclease HARBI1;^Eukaryota; Metazoa; Chordata; Craniata; Vertebrata; Euteleostomi; Mammalia; Eutheria; Euarchontoglires; Glires; Rodentia; Myomorpha; Muroidea; Muridae; Murinae; Mus; Mus	HARB1_MOUSE	110	E:3.68e-27	RecName: Full=Putative nuclease HARBI1;^Eukaryota; Metazoa; Chordata; Craniata; Vertebrata; Euteleostomi; Mammalia; Eutheria; Euarchontoglires; Glires; Rodentia; Myomorpha; Muroidea; Muridae; Murinae; Mus; Mus	PF13359.5	DDE_Tnp_4	DDE superfamily endonuclease	ENOG411206Y	transposon protein	.	.	.	.	GO:0046872|metal ion binding;GO:0004518|nuclease activityGO:0016788|hydrolase activity, acting on ester bonds	GO:0005829|cytosol;GO:0005815|microtubule organizing center;GO:0005634|nucleus;GO:0005886|plasma membrane	.	.
evm.model.ptg000203l.6	Protein.evm.model.ptg000203l.6::evm.model.ptg000203l.6	107158-107830[+]	emb|LR761634.1|	479	E:2.64e-131	Crassostrea gigas genome assembly, linkage group: LG1	ref|XP_034338570.1|	149	E:3.25e-44	putative nuclease HARBI1 [Crassostrea gigas]	HARB1_MOUSE	65.9	E:2.44e-12	RecName: Full=Putative nuclease HARBI1;^Eukaryota; Metazoa; Chordata; Craniata; Vertebrata; Euteleostomi; Mammalia; Eutheria; Euarchontoglires; Glires; Rodentia; Myomorpha; Muroidea; Muridae; Murinae; Mus; Mus	HARB1_MOUSE	65.5	E:3.29e-12	RecName: Full=Putative nuclease HARBI1;^Eukaryota; Metazoa; Chordata; Craniata; Vertebrata; Euteleostomi; Mammalia; Eutheria; Euarchontoglires; Glires; Rodentia; Myomorpha; Muroidea; Muridae; Murinae; Mus; Mus	PF13359.5	DDE_Tnp_4	DDE superfamily endonuclease	ENOG411206Y	transposon protein	.	.	.	.	GO:0046872|metal ion binding;GO:0004518|nuclease activity	GO:0005829|cytosol;GO:0005815|microtubule organizing center;GO:0005634|nucleus;GO:0005886|plasma membrane	.	.
evm.model.ptg000082l.176	Protein.evm.model.ptg000082l.176::evm.model.ptg000082l.176	2317887-2318909[+]	gb|CP048844.1|	776	E:0	Crassostrea gigas strain QD chromosome 6	ref|XP_022286560.1|	178	E:2.14e-51	putative nuclease HARBI1 [Crassostrea virginica]	.	.	.	.	.	.	.	.	.	.	.	.	.	.	.	.	.	.	.	.	.
evm.model.ptg000312l.55	Protein.evm.model.ptg000312l.55::evm.model.ptg000312l.55	651153-652267[+]	emb|LR761639.1|	226	E:6.65e-55	Crassostrea gigas genome assembly, linkage group: LG6	ref|XP_022302649.1|	306	E:1.03e-101	putative nuclease HARBI1 [Crassostrea virginica] >XP_022329869.1 putative nuclease HARBI1 [Crassostrea virginica] >XP_022345602.1 putative nuclease HARBI1 [Crassostrea virginica]	HARB1_HUMAN	103	E:4.29e-25	RecName: Full=Putative nuclease HARBI1;^Eukaryota; Metazoa; Chordata; Craniata; Vertebrata; Euteleostomi; Mammalia; Eutheria; Euarchontoglires; Primates; Haplorrhini; Catarrhini; Hominidae; Homo	HARB1_HUMAN	119	E:5.95e-31	RecName: Full=Putative nuclease HARBI1;^Eukaryota; Metazoa; Chordata; Craniata; Vertebrata; Euteleostomi; Mammalia; Eutheria; Euarchontoglires; Primates; Haplorrhini; Catarrhini; Hominidae; Homo	PF13359.5	DDE_Tnp_4	DDE superfamily endonuclease	ENOG411206Y	transposon protein	.	.	.	GO:0006313|transposition, DNA-mediated	GO:0046872|metal ion binding;GO:0004518|nuclease activityGO:0003677|DNA binding;GO:0004803|transposase activity;GO:0016788|hydrolase activity, acting on ester bonds	GO:0005829|cytosol;GO:0005815|microtubule organizing center;GO:0005634|nucleus;GO:0005886|plasma membrane	.	.
evm.model.ptg000020l.260	Protein.evm.model.ptg000020l.260::evm.model.ptg000020l.260	3686183-3692234[+]	emb|LR761641.1|	462	E:3.57e-126	Crassostrea gigas genome assembly, linkage group: LG8	ref|XP_033729774.1|	110	E:2.17e-30	putative nuclease HARBI1 [Pecten maximus]	.	.	.	.	.	.	.	.	.	.	.	.	.	.	.	.	.	.	.	.	.
evm.model.ptg000065l.235	Protein.evm.model.ptg000065l.235::evm.model.ptg000065l.235	3978242-4000541[+]	ref|XM_034457767.1|	1772	E:0	PREDICTED: Crassostrea gigas rap1 GTPase-GDP dissociation stimulator 1-B (LOC105332197), transcript variant X2, mRNA	ref|XP_034313656.1|	1077	E:0	rap1 GTPase-GDP dissociation stimulator 1-B isoform X1 [Crassostrea gigas]	GDS1B_XENLA	293	E:8.9e-90	RecName: Full=Rap1 GTPase-GDP dissociation stimulator 1-B;^Eukaryota; Metazoa; Chordata; Craniata; Vertebrata; Euteleostomi; Amphibia; Batrachia; Anura; Pipoidea; Pipidae; Xenopodinae; Xenopus; Xenopus	GDS1B_XENLA	307	E:1.99e-95	RecName: Full=Rap1 GTPase-GDP dissociation stimulator 1-B;^Eukaryota; Metazoa; Chordata; Craniata; Vertebrata; Euteleostomi; Amphibia; Batrachia; Anura; Pipoidea; Pipidae; Xenopodinae; Xenopus; Xenopus	PF00514.22	Arm	Armadillo/beta-catenin-like repeat	.	.	.	.	.	GO:0043547|positive regulation of GTPase activity;GO:0007264|small GTPase mediated signal transduction	GO:0005096|GTPase activator activity;GO:0017160|Ral GTPase bindingGO:0005515|protein binding	GO:0005737|cytoplasm;GO:0005856|cytoskeleton	.	.
evm.model.ptg000025l.90	Protein.evm.model.ptg000025l.90::evm.model.ptg000025l.90	1082723-1084201[+]	ref|XM_034445003.1|	893	E:0	PREDICTED: Crassostrea gigas receptor-binding cancer antigen expressed on SiSo cells (LOC105330575), transcript variant X4, mRNA	ref|XP_034300882.1|	345	E:7.13e-120	receptor-binding cancer antigen expressed on SiSo cells isoform X1 [Crassostrea gigas]	RCAS1_HUMAN	87.4	E:1.63e-20	RecName: Full=Receptor-binding cancer antigen expressed on SiSo cells;^Eukaryota; Metazoa; Chordata; Craniata; Vertebrata; Euteleostomi; Mammalia; Eutheria; Euarchontoglires; Primates; Haplorrhini; Catarrhini; Hominidae; Homo	RCAS1_HUMAN	87.4	E:1.43e-20	RecName: Full=Receptor-binding cancer antigen expressed on SiSo cells;^Eukaryota; Metazoa; Chordata; Craniata; Vertebrata; Euteleostomi; Mammalia; Eutheria; Euarchontoglires; Primates; Haplorrhini; Catarrhini; Hominidae; Homo	.	.	.	ENOG41101KS	Estrogen receptor binding site associated, antigen, 9	.	.	.	GO:0001558|regulation of cell growth	GO:0016505|peptidase activator activity involved in apoptotic process	GO:0000139|Golgi membrane;GO:0016021|integral component of membrane;GO:0030141|secretory granule	.	.
evm.model.ptg000039l.391	Protein.evm.model.ptg000039l.391::evm.model.ptg000039l.391	8883591-8901148[+]	ref|XM_034464350.1|	2987	E:0	PREDICTED: Crassostrea gigas receptor-type tyrosine-protein phosphatase mu-like (LOC105333420), transcript variant X4, mRNA	ref|XP_034320241.1|	1199	E:0	receptor-type tyrosine-protein phosphatase mu-like isoform X2 [Crassostrea gigas]	PTPRT_HUMAN	261	E:1.42e-73	RecName: Full=Receptor-type tyrosine-protein phosphatase T;^Eukaryota; Metazoa; Chordata; Craniata; Vertebrata; Euteleostomi; Mammalia; Eutheria; Euarchontoglires; Primates; Haplorrhini; Catarrhini; Hominidae; Homo	PTPRT_HUMAN	261	E:1.22e-73	RecName: Full=Receptor-type tyrosine-protein phosphatase T;^Eukaryota; Metazoa; Chordata; Craniata; Vertebrata; Euteleostomi; Mammalia; Eutheria; Euarchontoglires; Primates; Haplorrhini; Catarrhini; Hominidae; Homo	PF00102.26	Y_phosphatase	Protein-tyrosine phosphatase	COG5599	protein tyrosine phosphatase	.	.	.	GO:0007155|cell adhesion;GO:0007156|homophilic cell adhesion via plasma membrane adhesion molecules;GO:0006470|protein dephosphorylation;GO:0007165|signal transduction;GO:0007169|transmembrane receptor protein tyrosine kinase signaling pathwayGO:0006470|protein dephosphorylation	GO:0045294|alpha-catenin binding;GO:0008013|beta-catenin binding;GO:0045296|cadherin binding;GO:0070097|delta-catenin binding;GO:0045295|gamma-catenin binding;GO:0004725|protein tyrosine phosphatase activityGO:0004725|protein tyrosine phosphatase activity	GO:0009986|cell surface;GO:0016021|integral component of membrane;GO:0005886|plasma membrane	K13297|PTPRT; receptor-type tyrosine-protein phosphatase T [EC:3.1.3.48]	.
evm.model.ptg000039l.390	Protein.evm.model.ptg000039l.390::evm.model.ptg000039l.390	8851178-8863977[+]	ref|XM_034464360.1|	1061	E:0	PREDICTED: Crassostrea gigas receptor-type tyrosine-protein phosphatase T (LOC105344922), mRNA	ref|XP_034320238.1|	546	E:3.85e-180	receptor-type tyrosine-protein phosphatase T-like isoform X1 [Crassostrea gigas] >XP_034320239.1 receptor-type tyrosine-protein phosphatase T-like isoform X1 [Crassostrea gigas] >XP_034320240.1 receptor-type tyrosine-protein phosphatase T-like isoform X1 [Crassostrea gigas]	PTP99_DROME	122	E:3.08e-27	RecName: Full=Tyrosine-protein phosphatase 99A;^Eukaryota; Metazoa; Ecdysozoa; Arthropoda; Hexapoda; Insecta; Pterygota; Neoptera; Holometabola; Diptera; Brachycera; Muscomorpha; Ephydroidea; Drosophilidae; Drosophila; Sophophora	PTP99_DROME	121	E:3.9e-27	RecName: Full=Tyrosine-protein phosphatase 99A;^Eukaryota; Metazoa; Ecdysozoa; Arthropoda; Hexapoda; Insecta; Pterygota; Neoptera; Holometabola; Diptera; Brachycera; Muscomorpha; Ephydroidea; Drosophilidae; Drosophila; Sophophora	PF00102.26	Y_phosphatase	Protein-tyrosine phosphatase	.	.	.	.	.	GO:0007414|axonal defasciculation;GO:0007415|defasciculation of motor neuron axon;GO:0008045|motor neuron axon guidance;GO:0006470|protein dephosphorylation;GO:0010906|regulation of glucose metabolic processGO:0006470|protein dephosphorylation	GO:0004725|protein tyrosine phosphatase activity;GO:0005001|transmembrane receptor protein tyrosine phosphatase activityGO:0004725|protein tyrosine phosphatase activity	GO:0030424|axon;GO:0016021|integral component of membrane;GO:0005886|plasma membrane	K16667|PTPRG; receptor-type tyrosine-protein phosphatase gamma [EC:3.1.3.48]	.
evm.model.ptg000074l.39	Protein.evm.model.ptg000074l.39::evm.model.ptg000074l.39	540252-568213[-]	ref|XM_034467360.1|	2647	E:0	PREDICTED: Crassostrea gigas retinoic acid receptor gamma (LOC105331216), transcript variant X2, mRNA	ref|XP_011431624.2|	984	E:0	retinoic acid receptor gamma isoform X1 [Crassostrea gigas] >XP_011431625.2 retinoic acid receptor gamma isoform X1 [Crassostrea gigas] >XP_034323251.1 retinoic acid receptor gamma isoform X1 [Crassostrea gigas]	E75_METEN	160	E:1.34e-40	RecName: Full=Nuclear hormone receptor E75;^Eukaryota; Metazoa; Ecdysozoa; Arthropoda; Crustacea; Malacostraca; Eumalacostraca; Eucarida; Decapoda; Dendrobranchiata; Penaeoidea; Penaeidae; Metapenaeus	E75_METEN	162	E:2.13e-41	RecName: Full=Nuclear hormone receptor E75;^Eukaryota; Metazoa; Ecdysozoa; Arthropoda; Crustacea; Malacostraca; Eumalacostraca; Eucarida; Decapoda; Dendrobranchiata; Penaeoidea; Penaeidae; Metapenaeus	PF00105.17	zf-C4	Zinc finger, C4 type (two domains)	.	.	.	.	.	GO:0006351|transcription, DNA-templatedGO:0006355|regulation of transcription, DNA-templated;GO:0043401|steroid hormone mediated signaling pathway	GO:0043565|sequence-specific DNA binding;GO:0003707|steroid hormone receptor activity;GO:0003700|transcription factor activity, sequence-specific DNA binding;GO:0008270|zinc ion bindingGO:0003700|transcription factor activity, sequence-specific DNA binding;GO:0008270|zinc ion binding;GO:0043565|sequence-specific DNA binding;GO:0003677|DNA binding	GO:0005634|nucleusGO:0005634|nucleus	.	.
evm.model.ptg000397l.15	Protein.evm.model.ptg000397l.15::evm.model.ptg000397l.15	240368-255213[-]	ref|XM_011423455.3|	3487	E:0	PREDICTED: Crassostrea gigas RING finger protein 10 (LOC105324392), transcript variant X1, mRNA	ref|XP_011421757.2|	1288	E:0	RING finger protein 10 isoform X1 [Crassostrea gigas]	RNF10_BOVIN	372	E:4.4e-113	RecName: Full=RING finger protein 10;^Eukaryota; Metazoa; Chordata; Craniata; Vertebrata; Euteleostomi; Mammalia; Eutheria; Laurasiatheria; Cetartiodactyla; Ruminantia; Pecora; Bovidae; Bovinae; Bos	RNF10_XENLA	391	E:5.07e-121	RecName: Full=RING finger protein 10;^Eukaryota; Metazoa; Chordata; Craniata; Vertebrata; Euteleostomi; Amphibia; Batrachia; Anura; Pipoidea; Pipidae; Xenopodinae; Xenopus; Xenopus	PF13920.5	zf-C3HC4_3	Zinc finger, C3HC4 type (RING finger)	.	.	.	.	.	GO:0010626|negative regulation of Schwann cell proliferation;GO:0031643|positive regulation of myelination;GO:0045944|positive regulation of transcription from RNA polymerase II promoter;GO:0006351|transcription, DNA-templated	GO:0046872|metal ion binding;GO:0044212|transcription regulatory region DNA bindingGO:0046872|metal ion binding	GO:0005737|cytoplasm;GO:0005634|nucleus	.	.
evm.model.ptg000397l.14	Protein.evm.model.ptg000397l.14::evm.model.ptg000397l.14	239513-240338[-]	ref|XM_034482104.1|	520	E:1.1e-143	PREDICTED: Crassostrea gigas RING finger protein 10 (LOC105324392), transcript variant X2, mRNA	ref|XP_034337995.1|	176	E:3.77e-50	RING finger protein 10 isoform X2 [Crassostrea gigas]	RNF10_RAT	47.8	E:1.88e-06	RecName: Full=RING finger protein 10;^Eukaryota; Metazoa; Chordata; Craniata; Vertebrata; Euteleostomi; Mammalia; Eutheria; Euarchontoglires; Glires; Rodentia; Myomorpha; Muroidea; Muridae; Murinae; Rattus	RNF10_XENLA	56.6	E:1.25e-09	RecName: Full=RING finger protein 10;^Eukaryota; Metazoa; Chordata; Craniata; Vertebrata; Euteleostomi; Amphibia; Batrachia; Anura; Pipoidea; Pipidae; Xenopodinae; Xenopus; Xenopus	.	.	.	.	.	.	.	.	GO:0010626|negative regulation of Schwann cell proliferation;GO:0031643|positive regulation of myelination;GO:0045944|positive regulation of transcription from RNA polymerase II promoter;GO:0006351|transcription, DNA-templated	GO:0046872|metal ion binding;GO:0044212|transcription regulatory region DNA binding	GO:0005737|cytoplasm;GO:0005634|nucleus	.	.
evm.model.ptg000020l.539	Protein.evm.model.ptg000020l.539::evm.model.ptg000020l.539	8359981-8362761[-]	ref|XM_011452461.3|	2128	E:0	PREDICTED: Crassostrea gigas RING finger protein 32 (LOC105344640), mRNA	ref|XP_011450763.2|	838	E:0	RING finger protein 32 [Crassostrea gigas]	RNF32_MACFA	313	E:2.76e-103	RecName: Full=RING finger protein 32;^Eukaryota; Metazoa; Chordata; Craniata; Vertebrata; Euteleostomi; Mammalia; Eutheria; Euarchontoglires; Primates; Haplorrhini; Catarrhini; Cercopithecidae; Cercopithecinae; Macaca	RNF32_MACFA	318	E:4.73e-105	RecName: Full=RING finger protein 32;^Eukaryota; Metazoa; Chordata; Craniata; Vertebrata; Euteleostomi; Mammalia; Eutheria; Euarchontoglires; Primates; Haplorrhini; Catarrhini; Cercopithecidae; Cercopithecinae; Macaca	PF13639.5	zf-RING_2	Ring finger domain	.	.	.	.	.	.	GO:0046872|metal ion bindingGO:0004842|ubiquitin-protein transferase activity;GO:0046872|metal ion binding;GO:0005515|protein binding	GO:0005737|cytoplasmGO:0005680|anaphase-promoting complex	.	.
evm.model.ptg000065l.236	Protein.evm.model.ptg000065l.236::evm.model.ptg000065l.236	4007230-4032620[+]	ref|XM_011434671.3|	2002	E:0	PREDICTED: Crassostrea gigas RNA binding protein fox-1 homolog 2 (LOC105332195), transcript variant X3, mRNA	ref|XP_011432973.1|	512	E:3.85e-179	RNA binding protein fox-1 homolog 2 isoform X2 [Crassostrea gigas]	RFOX3_HUMAN	166	E:1.06e-46	RecName: Full=RNA binding protein fox-1 homolog 3;^Eukaryota; Metazoa; Chordata; Craniata; Vertebrata; Euteleostomi; Mammalia; Eutheria; Euarchontoglires; Primates; Haplorrhini; Catarrhini; Hominidae; Homo	RFOX3_HUMAN	169	E:5.47e-48	RecName: Full=RNA binding protein fox-1 homolog 3;^Eukaryota; Metazoa; Chordata; Craniata; Vertebrata; Euteleostomi; Mammalia; Eutheria; Euarchontoglires; Primates; Haplorrhini; Catarrhini; Hominidae; Homo	PF13893.5	RRM_5	RNA recognition motif. (a.k.a. RRM, RBD, or RNP domain)	ENOG4111WJT	RNA binding protein, fox-1 homolog (C. elegans)	.	.	.	GO:0006397|mRNA processing;GO:0007399|nervous system development;GO:0000381|regulation of alternative mRNA splicing, via spliceosome;GO:0008380|RNA splicing	GO:0003677|DNA binding;GO:0003729|mRNA bindingGO:0003676|nucleic acid binding	GO:0005737|cytoplasm;GO:0005634|nucleus;GO:0043204|perikaryon	K14946|RBFOX, FOX; RNA binding protein fox-1	.
evm.model.ptg000065l.396	Protein.evm.model.ptg000065l.396::evm.model.ptg000065l.396	5998637-6000595[-]	ref|XM_034457565.1|	1280	E:0	PREDICTED: Crassostrea gigas RNA pseudouridylate synthase domain-containing protein 1-like (LOC105334023), transcript variant X4, mRNA	ref|XP_011435600.2|	504	E:0	RNA pseudouridylate synthase domain-containing protein 1-like [Crassostrea gigas] >XP_034313453.1 RNA pseudouridylate synthase domain-containing protein 1-like [Crassostrea gigas] >XP_034313455.1 RNA pseudouridylate synthase domain-containing protein 1-like [Crassostrea gigas] >XP_034313456.1 RNA pseudouridylate synthase domain-containing protein 1-like [Crassostrea gigas]	RUSD1_DANRE	200	E:2.77e-62	RecName: Full=RNA pseudouridylate synthase domain-containing protein 1;^Eukaryota; Metazoa; Chordata; Craniata; Vertebrata; Euteleostomi; Actinopterygii; Neopterygii; Teleostei; Ostariophysi; Cypriniformes; Cyprinidae; Danio	RUSD1_DANRE	199	E:3.27e-62	RecName: Full=RNA pseudouridylate synthase domain-containing protein 1;^Eukaryota; Metazoa; Chordata; Craniata; Vertebrata; Euteleostomi; Actinopterygii; Neopterygii; Teleostei; Ostariophysi; Cypriniformes; Cyprinidae; Danio	PF00849.21	PseudoU_synth_2	RNA pseudouridylate synthase	COG0564	pseudouridine synthase activity	.	.	.	GO:0000455|enzyme-directed rRNA pseudouridine synthesis;GO:0031119|tRNA pseudouridine synthesisGO:0001522|pseudouridine synthesis;GO:0009451|RNA modification	GO:0009982|pseudouridine synthase activity;GO:0003723|RNA bindingGO:0003723|RNA binding;GO:0009982|pseudouridine synthase activity	.	.	.
evm.model.ptg000397l.13	Protein.evm.model.ptg000397l.13::evm.model.ptg000397l.13	234534-238908[-]	ref|XM_034482148.1|	1847	E:0	PREDICTED: Crassostrea gigas rRNA methyltransferase 1, mitochondrial (LOC105324393), transcript variant X2, mRNA	ref|XP_034338038.1|	738	E:0	rRNA methyltransferase 1, mitochondrial isoform X1 [Crassostrea gigas]	MRM1_HUMAN	130	E:7.13e-33	RecName: Full=rRNA methyltransferase 1, mitochondrial {ECO:0000303|PubMed:24036117};^Eukaryota; Metazoa; Chordata; Craniata; Vertebrata; Euteleostomi; Mammalia; Eutheria; Euarchontoglires; Primates; Haplorrhini; Catarrhini; Hominidae; Homo	MRM1_HUMAN	130	E:5.13e-33	RecName: Full=rRNA methyltransferase 1, mitochondrial {ECO:0000303|PubMed:24036117};^Eukaryota; Metazoa; Chordata; Craniata; Vertebrata; Euteleostomi; Mammalia; Eutheria; Euarchontoglires; Primates; Haplorrhini; Catarrhini; Hominidae; Homo	PF08032.11	SpoU_sub_bind	RNA 2'-O ribose methyltransferase substrate binding	COG0566	Methyltransferase	.	.	.	GO:0000453|enzyme-directed rRNA 2'-O-methylation;GO:0000451|rRNA 2'-O-methylationGO:0006396|RNA processing	GO:0003723|RNA binding;GO:0070039|rRNA (guanosine-2'-O-)-methyltransferase activityGO:0008168|methyltransferase activity;GO:0003723|RNA binding;GO:0008173|RNA methyltransferase activity	GO:0005759|mitochondrial matrix;GO:0005739|mitochondrion	K15507|MRM1, PET56; 21S rRNA (GM2251-2'-O)-methyltransferase [EC:2.1.1.-]	.
evm.model.ptg000126l.40	Protein.evm.model.ptg000126l.40::evm.model.ptg000126l.40	545020-558273[-]	ref|XR_004596716.1|	431	E:1.41e-116	PREDICTED: Crassostrea gigas uncharacterized LOC109618506 (LOC109618506), transcript variant X3, ncRNA	ref|XP_034305384.1|	139	E:5.68e-35	S-adenosylhomocysteine hydrolase-like protein 1 isoform X4 [Crassostrea gigas]	.	.	.	.	.	.	.	.	.	.	.	.	.	.	.	.	.	.	.	.	.
evm.model.ptg000126l.39	Protein.evm.model.ptg000126l.39::evm.model.ptg000126l.39	488918-544805[-]	ref|XM_034449494.1|	2708	E:0	PREDICTED: Crassostrea gigas adenosylhomocysteinase-like 1 (LOC105326266), transcript variant X5, mRNA	ref|XP_034305385.1|	1042	E:0	S-adenosylhomocysteine hydrolase-like protein 1 isoform X5 [Crassostrea gigas]	SAHH3_MOUSE	796	E:0	RecName: Full=Putative adenosylhomocysteinase 3;^Eukaryota; Metazoa; Chordata; Craniata; Vertebrata; Euteleostomi; Mammalia; Eutheria; Euarchontoglires; Glires; Rodentia; Myomorpha; Muroidea; Muridae; Murinae; Mus; Mus	SAHH3_HUMAN	798	E:0	RecName: Full=Adenosylhomocysteinase 3;^Eukaryota; Metazoa; Chordata; Craniata; Vertebrata; Euteleostomi; Mammalia; Eutheria; Euarchontoglires; Primates; Haplorrhini; Catarrhini; Hominidae; Homo	PF05221.16	AdoHcyase	S-adenosyl-L-homocysteine hydrolase	COG0499	May play a key role in the regulation of the intracellular concentration of adenosylhomocysteine (By similarity)	.	.	.	GO:0006730|one-carbon metabolic process;GO:0033353|S-adenosylmethionine cycleGO:0055114|oxidation-reduction process	GO:0016787|hydrolase activityGO:0051287|NAD binding	GO:0005829|cytosol;GO:0005783|endoplasmic reticulum;GO:0043005|neuron projection	K01251|E3.3.1.1, ahcY; adenosylhomocysteinase [EC:3.3.1.1]	map01100|Metabolic pathways;map00270|Cysteine and methionine metabolism
evm.model.ptg000201l.135	Protein.evm.model.ptg000201l.135::evm.model.ptg000201l.135	2123446-2150849[+]	ref|XM_011414133.3|	1838	E:0	PREDICTED: Crassostrea gigas hemicentin-1 (LOC105317487), transcript variant X1, mRNA	ref|XP_011412435.2|	726	E:0	SCO-spondin isoform X1 [Crassostrea gigas]	HMCN1_MOUSE	169	E:1.46e-41	RecName: Full=Hemicentin-1 {ECO:0000312|MGI:MGI:2685047};^Eukaryota; Metazoa; Chordata; Craniata; Vertebrata; Euteleostomi; Mammalia; Eutheria; Euarchontoglires; Glires; Rodentia; Myomorpha; Muroidea; Muridae; Murinae; Mus; Mus	HMCN1_MOUSE	187	E:3.19e-47	RecName: Full=Hemicentin-1 {ECO:0000312|MGI:MGI:2685047};^Eukaryota; Metazoa; Chordata; Craniata; Vertebrata; Euteleostomi; Mammalia; Eutheria; Euarchontoglires; Glires; Rodentia; Myomorpha; Muroidea; Muridae; Murinae; Mus; Mus	PF00090.18	TSP_1	Thrombospondin type 1 domain	ENOG410ZN3C	von Willebrand factor A domain containing 7	.	.	.	GO:0007049|cell cycle;GO:0051301|cell division	GO:0005509|calcium ion binding	GO:0005604|basement membrane;GO:0005938|cell cortex;GO:0030054|cell junction;GO:0032154|cleavage furrow;GO:0070062|extracellular exosome;GO:0005576|extracellular region	K17341|HMCN; hemicentin	.
evm.model.ptg000073l.42	Protein.evm.model.ptg000073l.42::evm.model.ptg000073l.42	552453-559389[-]	ref|XR_903381.3|	388	E:5.23e-104	PREDICTED: Crassostrea gigas uncharacterized LOC105347383 (LOC105347383), ncRNA	ref|XP_011454756.2|	88.6	E:9.22e-21	serine protease inhibitor Cvsi-2 [Crassostrea gigas]	.	.	.	.	.	.	.	.	.	.	.	.	.	.	.	.	.	.	.	.	.
evm.model.ptg000203l.2	Protein.evm.model.ptg000203l.2::evm.model.ptg000203l.2	27358-33261[-]	gb|CP048845.1|	244	E:8.06e-61	Crassostrea gigas strain QD chromosome 7	ref|XP_011431397.2|	80.5	E:4.02e-18	serine protease inhibitor Cvsi-2 [Crassostrea gigas]	.	.	.	.	.	.	.	.	.	.	.	.	.	.	.	.	.	.	.	.	.
evm.model.ptg000203l.68	Protein.evm.model.ptg000203l.68::evm.model.ptg000203l.68	1366727-1369249[+]	ref|XM_011456454.3|	444	E:5.94e-121	PREDICTED: Crassostrea gigas serine protease inhibitor Cvsi-2 (LOC105347384), mRNA	ref|XP_011454756.2|	143	E:2.48e-43	serine protease inhibitor Cvsi-2 [Crassostrea gigas]	SPI2_CRAVI	43.5	E:6.15e-06	RecName: Full=Serine protease inhibitor Cvsi-2 {ECO:0000303|PubMed:19464375};^Eukaryota; Metazoa; Lophotrochozoa; Mollusca; Bivalvia; Pteriomorphia; Ostreoida; Ostreoidea; Ostreidae; Crassostrea	SPI2_CRAVI	57.4	E:2.12e-11	RecName: Full=Serine protease inhibitor Cvsi-2 {ECO:0000303|PubMed:19464375};^Eukaryota; Metazoa; Lophotrochozoa; Mollusca; Bivalvia; Pteriomorphia; Ostreoida; Ostreoidea; Ostreidae; Crassostrea	.	.	.	.	.	.	.	.	.	GO:0004867|serine-type endopeptidase inhibitor activity	GO:0005576|extracellular region	.	.
evm.model.ptg000203l.67	Protein.evm.model.ptg000203l.67::evm.model.ptg000203l.67	1362793-1363835[-]	ref|XM_011456455.3|	379	E:1.48e-101	PREDICTED: Crassostrea gigas serine protease inhibitor Cvsi-2-like (LOC105347386), mRNA	ref|XP_011454757.1|	150	E:2.58e-46	serine protease inhibitor Cvsi-2-like [Crassostrea gigas]	.	.	.	.	.	.	.	.	.	.	.	.	.	.	.	.	.	.	.	.	.
evm.model.ptg000203l.66	Protein.evm.model.ptg000203l.66::evm.model.ptg000203l.66	1355181-1355721[-]	ref|XR_903382.3|	409	E:1.82e-110	PREDICTED: Crassostrea gigas uncharacterized LOC105347387 (LOC105347387), ncRNA	ref|XP_022314422.1|	122	E:3.5e-35	serine protease inhibitor Cvsi-2-like [Crassostrea virginica]	SPI2_CRAVI	44.3	E:2.37e-06	RecName: Full=Serine protease inhibitor Cvsi-2 {ECO:0000303|PubMed:19464375};^Eukaryota; Metazoa; Lophotrochozoa; Mollusca; Bivalvia; Pteriomorphia; Ostreoida; Ostreoidea; Ostreidae; Crassostrea	SPI2_CRAVI	44.3	E:2.25e-06	RecName: Full=Serine protease inhibitor Cvsi-2 {ECO:0000303|PubMed:19464375};^Eukaryota; Metazoa; Lophotrochozoa; Mollusca; Bivalvia; Pteriomorphia; Ostreoida; Ostreoidea; Ostreidae; Crassostrea	.	.	.	.	.	.	.	.	.	GO:0004867|serine-type endopeptidase inhibitor activity	GO:0005576|extracellular region	.	.
evm.model.ptg000147l.25	Protein.evm.model.ptg000147l.25::evm.model.ptg000147l.25	412357-426170[-]	ref|XM_011417210.3|	2676	E:0	PREDICTED: Crassostrea gigas serine/threonine-protein kinase Nek2 (LOC105319616), transcript variant X1, mRNA	ref|XP_011415512.3|	961	E:0	serine/threonine-protein kinase Nek2 isoform X1 [Crassostrea gigas]	NEK2_HUMAN	411	E:5.68e-138	RecName: Full=Serine/threonine-protein kinase Nek2;^Eukaryota; Metazoa; Chordata; Craniata; Vertebrata; Euteleostomi; Mammalia; Eutheria; Euarchontoglires; Primates; Haplorrhini; Catarrhini; Hominidae; Homo	NEK2_HUMAN	437	E:2.3e-148	RecName: Full=Serine/threonine-protein kinase Nek2;^Eukaryota; Metazoa; Chordata; Craniata; Vertebrata; Euteleostomi; Mammalia; Eutheria; Euarchontoglires; Primates; Haplorrhini; Catarrhini; Hominidae; Homo	PF00069.24	Pkinase	Protein kinase domain	ENOG410XNQP	NIMA-related kinase	.	.	.	GO:0001824|blastocyst development;GO:0051301|cell division;GO:0051299|centrosome separation;GO:0007059|chromosome segregation;GO:0097711|ciliary basal body-plasma membrane docking;GO:0000086|G2/M transition of mitotic cell cycle;GO:0051321|meiotic cell cycle;GO:0000278|mitotic cell cycle;GO:0000070|mitotic sister chromatid segregation;GO:0090307|mitotic spindle assembly;GO:1903126|negative regula…	GO:0005524|ATP binding;GO:0046872|metal ion binding;GO:0004672|protein kinase activity;GO:0019903|protein phosphatase binding;GO:0004674|protein serine/threonine kinase activityGO:0004672|protein kinase activity;GO:0005524|ATP binding	GO:0005813|centrosome;GO:0000777|condensed chromosome kinetochore;GO:0000794|condensed nuclear chromosome;GO:0005829|cytosol;GO:0000776|kinetochore;GO:0005874|microtubule;GO:0030496|midbody;GO:0005730|nucleolus;GO:0005654|nucleoplasm;GO:0043234|protein complex;GO:0000922|spindle pole	.	.
evm.model.ptg000066l.23	Protein.evm.model.ptg000066l.23::evm.model.ptg000066l.23	276091-278127[+]	ref|XM_034447661.1|	3480	E:0	PREDICTED: Crassostrea gigas SET and MYND domain-containing protein 4 (LOC105347318), transcript variant X4, mRNA	ref|XP_034303538.1|	1374	E:0	SET and MYND domain-containing protein 4 isoform X2 [Crassostrea gigas]	SMYD4_MOUSE	187	E:4.31e-49	RecName: Full=SET and MYND domain-containing protein 4;^Eukaryota; Metazoa; Chordata; Craniata; Vertebrata; Euteleostomi; Mammalia; Eutheria; Euarchontoglires; Glires; Rodentia; Myomorpha; Muroidea; Muridae; Murinae; Mus; Mus	SMYD4_MOUSE	197	E:1.09e-52	RecName: Full=SET and MYND domain-containing protein 4;^Eukaryota; Metazoa; Chordata; Craniata; Vertebrata; Euteleostomi; Mammalia; Eutheria; Euarchontoglires; Glires; Rodentia; Myomorpha; Muroidea; Muridae; Murinae; Mus; Mus	PF00856.27	SET	SET domain	COG2940	Histone-lysine N-methyltransferase	.	.	.	.	GO:0046872|metal ion binding;GO:0008168|methyltransferase activityGO:0005515|protein binding	.	.	.
evm.model.ptg000074l.16	Protein.evm.model.ptg000074l.16::evm.model.ptg000074l.16	206562-242161[-]	ref|XM_034467572.1|	4486	E:0	PREDICTED: Crassostrea gigas fibrillin-1 (LOC105338278), transcript variant X5, mRNA	ref|XP_034323512.1|	1580	E:0	slit homolog 1 protein-like isoform X9 [Crassostrea gigas]	DMBT1_HUMAN	422	E:1.45e-117	RecName: Full=Deleted in malignant brain tumors 1 protein;^Eukaryota; Metazoa; Chordata; Craniata; Vertebrata; Euteleostomi; Mammalia; Eutheria; Euarchontoglires; Primates; Haplorrhini; Catarrhini; Hominidae; Homo	DMBT1_HUMAN	429	E:7.73e-120	RecName: Full=Deleted in malignant brain tumors 1 protein;^Eukaryota; Metazoa; Chordata; Craniata; Vertebrata; Euteleostomi; Mammalia; Eutheria; Euarchontoglires; Primates; Haplorrhini; Catarrhini; Hominidae; Homo	PF00008.26	EGF	EGF-like domain	ENOG410XQVR	scavenger receptor cysteine rich domain containing	.	.	.	GO:0044267|cellular protein metabolic process;GO:0050829|defense response to Gram-negative bacterium;GO:0050830|defense response to Gram-positive bacterium;GO:0051607|defense response to virus;GO:0030855|epithelial cell differentiation;GO:0043152|induction of bacterial agglutination;GO:0045087|innate immune response;GO:0007275|multicellular organism development;GO:0015031|protein transport;GO:001…	GO:0048306|calcium-dependent protein binding;GO:0005044|scavenger receptor activity;GO:0008329|signaling pattern recognition receptor activity;GO:0035375|zymogen bindingGO:0005509|calcium ion binding;GO:0005044|scavenger receptor activity	GO:0005737|cytoplasm;GO:0070062|extracellular exosome;GO:0005576|extracellular region;GO:0005615|extracellular space;GO:0019898|extrinsic component of membrane;GO:0030670|phagocytic vesicle membrane;GO:0042589|zymogen granule membraneGO:0016020|membrane	K13912|DMBT1; deleted in malignant brain tumors 1 protein	map04970|Salivary secretion
evm.model.ptg000160l.265	Protein.evm.model.ptg000160l.265::evm.model.ptg000160l.265	3696739-3709734[-]	ref|XM_034455893.1|	2479	E:0	PREDICTED: Crassostrea gigas sodium-coupled monocarboxylate transporter 1 (LOC105317404), transcript variant X4, mRNA	ref|XP_034311781.1|	1114	E:0	sodium-coupled monocarboxylate transporter 1 [Crassostrea gigas] >XP_034311782.1 sodium-coupled monocarboxylate transporter 1 [Crassostrea gigas] >XP_034311783.1 sodium-coupled monocarboxylate transporter 1 [Crassostrea gigas] >XP_034311784.1 sodium-coupled monocarboxylate transporter 1 [Crassostrea gigas]	SC5AC_DANRE	399	E:6.89e-130	RecName: Full=Sodium-coupled monocarboxylate transporter 2;^Eukaryota; Metazoa; Chordata; Craniata; Vertebrata; Euteleostomi; Actinopterygii; Neopterygii; Teleostei; Ostariophysi; Cypriniformes; Cyprinidae; Danio	SC5AC_DANRE	466	E:3.84e-156	RecName: Full=Sodium-coupled monocarboxylate transporter 2;^Eukaryota; Metazoa; Chordata; Craniata; Vertebrata; Euteleostomi; Actinopterygii; Neopterygii; Teleostei; Ostariophysi; Cypriniformes; Cyprinidae; Danio	PF00474.16	SSF	Sodium:solute symporter family	COG0591	symporter	.	.	.	GO:0006814|sodium ion transportGO:0006810|transport;GO:0055085|transmembrane transport	GO:0015355|secondary active monocarboxylate transmembrane transporter activity;GO:0015293|symporter activityGO:0005215|transporter activity	GO:0016021|integral component of membraneGO:0016020|membrane	K14388|SLC5A8_12, SMCT; solute carrier family 5 (sodium-coupled monocarboxylate transporter), member 8/12	.
evm.model.ptg000100l.590	Protein.evm.model.ptg000100l.590::evm.model.ptg000100l.590	8500506-8506304[+]	ref|XM_011424232.3|	1967	E:0	PREDICTED: Crassostrea gigas solute carrier family 25 member 46 (LOC105324950), transcript variant X2, mRNA	ref|XP_011422534.2|	719	E:0	solute carrier family 25 member 46 isoform X2 [Crassostrea gigas]	S2546_DANRE	315	E:6.58e-104	RecName: Full=Solute carrier family 25 member 46;^Eukaryota; Metazoa; Chordata; Craniata; Vertebrata; Euteleostomi; Actinopterygii; Neopterygii; Teleostei; Ostariophysi; Cypriniformes; Cyprinidae; Danio	S2546_DANRE	317	E:1.31e-104	RecName: Full=Solute carrier family 25 member 46;^Eukaryota; Metazoa; Chordata; Craniata; Vertebrata; Euteleostomi; Actinopterygii; Neopterygii; Teleostei; Ostariophysi; Cypriniformes; Cyprinidae; Danio	PF00153.26	Mito_carr	Mitochondrial carrier protein	ENOG410XRFB	solute carrier family 25 member 46	.	.	.	GO:0061564|axon development;GO:0000266|mitochondrial fission;GO:0090149|mitochondrial membrane fission;GO:0031175|neuron projection development;GO:0006810|transport	.	GO:0016021|integral component of membrane;GO:0005741|mitochondrial outer membrane;GO:0043005|neuron projection	K03454|SLC25A46; solute carrier family 25, member 46	.
evm.model.ptg000065l.397	Protein.evm.model.ptg000065l.397::evm.model.ptg000065l.397	6001922-6007609[+]	ref|XM_034457559.1|	1299	E:0	PREDICTED: Crassostrea gigas speckle-type POZ protein B (LOC105334021), transcript variant X3, mRNA	ref|XP_011435595.1|	607	E:0	speckle-type POZ protein B isoform X1 [Crassostrea gigas]	FBXL4_MOUSE	73.6	E:2.74e-13	RecName: Full=F-box/LRR-repeat protein 4;^Eukaryota; Metazoa; Chordata; Craniata; Vertebrata; Euteleostomi; Mammalia; Eutheria; Euarchontoglires; Glires; Rodentia; Myomorpha; Muroidea; Muridae; Murinae; Mus; Mus	FBXL4_MOUSE	73.9	E:2.31e-13	RecName: Full=F-box/LRR-repeat protein 4;^Eukaryota; Metazoa; Chordata; Craniata; Vertebrata; Euteleostomi; Mammalia; Eutheria; Euarchontoglires; Glires; Rodentia; Myomorpha; Muroidea; Muridae; Murinae; Mus; Mus	PF00651.30	BTB	BTB/POZ domain	ENOG410XQ54	F-box and leucine-rich repeat protein	.	.	.	.	GO:0004842|ubiquitin-protein transferase activityGO:0005515|protein binding	GO:0005758|mitochondrial intermembrane space;GO:0016607|nuclear speck	K10270|FBXL4; F-box and leucine-rich repeat protein 4	.
evm.model.ptg000025l.96	Protein.evm.model.ptg000025l.96::evm.model.ptg000025l.96	1142846-1145470[+]	ref|XM_034444899.1|	2098	E:0	PREDICTED: Crassostrea gigas spermine oxidase (LOC105319590), transcript variant X2, mRNA	ref|XP_034300765.1|	904	E:0	spermine oxidase-like [Crassostrea gigas] >XP_034300767.1 spermine oxidase-like [Crassostrea gigas] >XP_034300771.1 spermine oxidase-like [Crassostrea gigas] >XP_034300775.1 spermine oxidase-like [Crassostrea gigas]	PAOX_MOUSE	245	E:1.4e-74	RecName: Full=Peroxisomal N(1)-acetyl-spermine/spermidine oxidase;^Eukaryota; Metazoa; Chordata; Craniata; Vertebrata; Euteleostomi; Mammalia; Eutheria; Euarchontoglires; Glires; Rodentia; Myomorpha; Muroidea; Muridae; Murinae; Mus; Mus	PAOX_MOUSE	245	E:1.23e-74	RecName: Full=Peroxisomal N(1)-acetyl-spermine/spermidine oxidase;^Eukaryota; Metazoa; Chordata; Craniata; Vertebrata; Euteleostomi; Mammalia; Eutheria; Euarchontoglires; Glires; Rodentia; Myomorpha; Muroidea; Muridae; Murinae; Mus; Mus	PF01593.23	Amino_oxidase	Flavin containing amine oxidoreductase	ENOG410XQW0	Polyamine oxidase	.	.	.	GO:0006598|polyamine catabolic process;GO:1901307|positive regulation of spermidine biosynthetic process;GO:0009446|putrescine biosynthetic process;GO:0009447|putrescine catabolic process;GO:0046203|spermidine catabolic process;GO:0046208|spermine catabolic processGO:0055114|oxidation-reduction process	GO:0052899|N(1),N(12)-diacetylspermine:oxygen oxidoreductase (3-acetamidopropanal-forming) activity;GO:0052904|N1-acetylspermidine:oxygen oxidoreductase (3-acetamidopropanal-forming) activity;GO:0052903|N1-acetylspermine:oxygen oxidoreductase (3-acetamidopropanal-forming) activity;GO:0046592|polyamine oxidase activity;GO:0005102|receptor binding;GO:0052902|spermidine:oxygen oxidoreductase (3-amin…	GO:0005782|peroxisomal matrix	K00308|PAOX; N1-acetylpolyamine oxidase [EC:1.5.3.13]	map04146|Peroxisome
evm.model.ptg000025l.97	Protein.evm.model.ptg000025l.97::evm.model.ptg000025l.97	1149782-1160783[+]	ref|XM_034444869.1|	937	E:0	PREDICTED: Crassostrea gigas splicing factor 3A subunit 2 (LOC105337617), mRNA	ref|XP_034300760.1|	337	E:9.65e-114	splicing factor 3A subunit 2 [Crassostrea gigas]	SF3A2_MOUSE	297	E:4.87e-98	RecName: Full=Splicing factor 3A subunit 2;^Eukaryota; Metazoa; Chordata; Craniata; Vertebrata; Euteleostomi; Mammalia; Eutheria; Euarchontoglires; Glires; Rodentia; Myomorpha; Muroidea; Muridae; Murinae; Mus; Mus	SF3A2_MOUSE	315	E:2.43e-105	RecName: Full=Splicing factor 3A subunit 2;^Eukaryota; Metazoa; Chordata; Craniata; Vertebrata; Euteleostomi; Mammalia; Eutheria; Euarchontoglires; Glires; Rodentia; Myomorpha; Muroidea; Muridae; Murinae; Mus; Mus	PF12874.6	zf-met	Zinc-finger of C2H2 type	COG5246	Splicing factor 3A subunit	.	.	.	GO:0000398|mRNA splicing, via spliceosome;GO:0000375|RNA splicing, via transesterification reactions;GO:0000245|spliceosomal complex assembly	GO:0003723|RNA binding;GO:0008270|zinc ion binding	GO:0071013|catalytic step 2 spliceosome;GO:0005634|nucleus;GO:0005686|U2 snRNP;GO:0071004|U2-type prespliceosome	.	.
evm.model.ptg000147l.29	Protein.evm.model.ptg000147l.29::evm.model.ptg000147l.29	455450-466198[+]	ref|XM_011417218.3|	2736	E:0	PREDICTED: Crassostrea gigas splicing factor 3B subunit 2 (LOC105319620), mRNA	ref|XP_011415520.2|	1216	E:0	splicing factor 3B subunit 2 [Crassostrea gigas]	SF3B2_HUMAN	624	E:0	RecName: Full=Splicing factor 3B subunit 2;^Eukaryota; Metazoa; Chordata; Craniata; Vertebrata; Euteleostomi; Mammalia; Eutheria; Euarchontoglires; Primates; Haplorrhini; Catarrhini; Hominidae; Homo	SF3B2_HUMAN	692	E:0	RecName: Full=Splicing factor 3B subunit 2;^Eukaryota; Metazoa; Chordata; Craniata; Vertebrata; Euteleostomi; Mammalia; Eutheria; Euarchontoglires; Primates; Haplorrhini; Catarrhini; Hominidae; Homo	PF02037.26	SAP	SAP domain	COG5182	Splicing factor 3b subunit	.	.	.	GO:0006397|mRNA processing;GO:0000398|mRNA splicing, via spliceosome;GO:0008380|RNA splicing;GO:0016032|viral process	GO:0003723|RNA binding	GO:0071013|catalytic step 2 spliceosome;GO:0005654|nucleoplasm;GO:0071011|precatalytic spliceosome;GO:0005681|spliceosomal complex;GO:0005689|U12-type spliceosomal complex;GO:0005686|U2 snRNP;GO:0005684|U2-type spliceosomal complexGO:0005634|nucleus	K12829|SF3B2, SAP145, CUS1; splicing factor 3B subunit 2	map03040|Spliceosome
evm.model.ptg000312l.49	Protein.evm.model.ptg000312l.49::evm.model.ptg000312l.49	568240-568611[-]	gb|CP048845.1|	654	E:0	Crassostrea gigas strain QD chromosome 7	ref|XP_011429068.2|	247	E:9.37e-83	spore cortex-lytic enzyme-like [Crassostrea gigas]	.	.	.	.	.	.	.	.	PF07486.11	Hydrolase_2	Cell Wall Hydrolase	.	.	.	.	.	.	GO:0016787|hydrolase activity	.	.	.
evm.model.ptg000312l.51	Protein.evm.model.ptg000312l.51::evm.model.ptg000312l.51	575858-593331[-]	gb|CP048845.1|	754	E:0	Crassostrea gigas strain QD chromosome 7	ref|XP_034312460.1|	384	E:9.17e-133	spore cortex-lytic enzyme-like isoform X3 [Crassostrea gigas]	SLEB_BACHD	62.8	E:6.3e-10	RecName: Full=Spore cortex-lytic enzyme;^Bacteria; Firmicutes; Bacilli; Bacillales; Bacillaceae; Bacillus	SLEB_BACHD	63.2	E:5.03e-10	RecName: Full=Spore cortex-lytic enzyme;^Bacteria; Firmicutes; Bacilli; Bacillales; Bacillaceae; Bacillus	PF07486.11	Hydrolase_2	Cell Wall Hydrolase	COG3409	Peptidoglycan-binding domain 1 protein	.	.	.	GO:0071555|cell wall organization;GO:0009847|spore germination;GO:0030435|sporulation resulting in formation of a cellular spore	GO:0016787|hydrolase activityGO:0016787|hydrolase activity	.	K01449|E3.5.1.28C, cwlJ, sleB; N-acetylmuramoyl-L-alanine amidase [EC:3.5.1.28]	.
evm.model.ptg000244l.62	Protein.evm.model.ptg000244l.62::evm.model.ptg000244l.62	872956-878092[-]	ref|XM_011445774.3|	2250	E:0	PREDICTED: Crassostrea gigas SPRY domain-containing protein 3 (LOC105339972), mRNA	ref|XP_011444076.2|	847	E:0	SPRY domain-containing protein 3 [Crassostrea gigas]	SPRY3_HUMAN	417	E:1.69e-142	RecName: Full=SPRY domain-containing protein 3;^Eukaryota; Metazoa; Chordata; Craniata; Vertebrata; Euteleostomi; Mammalia; Eutheria; Euarchontoglires; Primates; Haplorrhini; Catarrhini; Hominidae; Homo	SPRY3_HUMAN	433	E:1.12e-148	RecName: Full=SPRY domain-containing protein 3;^Eukaryota; Metazoa; Chordata; Craniata; Vertebrata; Euteleostomi; Mammalia; Eutheria; Euarchontoglires; Primates; Haplorrhini; Catarrhini; Hominidae; Homo	PF00622.27	SPRY	SPRY domain	ENOG410XPCC	ran binding protein	.	.	.	.	GO:0005515|protein binding	.	.	.
evm.model.ptg000025l.1	Protein.evm.model.ptg000025l.1::evm.model.ptg000025l.1	692-7332[+]	ref|XM_011445774.3|	2211	E:0	PREDICTED: Crassostrea gigas SPRY domain-containing protein 3 (LOC105339972), mRNA	ref|XP_011444076.2|	821	E:0	SPRY domain-containing protein 3 [Crassostrea gigas]	SPRY3_HUMAN	417	E:1.01e-142	RecName: Full=SPRY domain-containing protein 3;^Eukaryota; Metazoa; Chordata; Craniata; Vertebrata; Euteleostomi; Mammalia; Eutheria; Euarchontoglires; Primates; Haplorrhini; Catarrhini; Hominidae; Homo	SPRY3_HUMAN	432	E:1.04e-148	RecName: Full=SPRY domain-containing protein 3;^Eukaryota; Metazoa; Chordata; Craniata; Vertebrata; Euteleostomi; Mammalia; Eutheria; Euarchontoglires; Primates; Haplorrhini; Catarrhini; Hominidae; Homo	PF00622.27	SPRY	SPRY domain	ENOG410XPCC	ran binding protein	.	.	.	.	GO:0005515|protein binding	.	.	.
evm.model.ptg000023l.654	Protein.evm.model.ptg000023l.654::evm.model.ptg000023l.654	8924962-8931611[+]	ref|XM_011425037.3|	2054	E:0	PREDICTED: Crassostrea gigas stimulated by retinoic acid gene 6 protein-like (LOC105325465), mRNA	ref|XP_011423339.2|	721	E:0	stimulated by retinoic acid gene 6 protein-like [Crassostrea gigas]	STR6L_MOUSE	69.3	E:3.94e-11	RecName: Full=Stimulated by retinoic acid gene 6 protein-like {ECO:0000312|MGI:MGI:1921402};^Eukaryota; Metazoa; Chordata; Craniata; Vertebrata; Euteleostomi; Mammalia; Eutheria; Euarchontoglires; Glires; Rodentia; Myomorpha; Muroidea; Muridae; Murinae; Mus; Mus	STR6L_MOUSE	92.4	E:1.53e-18	RecName: Full=Stimulated by retinoic acid gene 6 protein-like {ECO:0000312|MGI:MGI:1921402};^Eukaryota; Metazoa; Chordata; Craniata; Vertebrata; Euteleostomi; Mammalia; Eutheria; Euarchontoglires; Glires; Rodentia; Myomorpha; Muroidea; Muridae; Murinae; Mus; Mus	PF14752.5	RBP_receptor	Retinol binding protein receptor	COG1594	DNA-dependent RNA polymerase catalyzes the transcription of DNA into RNA using the four ribonucleoside triphosphates as substrates (By similarity)	.	.	.	GO:0034633|retinol transport;GO:0071939|vitamin A import	.	GO:0016021|integral component of membrane;GO:0005886|plasma membrane	.	.
evm.model.ptg000020l.489	Protein.evm.model.ptg000020l.489::evm.model.ptg000020l.489	7513073-7520273[+]	ref|XM_011449728.3|	440	E:1.96e-119	PREDICTED: Crassostrea gigas sulfotransferase 1C2 (LOC105342706), mRNA	ref|XP_011448030.2|	179	E:3.06e-53	sulfotransferase 1C2 [Crassostrea gigas]	.	.	.	.	.	.	.	.	PF00685.26	Sulfotransfer_1	Sulfotransferase domain	.	.	.	.	.	.	GO:0008146|sulfotransferase activity	.	.	.
evm.model.ptg000065l.402	Protein.evm.model.ptg000065l.402::evm.model.ptg000065l.402	6096036-6102086[+]	ref|XM_011437281.3|	1786	E:0	PREDICTED: Crassostrea gigas sushi, von Willebrand factor type A, EGF and pentraxin domain-containing protein 1 (LOC105334015), mRNA	ref|XP_011435583.2|	788	E:0	sushi, von Willebrand factor type A, EGF and pentraxin domain-containing protein 1 [Crassostrea gigas]	CR1L_HUMAN	95.9	E:5.84e-20	RecName: Full=Complement component receptor 1-like protein;^Eukaryota; Metazoa; Chordata; Craniata; Vertebrata; Euteleostomi; Mammalia; Eutheria; Euarchontoglires; Primates; Haplorrhini; Catarrhini; Hominidae; Homo	CR1L_HUMAN	95.9	E:5.16e-20	RecName: Full=Complement component receptor 1-like protein;^Eukaryota; Metazoa; Chordata; Craniata; Vertebrata; Euteleostomi; Mammalia; Eutheria; Euarchontoglires; Primates; Haplorrhini; Catarrhini; Hominidae; Homo	PF00084.19	Sushi	Sushi repeat (SCR repeat)	ENOG410XPJ1	c-type lectin domain family	.	.	.	.	.	GO:0005737|cytoplasm;GO:0005576|extracellular region;GO:0016020|membrane;GO:0043235|receptor complex	.	.
evm.model.ptg000244l.59	Protein.evm.model.ptg000244l.59::evm.model.ptg000244l.59	845427-854599[+]	ref|XM_011445772.3|	1877	E:0	PREDICTED: Crassostrea gigas syndetin (LOC105339971), transcript variant X1, mRNA	ref|XP_011444074.2|	914	E:0	syndetin isoform X1 [Crassostrea gigas]	VPS50_MOUSE	537	E:0	RecName: Full=Syndetin {ECO:0000250|UniProtKB:Q96JG6};^Eukaryota; Metazoa; Chordata; Craniata; Vertebrata; Euteleostomi; Mammalia; Eutheria; Euarchontoglires; Glires; Rodentia; Myomorpha; Muroidea; Muridae; Murinae; Mus; Mus	VPS50_MOUSE	553	E:0	RecName: Full=Syndetin {ECO:0000250|UniProtKB:Q96JG6};^Eukaryota; Metazoa; Chordata; Craniata; Vertebrata; Euteleostomi; Mammalia; Eutheria; Euarchontoglires; Glires; Rodentia; Myomorpha; Muroidea; Muridae; Murinae; Mus; Mus	PF10475.8	Vps54_N	Vacuolar-sorting protein 54, of GARP complex	ENOG410XS88	Coiled-coil domain containing 132	.	.	.	GO:0032456|endocytic recycling;GO:0015031|protein transport	GO:0000149|SNARE binding	GO:1990745|EARP complex;GO:0070062|extracellular exosome;GO:0016020|membrane;GO:0055037|recycling endosome	.	.
evm.model.ptg000025l.2	Protein.evm.model.ptg000025l.2::evm.model.ptg000025l.2	11451-19058[-]	ref|XM_011445773.3|	2355	E:0	PREDICTED: Crassostrea gigas syndetin (LOC105339971), transcript variant X2, mRNA	ref|XP_011444074.2|	966	E:0	syndetin isoform X1 [Crassostrea gigas]	VPS50_CHICK	469	E:7.76e-156	RecName: Full=Syndetin {ECO:0000250|UniProtKB:Q96JG6};^Eukaryota; Metazoa; Chordata; Craniata; Vertebrata; Euteleostomi; Archelosauria; Archosauria; Dinosauria; Saurischia; Theropoda; Coelurosauria; Aves; Neognathae; Galloanserae; Galliformes; Phasianidae; Phasianinae; Gallus	VPS50_CHICK	469	E:6.98e-156	RecName: Full=Syndetin {ECO:0000250|UniProtKB:Q96JG6};^Eukaryota; Metazoa; Chordata; Craniata; Vertebrata; Euteleostomi; Archelosauria; Archosauria; Dinosauria; Saurischia; Theropoda; Coelurosauria; Aves; Neognathae; Galloanserae; Galliformes; Phasianidae; Phasianinae; Gallus	PF10474.8	DUF2451	Protein of unknown function C-terminus (DUF2451)	ENOG410XS88	Coiled-coil domain containing 132	.	.	.	GO:0032456|endocytic recycling;GO:0015031|protein transport	GO:0000149|SNARE binding	GO:1990745|EARP complex;GO:0070062|extracellular exosome;GO:0016020|membrane;GO:0055037|recycling endosome	.	.
evm.model.ptg000025l.4	Protein.evm.model.ptg000025l.4::evm.model.ptg000025l.4	27407-36293[-]	ref|XM_011445773.3|	2483	E:0	PREDICTED: Crassostrea gigas syndetin (LOC105339971), transcript variant X2, mRNA	ref|XP_011444075.2|	969	E:0	syndetin isoform X2 [Crassostrea gigas]	VPS50_MOUSE	588	E:0	RecName: Full=Syndetin {ECO:0000250|UniProtKB:Q96JG6};^Eukaryota; Metazoa; Chordata; Craniata; Vertebrata; Euteleostomi; Mammalia; Eutheria; Euarchontoglires; Glires; Rodentia; Myomorpha; Muroidea; Muridae; Murinae; Mus; Mus	VPS50_MOUSE	603	E:0	RecName: Full=Syndetin {ECO:0000250|UniProtKB:Q96JG6};^Eukaryota; Metazoa; Chordata; Craniata; Vertebrata; Euteleostomi; Mammalia; Eutheria; Euarchontoglires; Glires; Rodentia; Myomorpha; Muroidea; Muridae; Murinae; Mus; Mus	PF10475.8	Vps54_N	Vacuolar-sorting protein 54, of GARP complex	ENOG410XS88	Coiled-coil domain containing 132	.	.	.	GO:0032456|endocytic recycling;GO:0015031|protein transport	GO:0000149|SNARE binding	GO:1990745|EARP complex;GO:0070062|extracellular exosome;GO:0016020|membrane;GO:0055037|recycling endosome	.	.
evm.model.ptg000244l.61	Protein.evm.model.ptg000244l.61::evm.model.ptg000244l.61	863103-868819[+]	ref|XM_011445773.3|	2394	E:0	PREDICTED: Crassostrea gigas syndetin (LOC105339971), transcript variant X2, mRNA	ref|XP_011444075.2|	968	E:0	syndetin isoform X2 [Crassostrea gigas]	VPS50_CHICK	470	E:3.95e-156	RecName: Full=Syndetin {ECO:0000250|UniProtKB:Q96JG6};^Eukaryota; Metazoa; Chordata; Craniata; Vertebrata; Euteleostomi; Archelosauria; Archosauria; Dinosauria; Saurischia; Theropoda; Coelurosauria; Aves; Neognathae; Galloanserae; Galliformes; Phasianidae; Phasianinae; Gallus	VPS50_CHICK	470	E:3.55e-156	RecName: Full=Syndetin {ECO:0000250|UniProtKB:Q96JG6};^Eukaryota; Metazoa; Chordata; Craniata; Vertebrata; Euteleostomi; Archelosauria; Archosauria; Dinosauria; Saurischia; Theropoda; Coelurosauria; Aves; Neognathae; Galloanserae; Galliformes; Phasianidae; Phasianinae; Gallus	PF10474.8	DUF2451	Protein of unknown function C-terminus (DUF2451)	ENOG410XS88	Coiled-coil domain containing 132	.	.	.	GO:0032456|endocytic recycling;GO:0015031|protein transport	GO:0000149|SNARE binding	GO:1990745|EARP complex;GO:0070062|extracellular exosome;GO:0016020|membrane;GO:0055037|recycling endosome	.	.
evm.model.ptg000274l.15	Protein.evm.model.ptg000274l.15::evm.model.ptg000274l.15	534428-543937[+]	ref|XM_034470942.1|	1127	E:0	PREDICTED: Crassostrea gigas syntaxin-7 (LOC105347221), transcript variant X3, mRNA	ref|XP_034326825.1|	337	E:1.84e-114	syntaxin-7 isoform X1 [Crassostrea gigas]	STX12_PONAB	123	E:5.69e-33	RecName: Full=Syntaxin-12;^Eukaryota; Metazoa; Chordata; Craniata; Vertebrata; Euteleostomi; Mammalia; Eutheria; Euarchontoglires; Primates; Haplorrhini; Catarrhini; Hominidae; Pongo	STX7_MOUSE	149	E:2.17e-43	RecName: Full=Syntaxin-7;^Eukaryota; Metazoa; Chordata; Craniata; Vertebrata; Euteleostomi; Mammalia; Eutheria; Euarchontoglires; Glires; Rodentia; Myomorpha; Muroidea; Muridae; Murinae; Mus; Mus	PF14523.5	Syntaxin_2	Syntaxin-like protein	COG5325	SYNtaxin	.	.	.	GO:0006886|intracellular protein transport;GO:0070925|organelle assembly;GO:0051640|organelle localization;GO:1902685|positive regulation of receptor localization to synapse;GO:0001916|positive regulation of T cell mediated cytotoxicity;GO:1903076|regulation of protein localization to plasma membrane;GO:0048278|vesicle docking;GO:0006906|vesicle fusion	GO:0019869|chloride channel inhibitor activity;GO:0005484|SNAP receptor activity;GO:0000149|SNARE binding;GO:0019905|syntaxin binding	GO:0042582|azurophil granule;GO:0005769|early endosome;GO:0031901|early endosome membrane;GO:0030139|endocytic vesicle;GO:0012505|endomembrane system;GO:0005768|endosome;GO:0070062|extracellular exosome;GO:0001772|immunological synapse;GO:0016021|integral component of membrane;GO:0005770|late endosome;GO:0005765|lysosomal membrane;GO:0005764|lysosome;GO:0048471|perinuclear region of cytoplasm;GO:…	.	.
evm.model.ptg000011l.722	Protein.evm.model.ptg000011l.722::evm.model.ptg000011l.722	11323426-11335002[+]	ref|XM_034461430.1|	832	E:0	PREDICTED: Crassostrea gigas T-box protein 2 (LOC105327921), mRNA	ref|XP_034317321.1|	677	E:0	T-box protein 2 [Crassostrea gigas]	BRACA_DANRE	140	E:1.24e-35	RecName: Full=Brachyury protein homolog A;^Eukaryota; Metazoa; Chordata; Craniata; Vertebrata; Euteleostomi; Actinopterygii; Neopterygii; Teleostei; Ostariophysi; Cypriniformes; Cyprinidae; Danio	BRACA_DANRE	142	E:2.25e-36	RecName: Full=Brachyury protein homolog A;^Eukaryota; Metazoa; Chordata; Craniata; Vertebrata; Euteleostomi; Actinopterygii; Neopterygii; Teleostei; Ostariophysi; Cypriniformes; Cyprinidae; Danio	PF00907.21	T-box	T-box	ENOG410XSTS	t-box transcription factor	.	.	.	GO:0060028|convergent extension involved in axis elongation;GO:0072045|convergent extension involved in nephron morphogenesis;GO:0061371|determination of heart left/right asymmetry;GO:0035462|determination of left/right asymmetry in diencephalon;GO:0003140|determination of left/right asymmetry in lateral mesoderm;GO:0007368|determination of left/right symmetry;GO:0003143|embryonic heart tube morp…	GO:0003677|DNA binding;GO:0043565|sequence-specific DNA binding;GO:0003700|transcription factor activity, sequence-specific DNA binding;GO:0044212|transcription regulatory region DNA bindingGO:0003700|transcription factor activity, sequence-specific DNA binding	GO:0005634|nucleusGO:0005634|nucleus	.	.
evm.model.ptg000074l.42	Protein.evm.model.ptg000074l.42::evm.model.ptg000074l.42	589170-601274[+]	ref|XM_034467322.1|	1463	E:0	PREDICTED: Crassostrea gigas testicular haploid expressed gene protein (LOC105326995), transcript variant X2, mRNA	ref|XP_034323213.1|	551	E:0	testicular haploid expressed gene protein isoform X2 [Crassostrea gigas]	THEG_MOUSE	64.3	E:2.01e-10	RecName: Full=Testicular haploid expressed gene protein;^Eukaryota; Metazoa; Chordata; Craniata; Vertebrata; Euteleostomi; Mammalia; Eutheria; Euarchontoglires; Glires; Rodentia; Myomorpha; Muroidea; Muridae; Murinae; Mus; Mus	THEG_MOUSE	75.5	E:3.01e-14	RecName: Full=Testicular haploid expressed gene protein;^Eukaryota; Metazoa; Chordata; Craniata; Vertebrata; Euteleostomi; Mammalia; Eutheria; Euarchontoglires; Glires; Rodentia; Myomorpha; Muroidea; Muridae; Murinae; Mus; Mus	PF14912.5	THEG	Testicular haploid expressed repeat	ENOG4111S9N	theg spermatid protein	.	.	.	GO:0030154|cell differentiation;GO:0007275|multicellular organism development;GO:0007283|spermatogenesis	.	GO:0005737|cytoplasm;GO:0005634|nucleus	.	.
evm.model.ptg000160l.250	Protein.evm.model.ptg000160l.250::evm.model.ptg000160l.250	3466324-3467133[+]	ref|XM_011434912.3|	1375	E:0	PREDICTED: Crassostrea gigas testis-specific serine/threonine-protein kinase 1-like (LOC105332353), mRNA	ref|XP_011433214.2|	541	E:0	testis-specific serine/threonine-protein kinase 1-like [Crassostrea gigas]	SMK2B_MOUSE	124	E:1.58e-31	RecName: Full=Sperm motility kinase 2B {ECO:0000312|MGI:MGI:3037705};^Eukaryota; Metazoa; Chordata; Craniata; Vertebrata; Euteleostomi; Mammalia; Eutheria; Euarchontoglires; Glires; Rodentia; Myomorpha; Muroidea; Muridae; Murinae; Mus; Mus	SMK2B_MOUSE	125	E:1.14e-31	RecName: Full=Sperm motility kinase 2B {ECO:0000312|MGI:MGI:3037705};^Eukaryota; Metazoa; Chordata; Craniata; Vertebrata; Euteleostomi; Mammalia; Eutheria; Euarchontoglires; Glires; Rodentia; Myomorpha; Muroidea; Muridae; Murinae; Mus; Mus	PF00069.24	Pkinase	Protein kinase domain	ENOG410XNQ0	CAMK family protein kinase	.	.	.	GO:0042149|cellular response to glucose starvation;GO:0035404|histone-serine phosphorylation;GO:0035556|intracellular signal transduction;GO:0032007|negative regulation of TOR signaling;GO:0006468|protein phosphorylationGO:0006468|protein phosphorylation	GO:0004679|AMP-activated protein kinase activity;GO:0005524|ATP binding;GO:0035174|histone serine kinase activity;GO:0004672|protein kinase activityGO:0004672|protein kinase activity;GO:0005524|ATP binding	GO:0005737|cytoplasm;GO:0031588|nucleotide-activated protein kinase complex;GO:0005634|nucleus	.	.
evm.model.ptg000135l.29	Protein.evm.model.ptg000135l.29::evm.model.ptg000135l.29	355701-367508[+]	ref|XM_011458583.3|	1463	E:0	PREDICTED: Crassostrea gigas tetraspanin-5 (LOC105348958), mRNA	ref|XP_011456885.1|	540	E:0	tetraspanin-5 [Crassostrea gigas]	TSN5_BOVIN	257	E:9.52e-85	RecName: Full=Tetraspanin-5;^Eukaryota; Metazoa; Chordata; Craniata; Vertebrata; Euteleostomi; Mammalia; Eutheria; Laurasiatheria; Cetartiodactyla; Ruminantia; Pecora; Bovidae; Bovinae; Bos	TSN5_BOVIN	272	E:1.2e-90	RecName: Full=Tetraspanin-5;^Eukaryota; Metazoa; Chordata; Craniata; Vertebrata; Euteleostomi; Mammalia; Eutheria; Laurasiatheria; Cetartiodactyla; Ruminantia; Pecora; Bovidae; Bovinae; Bos	PF00335.19	Tetraspannin	Tetraspanin family	ENOG4111IRY	tetraspanin	.	.	.	GO:0007166|cell surface receptor signaling pathway;GO:0045747|positive regulation of Notch signaling pathway;GO:0051604|protein maturation	GO:0019899|enzyme binding	GO:0005887|integral component of plasma membraneGO:0016021|integral component of membrane	K17345|TSPAN5; tetraspanin-5	.
evm.model.ptg000050l.11	Protein.evm.model.ptg000050l.11::evm.model.ptg000050l.11	160949-161377[-]	gb|GU207436.1|	754	E:0	Crassostrea gigas clone CG_Ba96I10, complete sequence	ref|XP_022346152.1|	293	E:3.99e-101	thioredoxin-like protein 4A [Crassostrea virginica] >XP_022346161.1 thioredoxin-like protein 4A [Crassostrea virginica] >XP_022346169.1 thioredoxin-like protein 4A [Crassostrea virginica]	TXN4A_MOUSE	268	E:2.98e-93	RecName: Full=Thioredoxin-like protein 4A;^Eukaryota; Metazoa; Chordata; Craniata; Vertebrata; Euteleostomi; Mammalia; Eutheria; Euarchontoglires; Glires; Rodentia; Myomorpha; Muroidea; Muridae; Murinae; Mus; Mus	TXN4A_MOUSE	268	E:2.68e-93	RecName: Full=Thioredoxin-like protein 4A;^Eukaryota; Metazoa; Chordata; Craniata; Vertebrata; Euteleostomi; Mammalia; Eutheria; Euarchontoglires; Glires; Rodentia; Myomorpha; Muroidea; Muridae; Murinae; Mus; Mus	PF02966.15	DIM1	Mitosis protein DIM1	ENOG4111FE6	Thioredoxin-like protein	.	.	.	GO:0007049|cell cycle;GO:0051301|cell division;GO:0000245|spliceosomal complex assemblyGO:0000398|mRNA splicing, via spliceosome;GO:0045454|cell redox homeostasis	.	GO:0005737|cytoplasm;GO:0005829|cytosol;GO:0031965|nuclear membrane;GO:0005634|nucleus;GO:0005681|spliceosomal complex;GO:0046540|U4/U6 x U5 tri-snRNP complex;GO:0005682|U5 snRNPGO:0005681|spliceosomal complex	K12859|TXNL4A, DIB1; U5 snRNP protein, DIM1 family	map03040|Spliceosome
evm.model.ptg000312l.99	Protein.evm.model.ptg000312l.99::evm.model.ptg000312l.99	1315595-1328724[+]	ref|XM_034467453.1|	3325	E:0	PREDICTED: Crassostrea gigas THO complex subunit 5 homolog (LOC105332689), transcript variant X1, mRNA	ref|XP_034323348.1|	1268	E:0	THO complex subunit 5 homolog isoform X2 [Crassostrea gigas]	THOC5_CHICK	605	E:0	RecName: Full=THO complex subunit 5 homolog;^Eukaryota; Metazoa; Chordata; Craniata; Vertebrata; Euteleostomi; Archelosauria; Archosauria; Dinosauria; Saurischia; Theropoda; Coelurosauria; Aves; Neognathae; Galloanserae; Galliformes; Phasianidae; Phasianinae; Gallus	THOC5_CHICK	641	E:0	RecName: Full=THO complex subunit 5 homolog;^Eukaryota; Metazoa; Chordata; Craniata; Vertebrata; Euteleostomi; Archelosauria; Archosauria; Dinosauria; Saurischia; Theropoda; Coelurosauria; Aves; Neognathae; Galloanserae; Galliformes; Phasianidae; Phasianinae; Gallus	PF09766.8	FimP	Fms-interacting protein	ENOG410YCE5	Tho complex	.	.	.	GO:0030154|cell differentiation;GO:0006406|mRNA export from nucleus;GO:0006397|mRNA processing;GO:2000002|negative regulation of DNA damage checkpoint;GO:0032786|positive regulation of DNA-templated transcription, elongation;GO:0008380|RNA splicing	GO:0003729|mRNA binding	GO:0005737|cytoplasm;GO:0000228|nuclear chromosome;GO:0000445|THO complex part of transcription export complex	K13174|THOC5; THO complex subunit 5	map03013|RNA transport
evm.model.ptg000209l.135	Protein.evm.model.ptg000209l.135::evm.model.ptg000209l.135	2679030-2684249[-]	ref|XM_034449414.1|	726	E:0	PREDICTED: Crassostrea gigas tolloid-like protein 1 (LOC105331799), mRNA	ref|XP_034305305.1|	303	E:3.23e-100	tolloid-like protein 1 [Crassostrea gigas]	CUBN_RAT	64.3	E:1.75e-10	RecName: Full=Cubilin;^Eukaryota; Metazoa; Chordata; Craniata; Vertebrata; Euteleostomi; Mammalia; Eutheria; Euarchontoglires; Glires; Rodentia; Myomorpha; Muroidea; Muridae; Murinae; Rattus	CUBN_RAT	63.5	E:3.18e-10	RecName: Full=Cubilin;^Eukaryota; Metazoa; Chordata; Craniata; Vertebrata; Euteleostomi; Mammalia; Eutheria; Euarchontoglires; Glires; Rodentia; Myomorpha; Muroidea; Muridae; Murinae; Rattus	PF00431.19	CUB	CUB domain	ENOG410ZPX7	Meprin A	.	.	.	GO:0008203|cholesterol metabolic process;GO:0015889|cobalamin transport;GO:0020028|hemoglobin import;GO:0001701|in utero embryonic development;GO:0070207|protein homotrimerization;GO:0006898|receptor-mediated endocytosis;GO:0007584|response to nutrient;GO:0006766|vitamin metabolic process	GO:0005509|calcium ion binding;GO:0031419|cobalamin binding;GO:0015235|cobalamin transporter activity;GO:0030492|hemoglobin binding;GO:0042802|identical protein binding;GO:0004872|receptor activity	GO:0031526|brush border membrane;GO:0005905|clathrin-coated pit;GO:0030135|coated vesicle;GO:0030666|endocytic vesicle membrane;GO:0010008|endosome membrane;GO:0043202|lysosomal lumen;GO:0005765|lysosomal membrane;GO:0016020|membrane;GO:0043234|protein complex	K14616|CUBN; cubilin	map04977|Vitamin digestion and absorption
evm.model.ptg000209l.137	Protein.evm.model.ptg000209l.137::evm.model.ptg000209l.137	2693126-2693573[-]	ref|XM_034449414.1|	279	E:1.08e-71	PREDICTED: Crassostrea gigas tolloid-like protein 1 (LOC105331799), mRNA	ref|XP_034305305.1|	104	E:5.97e-26	tolloid-like protein 1 [Crassostrea gigas]	.	.	.	.	.	.	.	.	.	.	.	.	.	.	.	.	.	.	.	.	.
evm.model.ptg000073l.87	Protein.evm.model.ptg000073l.87::evm.model.ptg000073l.87	1427873-1443358[+]	ref|XM_034458159.1|	3168	E:0	PREDICTED: Crassostrea gigas transient receptor potential cation channel subfamily M member 2 (LOC105341917), transcript variant X2, mRNA	ref|XP_034314050.1|	2398	E:0	transient receptor potential cation channel subfamily M member 2 isoform X2 [Crassostrea gigas]	TRPM3_HUMAN	478	E:5.85e-143	RecName: Full=Transient receptor potential cation channel subfamily M member 3;^Eukaryota; Metazoa; Chordata; Craniata; Vertebrata; Euteleostomi; Mammalia; Eutheria; Euarchontoglires; Primates; Haplorrhini; Catarrhini; Hominidae; Homo	TRPM3_HUMAN	490	E:1.83e-147	RecName: Full=Transient receptor potential cation channel subfamily M member 3;^Eukaryota; Metazoa; Chordata; Craniata; Vertebrata; Euteleostomi; Mammalia; Eutheria; Euarchontoglires; Primates; Haplorrhini; Catarrhini; Hominidae; Homo	PF00520.30	Ion_trans	Ion transport protein	ENOG410XR5B	transient receptor potential cation channel subfamily m member	.	.	.	GO:0070588|calcium ion transmembrane transport;GO:0006812|cation transport;GO:0016048|detection of temperature stimulus;GO:0051262|protein tetramerization;GO:0050951|sensory perception of temperature stimulusGO:0006811|ion transport;GO:0055085|transmembrane transport	GO:0005227|calcium activated cation channel activity;GO:0005262|calcium channel activity;GO:0005261|cation channel activityGO:0005216|ion channel activity	GO:0016021|integral component of membrane;GO:0005886|plasma membraneGO:0016020|membrane	K04978|TRPM3; transient receptor potential cation channel subfamily M member 3	.
evm.model.ptg000020l.540	Protein.evm.model.ptg000020l.540::evm.model.ptg000020l.540	8363085-8366251[+]	ref|XM_011452460.3|	1210	E:0	PREDICTED: Crassostrea gigas translin (LOC105344639), mRNA	ref|XP_011450762.2|	456	E:1.79e-162	translin [Crassostrea gigas]	TSN_MOUSE	265	E:1.41e-88	RecName: Full=Translin;^Eukaryota; Metazoa; Chordata; Craniata; Vertebrata; Euteleostomi; Mammalia; Eutheria; Euarchontoglires; Glires; Rodentia; Myomorpha; Muroidea; Muridae; Murinae; Mus; Mus	TSN_MOUSE	263	E:3.26e-88	RecName: Full=Translin;^Eukaryota; Metazoa; Chordata; Craniata; Vertebrata; Euteleostomi; Mammalia; Eutheria; Euarchontoglires; Glires; Rodentia; Myomorpha; Muroidea; Muridae; Murinae; Mus; Mus	PF01997.15	Translin	Translin family	ENOG410XR87	Translin	.	.	.	GO:0016070|RNA metabolic process	GO:0004519|endonuclease activity;GO:0042802|identical protein binding;GO:0003729|mRNA binding;GO:0032403|protein complex binding;GO:0003723|RNA binding;GO:0043565|sequence-specific DNA binding;GO:0003697|single-stranded DNA bindingGO:0043565|sequence-specific DNA binding	GO:0005737|cytoplasm;GO:0005634|nucleus	.	.
evm.model.ptg000039l.721	Protein.evm.model.ptg000039l.721::evm.model.ptg000039l.721	13970865-13980697[-]	ref|XM_034463044.1|	3009	E:0	PREDICTED: Crassostrea gigas transmembrane GTPase Marf-like (LOC117687008), transcript variant X2, mRNA	ref|XP_034318934.1|	1080	E:0	transmembrane GTPase Marf-like isoform X1 [Crassostrea gigas]	BDLP_NOSP7	52.8	E:7.48e-06	RecName: Full=Bacterial dynamin-like protein;^Bacteria; Cyanobacteria; Nostocales; Nostocaceae; Nostoc	BDLP_NOSP7	55.8	E:9.21e-07	RecName: Full=Bacterial dynamin-like protein;^Bacteria; Cyanobacteria; Nostocales; Nostocaceae; Nostoc	PF00350.22	Dynamin_N	Dynamin family	COG0699	Dynamin family	.	.	.	.	GO:0005525|GTP binding;GO:0003924|GTPase activity;GO:0008289|lipid binding	GO:0016021|integral component of membrane;GO:0005886|plasma membrane	.	.
evm.model.ptg000203l.8	Protein.evm.model.ptg000203l.8::evm.model.ptg000203l.8	110036-110377[-]	gb|CP048845.1|	405	E:3.75e-109	Crassostrea gigas strain QD chromosome 7	gb|TWW73864.1|	63.5	E:5.61e-10	Transposable element [Takifugu flavidus]	.	.	.	.	.	.	.	.	.	.	.	.	.	.	.	.	.	.	.	.	.
evm.model.ptg000241l.152	Protein.evm.model.ptg000241l.152::evm.model.ptg000241l.152	2374351-2375850[+]	ref|XM_011445513.2|	2610	E:0	PREDICTED: Crassostrea gigas tripartite motif-containing protein 2 (LOC105339791), mRNA	ref|XP_011443815.2|	950	E:0	tripartite motif-containing protein 2 [Crassostrea gigas]	TRI45_HUMAN	52.8	E:6.17e-06	RecName: Full=Tripartite motif-containing protein 45;^Eukaryota; Metazoa; Chordata; Craniata; Vertebrata; Euteleostomi; Mammalia; Eutheria; Euarchontoglires; Primates; Haplorrhini; Catarrhini; Hominidae; Homo	TRI45_HUMAN	53.5	E:3.08e-06	RecName: Full=Tripartite motif-containing protein 45;^Eukaryota; Metazoa; Chordata; Craniata; Vertebrata; Euteleostomi; Mammalia; Eutheria; Euarchontoglires; Primates; Haplorrhini; Catarrhini; Hominidae; Homo	PF00643.23	zf-B_box	B-box zinc finger	ENOG410Z9MF	tripartite motif containing 45	.	.	.	GO:0060348|bone development	GO:0008270|zinc ion bindingGO:0008270|zinc ion binding	GO:0005829|cytosol;GO:0045171|intercellular bridge;GO:0005654|nucleoplasmGO:0005622|intracellular	K12021|TRIM45; tripartite motif-containing protein 45	.
evm.model.ptg000073l.103	Protein.evm.model.ptg000073l.103::evm.model.ptg000073l.103	1881630-1884712[-]	ref|XM_034457436.1|	3615	E:0	PREDICTED: Crassostrea gigas tyrosinase-like protein 1 (LOC105331192), mRNA	ref|XP_034313327.1|	1317	E:0	tyrosinase-like protein 1 [Crassostrea gigas]	TYRO1_PINMG	144	E:2.2e-35	RecName: Full=Tyrosinase-like protein 1;^Eukaryota; Metazoa; Lophotrochozoa; Mollusca; Bivalvia; Pteriomorphia; Pterioida; Pterioidea; Pteriidae; Pinctada	TYRO1_PINMG	143	E:2.91e-35	RecName: Full=Tyrosinase-like protein 1;^Eukaryota; Metazoa; Lophotrochozoa; Mollusca; Bivalvia; Pteriomorphia; Pterioida; Pterioidea; Pteriidae; Pinctada	PF00264.19	Tyrosinase	Common central domain of tyrosinase	.	.	.	.	.	GO:0008152|metabolic process	GO:0046872|metal ion binding;GO:0016491|oxidoreductase activityGO:0016491|oxidoreductase activity	GO:0005576|extracellular region	.	.
evm.model.ptg000073l.105	Protein.evm.model.ptg000073l.105::evm.model.ptg000073l.105	1896310-1899333[-]	ref|XM_034457429.1|	3602	E:0	PREDICTED: Crassostrea gigas tyrosinase-like protein 2 (LOC105331186), mRNA	ref|XP_034313320.1|	1355	E:0	tyrosinase-like protein 2 [Crassostrea gigas]	TYRO2_PINMG	140	E:1.65e-34	RecName: Full=Tyrosinase-like protein 2;^Eukaryota; Metazoa; Lophotrochozoa; Mollusca; Bivalvia; Pteriomorphia; Pterioida; Pterioidea; Pteriidae; Pinctada	TYRO2_PINMG	142	E:5.56e-35	RecName: Full=Tyrosinase-like protein 2;^Eukaryota; Metazoa; Lophotrochozoa; Mollusca; Bivalvia; Pteriomorphia; Pterioida; Pterioidea; Pteriidae; Pinctada	PF00264.19	Tyrosinase	Common central domain of tyrosinase	.	.	.	.	.	GO:0008152|metabolic process	GO:0046872|metal ion binding;GO:0016491|oxidoreductase activityGO:0016491|oxidoreductase activity	GO:0005576|extracellular region	.	.
evm.model.ptg000073l.104	Protein.evm.model.ptg000073l.104::evm.model.ptg000073l.104	1890860-1891084[-]	emb|LR761634.1|	254	E:8.93e-64	Crassostrea gigas genome assembly, linkage group: LG1	ref|XP_034313320.1|	56.2	E:5.11e-08	tyrosinase-like protein 2 [Crassostrea gigas]	.	.	.	.	.	.	.	.	.	.	.	.	.	.	.	.	.	.	.	.	.
evm.model.ptg000209l.138	Protein.evm.model.ptg000209l.138::evm.model.ptg000209l.138	2705685-2708013[-]	ref|XM_034450905.1|	529	E:2.75e-146	PREDICTED: Crassostrea gigas tyrosine-protein kinase receptor Tie-2-like (LOC105321035), transcript variant X1, mRNA	ref|XP_034306796.1|	221	E:5.24e-72	tyrosine-protein kinase receptor Tie-2-like isoform X1 [Crassostrea gigas]	.	.	.	.	.	.	.	.	.	.	.	.	.	.	.	.	.	.	.	.	.
evm.model.ptg000160l.262	Protein.evm.model.ptg000160l.262::evm.model.ptg000160l.262	3662287-3667464[-]	ref|XM_034455886.1|	773	E:0	PREDICTED: Crassostrea gigas ubiquitin-conjugating enzyme E2 2 (LOC105317402), mRNA	ref|XP_034311777.1|	300	E:1.52e-103	ubiquitin-conjugating enzyme E2 2 [Crassostrea gigas]	UBC2_CAEEL	283	E:7.58e-99	RecName: Full=Ubiquitin-conjugating enzyme E2 2;^Eukaryota; Metazoa; Ecdysozoa; Nematoda; Chromadorea; Rhabditida; Rhabditoidea; Rhabditidae; Peloderinae; Caenorhabditis	UBC2_CAEEL	283	E:6.82e-99	RecName: Full=Ubiquitin-conjugating enzyme E2 2;^Eukaryota; Metazoa; Ecdysozoa; Nematoda; Chromadorea; Rhabditida; Rhabditoidea; Rhabditidae; Peloderinae; Caenorhabditis	PF00179.25	UQ_con	Ubiquitin-conjugating enzyme	COG5078	ubiquitin-conjugating enzyme	.	.	.	GO:0016567|protein ubiquitination;GO:0042787|protein ubiquitination involved in ubiquitin-dependent protein catabolic process	GO:0005524|ATP binding;GO:0031625|ubiquitin protein ligase binding;GO:0004842|ubiquitin-protein transferase activity	.	K06689|UBE2D_E, UBC4, UBC5; ubiquitin-conjugating enzyme E2 D/E [EC:2.3.2.23]	map04141|Protein processing in endoplasmic reticulum;map04120|Ubiquitin mediated proteolysis
evm.model.ptg000109l.31	Protein.evm.model.ptg000109l.31::evm.model.ptg000109l.31	936638-954510[-]	ref|XM_034456468.1|	556	E:1.37e-154	PREDICTED: Crassostrea gigas uncharacterized Golgi apparatus membrane protein-like protein CG5021 (LOC105329054), mRNA	ref|XP_022313686.1|	242	E:7.22e-80	uncharacterized Golgi apparatus membrane protein-like protein CG5021 [Crassostrea virginica]	TVP23_DROME	136	E:1.34e-39	RecName: Full=Uncharacterized Golgi apparatus membrane protein-like protein CG5021;^Eukaryota; Metazoa; Ecdysozoa; Arthropoda; Hexapoda; Insecta; Pterygota; Neoptera; Holometabola; Diptera; Brachycera; Muscomorpha; Ephydroidea; Drosophilidae; Drosophila; Sophophora	TVP23_DROME	160	E:2.37e-49	RecName: Full=Uncharacterized Golgi apparatus membrane protein-like protein CG5021;^Eukaryota; Metazoa; Ecdysozoa; Arthropoda; Hexapoda; Insecta; Pterygota; Neoptera; Holometabola; Diptera; Brachycera; Muscomorpha; Ephydroidea; Drosophilidae; Drosophila; Sophophora	PF05832.11	DUF846	Eukaryotic protein of unknown function (DUF846)	ENOG4111GAN	Family with sequence similarity 18, member	.	.	.	GO:0009306|protein secretion;GO:0016192|vesicle-mediated transport	.	GO:0030173|integral component of Golgi membraneGO:0016021|integral component of membrane	.	.
evm.model.ptg000082l.170	Protein.evm.model.ptg000082l.170::evm.model.ptg000082l.170	2283538-2290886[+]	gb|CP048842.1|	859	E:0	Crassostrea gigas strain QD chromosome 4	ref|XP_034305544.1|	493	E:1.27e-171	uncharacterized protein DDB_G0284459-like [Crassostrea gigas]	.	.	.	.	.	.	.	.	.	.	.	.	.	.	.	.	.	.	.	.	.
evm.model.ptg000082l.178	Protein.evm.model.ptg000082l.178::evm.model.ptg000082l.178	2328009-2338778[-]	gb|CP048839.1|	353	E:2.78e-93	Crassostrea gigas strain QD chromosome 1	ref|XP_022295687.1|	80.1	E:1.44e-14	uncharacterized protein DDB_G0290685-like [Crassostrea virginica]	.	.	.	.	.	.	.	.	.	.	.	.	.	.	.	.	.	.	.	.	.
evm.model.ptg000241l.114	Protein.evm.model.ptg000241l.114::evm.model.ptg000241l.114	1740315-1740611[+]	.	.	.	.	ref|XP_021349774.1|	58.5	E:2.12e-08	uncharacterized protein K02A2.6-like [Mizuhopecten yessoensis]	.	.	.	.	.	.	.	.	.	.	.	.	.	.	.	.	.	.	.	.	.
evm.model.ptg000201l.138	Protein.evm.model.ptg000201l.138::evm.model.ptg000201l.138	2164686-2165886[-]	ref|XM_011414130.3|	848	E:0	PREDICTED: Crassostrea gigas uncharacterized LOC105317484 (LOC105317484), mRNA	ref|XP_011412432.2|	321	E:1.75e-111	uncharacterized protein LOC105317484 [Crassostrea gigas]	.	.	.	.	.	.	.	.	.	.	.	.	.	.	.	.	.	.	.	.	.
evm.model.ptg000201l.136	Protein.evm.model.ptg000201l.136::evm.model.ptg000201l.136	2156268-2158588[+]	ref|XM_011414132.3|	1171	E:0	PREDICTED: Crassostrea gigas uncharacterized LOC105317485 (LOC105317485), mRNA	ref|XP_011412434.2|	502	E:2.58e-179	uncharacterized protein LOC105317485 [Crassostrea gigas]	.	.	.	.	.	.	.	.	PF00090.18	TSP_1	Thrombospondin type 1 domain	.	.	.	.	.	.	.	.	.	.
evm.model.ptg000113l.209	Protein.evm.model.ptg000113l.209::evm.model.ptg000113l.209	2977931-2982885[-]	ref|XM_034467753.1|	1842	E:0	PREDICTED: Crassostrea gigas uncharacterized LOC105319345 (LOC105319345), transcript variant X2, mRNA	ref|XP_011415149.2|	1059	E:0	uncharacterized protein LOC105319345 isoform X1 [Crassostrea gigas] >XP_034323644.1 uncharacterized protein LOC105319345 isoform X2 [Crassostrea gigas]	STAR9_HUMAN	72.8	E:7.68e-12	RecName: Full=StAR-related lipid transfer protein 9;^Eukaryota; Metazoa; Chordata; Craniata; Vertebrata; Euteleostomi; Mammalia; Eutheria; Euarchontoglires; Primates; Haplorrhini; Catarrhini; Hominidae; Homo	STAR9_HUMAN	72.8	E:5.67e-12	RecName: Full=StAR-related lipid transfer protein 9;^Eukaryota; Metazoa; Chordata; Craniata; Vertebrata; Euteleostomi; Mammalia; Eutheria; Euarchontoglires; Primates; Haplorrhini; Catarrhini; Hominidae; Homo	PF01852.18	START	START domain	COG5059	Kinesin family member	.	.	.	GO:0008152|metabolic process;GO:0007018|microtubule-based movement;GO:0051225|spindle assembly	GO:0005524|ATP binding;GO:0015485|cholesterol binding;GO:0008017|microtubule binding;GO:0003777|microtubule motor activityGO:0008289|lipid binding	GO:0005814|centriole;GO:0005737|cytoplasm;GO:0005634|nucleus	K16491|STARD9; StAR-related lipid transfer protein 9	.
evm.model.ptg000113l.208	Protein.evm.model.ptg000113l.208::evm.model.ptg000113l.208	2969166-2970861[-]	ref|XM_011416848.3|	556	E:1.98e-154	PREDICTED: Crassostrea gigas uncharacterized LOC105319346 (LOC105319346), mRNA	ref|XP_011415150.2|	332	E:3.41e-113	uncharacterized protein LOC105319346 [Crassostrea gigas]	.	.	.	.	.	.	.	.	.	.	.	.	.	.	.	.	.	.	.	.	.
evm.model.ptg000113l.206	Protein.evm.model.ptg000113l.206::evm.model.ptg000113l.206	2950346-2952219[+]	ref|XM_011416850.3|	1426	E:0	PREDICTED: Crassostrea gigas uncharacterized LOC105319348 (LOC105319348), mRNA	ref|XP_011415152.2|	589	E:0	uncharacterized protein LOC105319348 [Crassostrea gigas]	.	.	.	.	.	.	.	.	PF05050.11	Methyltransf_21	Methyltransferase FkbM domain	.	.	.	.	.	.	.	.	.	.
evm.model.ptg000113l.205	Protein.evm.model.ptg000113l.205::evm.model.ptg000113l.205	2948015-2948651[+]	ref|XM_011416851.3|	867	E:0	PREDICTED: Crassostrea gigas uncharacterized LOC105319349 (LOC105319349), mRNA	ref|XP_011415153.2|	292	E:6.61e-100	uncharacterized protein LOC105319349 [Crassostrea gigas]	.	.	.	.	.	.	.	.	.	.	.	.	.	.	.	.	.	.	.	.	.
evm.model.ptg000025l.94	Protein.evm.model.ptg000025l.94::evm.model.ptg000025l.94	1113526-1119696[+]	ref|XM_034444935.1|	2466	E:0	PREDICTED: Crassostrea gigas uncharacterized LOC105319588 (LOC105319588), transcript variant X3, mRNA	ref|XP_034300817.1|	958	E:0	uncharacterized protein LOC105319588 [Crassostrea gigas] >XP_034300823.1 uncharacterized protein LOC105319588 [Crassostrea gigas] >XP_034300826.1 uncharacterized protein LOC105319588 [Crassostrea gigas]	M3K14_MOUSE	59.3	E:6.02e-08	RecName: Full=Mitogen-activated protein kinase kinase kinase 14;^Eukaryota; Metazoa; Chordata; Craniata; Vertebrata; Euteleostomi; Mammalia; Eutheria; Euarchontoglires; Glires; Rodentia; Myomorpha; Muroidea; Muridae; Murinae; Mus; Mus	M3K14_MOUSE	58.9	E:6.5e-08	RecName: Full=Mitogen-activated protein kinase kinase kinase 14;^Eukaryota; Metazoa; Chordata; Craniata; Vertebrata; Euteleostomi; Mammalia; Eutheria; Euarchontoglires; Glires; Rodentia; Myomorpha; Muroidea; Muridae; Murinae; Mus; Mus	PF00069.24	Pkinase	Protein kinase domain	ENOG410XQGS	mitogen-activated protein kinase kinase kinase	.	.	.	GO:0032147|activation of protein kinase activity;GO:0071260|cellular response to mechanical stimulus;GO:0007249|I-kappaB kinase/NF-kappaB signaling;GO:0006955|immune response;GO:0043123|positive regulation of I-kappaB kinase/NF-kappaB signaling;GO:0042981|regulation of apoptotic process;GO:0007346|regulation of mitotic cell cycle;GO:0031098|stress-activated protein kinase signaling cascadeGO:0006…	GO:0005524|ATP binding;GO:0004709|MAP kinase kinase kinase activity;GO:0004704|NF-kappaB-inducing kinase activity;GO:0004672|protein kinase activity;GO:0004674|protein serine/threonine kinase activityGO:0004672|protein kinase activity;GO:0005524|ATP binding;GO:0016773|phosphotransferase activity, alcohol group as acceptor	GO:0005737|cytoplasm;GO:0005829|cytosol;GO:0001650|fibrillar center;GO:0043231|intracellular membrane-bounded organelle;GO:0005634|nucleusGO:0016020|membrane	K04466|MAP3K14, NIK; mitogen-activated protein kinase kinase kinase 14 [EC:2.7.11.25]	map04210|Apoptosis;map04064|NF-kappa B signaling pathway;map04380|Osteoclast differentiation;map05120|Epithelial cell signaling in Helicobacter pylori infection;map04668|TNF signaling pathway;map05166|HTLV-I infection;map04010|MAPK signaling pathway;map04660|T cell receptor signaling pathway;map04672|Intestinal immune network for IgA production;map05169|Epstein-Barr virus infection
evm.model.ptg000147l.31	Protein.evm.model.ptg000147l.31::evm.model.ptg000147l.31	474808-479062[-]	ref|XM_011417220.3|	4311	E:0	PREDICTED: Crassostrea gigas uncharacterized LOC105319622 (LOC105319622), mRNA	ref|XP_011415522.2|	1774	E:0	uncharacterized protein LOC105319622 [Crassostrea gigas]	.	.	.	.	.	.	.	.	.	.	.	.	.	.	.	.	.	.	.	.	.
evm.model.ptg000039l.723	Protein.evm.model.ptg000039l.723::evm.model.ptg000039l.723	14023473-14026871[+]	gb|CP048847.1|	1360	E:0	Crassostrea gigas strain QD chromosome 9	ref|XP_034318001.1|	436	E:2.81e-148	uncharacterized protein LOC105319773 isoform X1 [Crassostrea gigas] >XP_034318002.1 uncharacterized protein LOC105319773 isoform X1 [Crassostrea gigas] >XP_034318003.1 uncharacterized protein LOC105319773 isoform X1 [Crassostrea gigas]	.	.	.	.	.	.	.	.	.	.	.	.	.	.	.	.	.	.	.	.	.
evm.model.ptg000073l.155	Protein.evm.model.ptg000073l.155::evm.model.ptg000073l.155	2536124-2619965[-]	ref|XM_034454962.1|	9372	E:0	PREDICTED: Crassostrea gigas uncharacterized LOC105319839 (LOC105319839), transcript variant X2, mRNA	ref|XP_034310792.1|	5422	E:0	uncharacterized protein LOC105319839 isoform X1 [Crassostrea gigas]	DMBT1_HUMAN	170	E:1.29e-40	RecName: Full=Deleted in malignant brain tumors 1 protein;^Eukaryota; Metazoa; Chordata; Craniata; Vertebrata; Euteleostomi; Mammalia; Eutheria; Euarchontoglires; Primates; Haplorrhini; Catarrhini; Hominidae; Homo	DMBT1_HUMAN	170	E:1.4e-40	RecName: Full=Deleted in malignant brain tumors 1 protein;^Eukaryota; Metazoa; Chordata; Craniata; Vertebrata; Euteleostomi; Mammalia; Eutheria; Euarchontoglires; Primates; Haplorrhini; Catarrhini; Hominidae; Homo	PF00530.17	SRCR	Scavenger receptor cysteine-rich domain	ENOG410XQVR	scavenger receptor cysteine rich domain containing	.	.	.	GO:0044267|cellular protein metabolic process;GO:0050829|defense response to Gram-negative bacterium;GO:0050830|defense response to Gram-positive bacterium;GO:0051607|defense response to virus;GO:0030855|epithelial cell differentiation;GO:0043152|induction of bacterial agglutination;GO:0045087|innate immune response;GO:0007275|multicellular organism development;GO:0015031|protein transport;GO:001…	GO:0048306|calcium-dependent protein binding;GO:0005044|scavenger receptor activity;GO:0008329|signaling pattern recognition receptor activity;GO:0035375|zymogen bindingGO:0005044|scavenger receptor activity	GO:0005737|cytoplasm;GO:0070062|extracellular exosome;GO:0005576|extracellular region;GO:0005615|extracellular space;GO:0019898|extrinsic component of membrane;GO:0030670|phagocytic vesicle membrane;GO:0042589|zymogen granule membraneGO:0016020|membrane	K13912|DMBT1; deleted in malignant brain tumors 1 protein	map04970|Salivary secretion
evm.model.ptg000073l.154	Protein.evm.model.ptg000073l.154::evm.model.ptg000073l.154	2525317-2529693[-]	ref|XM_034454962.1|	1672	E:0	PREDICTED: Crassostrea gigas uncharacterized LOC105319839 (LOC105319839), transcript variant X2, mRNA	ref|XP_034310792.1|	684	E:0	uncharacterized protein LOC105319839 isoform X1 [Crassostrea gigas]	PTPRJ_HUMAN	142	E:3.02e-36	RecName: Full=Receptor-type tyrosine-protein phosphatase eta;^Eukaryota; Metazoa; Chordata; Craniata; Vertebrata; Euteleostomi; Mammalia; Eutheria; Euarchontoglires; Primates; Haplorrhini; Catarrhini; Hominidae; Homo	PTPRJ_HUMAN	143	E:1.75e-36	RecName: Full=Receptor-type tyrosine-protein phosphatase eta;^Eukaryota; Metazoa; Chordata; Craniata; Vertebrata; Euteleostomi; Mammalia; Eutheria; Euarchontoglires; Primates; Haplorrhini; Catarrhini; Hominidae; Homo	PF00102.26	Y_phosphatase	Protein-tyrosine phosphatase	COG5599	protein tyrosine phosphatase	.	.	.	GO:0060242|contact inhibition;GO:0030308|negative regulation of cell growth;GO:0030336|negative regulation of cell migration;GO:0008285|negative regulation of cell proliferation;GO:0042059|negative regulation of epidermal growth factor receptor signaling pathway;GO:0043407|negative regulation of MAP kinase activity;GO:0010642|negative regulation of platelet-derived growth factor receptor signalin…	GO:0008013|beta-catenin binding;GO:0070097|delta-catenin binding;GO:0045295|gamma-catenin binding;GO:0051019|mitogen-activated protein kinase binding;GO:0016791|phosphatase activity;GO:0005161|platelet-derived growth factor receptor binding;GO:0019901|protein kinase binding;GO:0004725|protein tyrosine phosphatase activityGO:0004725|protein tyrosine phosphatase activity	GO:0009986|cell surface;GO:0005911|cell-cell junction;GO:0070062|extracellular exosome;GO:0001772|immunological synapse;GO:0005887|integral component of plasma membrane;GO:0005886|plasma membrane;GO:0032587|ruffle membrane;GO:0035579|specific granule membrane	K05698|PTPRJ, DEP1; receptor-type tyrosine-protein phosphatase eta [EC:3.1.3.48]	map04520|Adherens junction
evm.model.ptg000160l.268	Protein.evm.model.ptg000160l.268::evm.model.ptg000160l.268	3757888-3760434[-]	ref|XM_034454980.1|	2036	E:0	PREDICTED: Crassostrea gigas ECSIT signalling integrator (Ecsit), transcript variant X3, mRNA	ref|XP_019919486.2|	726	E:0	uncharacterized protein LOC105319911 isoform X1 [Crassostrea gigas] >XP_034310869.1 uncharacterized protein LOC105319911 isoform X2 [Crassostrea gigas] >XP_034310871.1 uncharacterized protein LOC105319911 isoform X2 [Crassostrea gigas]	ECSIT_DROME	179	E:6.65e-51	RecName: Full=Evolutionarily conserved signaling intermediate in Toll pathway, mitochondrial;^Eukaryota; Metazoa; Ecdysozoa; Arthropoda; Hexapoda; Insecta; Pterygota; Neoptera; Holometabola; Diptera; Brachycera; Muscomorpha; Ephydroidea; Drosophilidae; Drosophila; Sophophora	ECSIT_DROME	208	E:3.22e-62	RecName: Full=Evolutionarily conserved signaling intermediate in Toll pathway, mitochondrial;^Eukaryota; Metazoa; Ecdysozoa; Arthropoda; Hexapoda; Insecta; Pterygota; Neoptera; Holometabola; Diptera; Brachycera; Muscomorpha; Ephydroidea; Drosophilidae; Drosophila; Sophophora	PF06239.10	ECSIT	Evolutionarily conserved signalling intermediate in Toll pathway	ENOG41100I6	ECSIT homolog (Drosophila)	.	.	.	GO:0045087|innate immune response;GO:0051341|regulation of oxidoreductase activity	GO:0016651|oxidoreductase activity, acting on NAD(P)H	GO:0005737|cytoplasm;GO:0005739|mitochondrion;GO:0005634|nucleus	K04405|ECSIT; evolutionarily conserved signaling intermediate in Toll pathway	map04010|MAPK signaling pathway
evm.model.ptg000209l.133	Protein.evm.model.ptg000209l.133::evm.model.ptg000209l.133	2661019-2662426[+]	emb|LR761641.1|	217	E:1.74e-52	Crassostrea gigas genome assembly, linkage group: LG8	ref|XP_034299751.1|	71.6	E:3.5e-13	uncharacterized protein LOC105320322 [Crassostrea gigas]	.	.	.	.	.	.	.	.	.	.	.	.	.	.	.	.	.	.	.	.	.
evm.model.ptg000209l.139	Protein.evm.model.ptg000209l.139::evm.model.ptg000209l.139	2712845-2791105[+]	ref|XM_034449920.1|	4763	E:0	PREDICTED: Crassostrea gigas uncharacterized LOC105321045 (LOC105321045), transcript variant X8, mRNA	ref|XP_034305811.1|	2177	E:0	uncharacterized protein LOC105321045 isoform X7 [Crassostrea gigas]	FINC_MOUSE	64.3	E:2.87e-08	RecName: Full=Fibronectin;^Eukaryota; Metazoa; Chordata; Craniata; Vertebrata; Euteleostomi; Mammalia; Eutheria; Euarchontoglires; Glires; Rodentia; Myomorpha; Muroidea; Muridae; Murinae; Mus; Mus	FINC_MOUSE	64.3	E:2.56e-08	RecName: Full=Fibronectin;^Eukaryota; Metazoa; Chordata; Craniata; Vertebrata; Euteleostomi; Mammalia; Eutheria; Euarchontoglires; Glires; Rodentia; Myomorpha; Muroidea; Muridae; Murinae; Mus; Mus	PF13290.5	CHB_HEX_C_1	Chitobiase/beta-hexosaminidase C-terminal domain	ENOG410Y2NH	Fibronectin 1	.	.	.	GO:0006953|acute-phase response;GO:0001525|angiogenesis;GO:0007161|calcium-independent cell-matrix adhesion;GO:0007155|cell adhesion;GO:0007160|cell-matrix adhesion;GO:0007044|cell-substrate junction assembly;GO:0035987|endodermal cell differentiation;GO:0033622|integrin activation;GO:0052047|interaction with other organism via secreted substance involved in symbiotic interaction;GO:0051702|inter…	GO:0051087|chaperone binding;GO:0097718|disordered domain specific binding;GO:0019899|enzyme binding;GO:0008201|heparin binding;GO:0042802|identical protein binding;GO:0005178|integrin binding;GO:0016504|peptidase activator activity;GO:0002020|protease binding;GO:0008022|protein C-terminus binding;GO:0005102|receptor bindingGO:0005515|protein binding	GO:0016324|apical plasma membrane;GO:0005605|basal lamina;GO:0005604|basement membrane;GO:0072562|blood microparticle;GO:0005793|endoplasmic reticulum-Golgi intermediate compartment;GO:0070062|extracellular exosome;GO:0031012|extracellular matrix;GO:0005615|extracellular space;GO:0005577|fibrinogen complex;GO:0005578|proteinaceous extracellular matrix	K05717|FN1; fibronectin 1	map05100|Bacterial invasion of epithelial cells;map04151|PI3K-Akt signaling pathway;map05205|Proteoglycans in cancer;map04360|Axon guidance;map05206|MicroRNAs in cancer;map05200|Pathways in cancer;map05202|Transcriptional misregulation in cancer;map04015|Rap1 signaling pathway;map05146|Amoebiasis;map05222|Small cell lung cancer;map05144|Malaria;map05145|Toxoplasmosis;map05169|Epstein-Barr virus i…
evm.model.ptg000073l.89	Protein.evm.model.ptg000073l.89::evm.model.ptg000073l.89	1513902-1514637[+]	ref|XR_004596004.1|	507	E:9.79e-140	PREDICTED: Crassostrea gigas uncharacterized LOC105321880 (LOC105321880), transcript variant X3, misc_RNA	ref|XP_011418661.2|	192	E:1.78e-60	uncharacterized protein LOC105321880 [Crassostrea gigas] >XP_034300892.1 uncharacterized protein LOC105321880 [Crassostrea gigas]	.	.	.	.	.	.	.	.	.	.	.	.	.	.	.	.	.	.	.	.	.
evm.model.ptg000207l.64	Protein.evm.model.ptg000207l.64::evm.model.ptg000207l.64	1033635-1053547[+]	gb|CP048845.1|	340	E:2.85e-89	Crassostrea gigas strain QD chromosome 7	ref|XP_034308528.1|	59.7	E:1.53e-15	uncharacterized protein LOC105322118 [Crassostrea gigas]	.	.	.	.	.	.	.	.	.	.	.	.	.	.	.	.	.	.	.	.	.
evm.model.ptg000241l.155	Protein.evm.model.ptg000241l.155::evm.model.ptg000241l.155	2410785-2418509[-]	.	.	.	.	ref|XP_011420066.2|	210	E:4e-60	uncharacterized protein LOC105322863 [Crassostrea gigas]	.	.	.	.	.	.	.	.	.	.	.	.	.	.	.	.	.	.	.	.	.
evm.model.ptg000009l.1	Protein.evm.model.ptg000009l.1::evm.model.ptg000009l.1	30140-30466[-]	gb|CP048848.1|	189	E:2.22e-44	Crassostrea gigas strain QD chromosome 10	ref|XP_011420363.2|	77.4	E:3.28e-17	uncharacterized protein LOC105323096 [Crassostrea gigas]	.	.	.	.	.	.	.	.	.	.	.	.	.	.	.	.	.	.	.	.	.
evm.model.ptg000241l.156	Protein.evm.model.ptg000241l.156::evm.model.ptg000241l.156	2420936-2422452[-]	gb|CP048845.1|	250	E:2.75e-62	Crassostrea gigas strain QD chromosome 7	ref|XP_019920897.2|	132	E:7.55e-36	uncharacterized protein LOC105323930 [Crassostrea gigas] >XP_034320344.1 uncharacterized protein LOC105323930 [Crassostrea gigas]	.	.	.	.	.	.	.	.	.	.	.	.	.	.	.	.	.	.	.	.	.
evm.model.ptg000025l.246	Protein.evm.model.ptg000025l.246::evm.model.ptg000025l.246	3582308-3584558[-]	ref|XM_011423117.3|	1386	E:0	PREDICTED: Crassostrea gigas uncharacterized LOC105324062 (LOC105324062), mRNA	ref|XP_011421419.2|	556	E:0	uncharacterized protein LOC105324062 [Crassostrea gigas]	C1QT3_HUMAN	54.7	E:1.69e-07	RecName: Full=Complement C1q tumor necrosis factor-related protein 3;^Eukaryota; Metazoa; Chordata; Craniata; Vertebrata; Euteleostomi; Mammalia; Eutheria; Euarchontoglires; Primates; Haplorrhini; Catarrhini; Hominidae; Homo	C1QT3_HUMAN	54.3	E:1.68e-07	RecName: Full=Complement C1q tumor necrosis factor-related protein 3;^Eukaryota; Metazoa; Chordata; Craniata; Vertebrata; Euteleostomi; Mammalia; Eutheria; Euarchontoglires; Primates; Haplorrhini; Catarrhini; Hominidae; Homo	PF00386.20	C1q	C1q domain	ENOG410Y296	C1q and tumor necrosis factor related protein 3	.	.	.	GO:0035356|cellular triglyceride homeostasis;GO:0045444|fat cell differentiation;GO:0010629|negative regulation of gene expression;GO:0045721|negative regulation of gluconeogenesis;GO:0050728|negative regulation of inflammatory response;GO:1900165|negative regulation of interleukin-6 secretion;GO:0071638|negative regulation of monocyte chemotactic protein-1 production;GO:0042347|negative regulati…	.	GO:0005623|cell;GO:0005581|collagen trimer;GO:0070062|extracellular exosome;GO:0005615|extracellular space;GO:0016020|membrane	.	.
evm.model.ptg000025l.249	Protein.evm.model.ptg000025l.249::evm.model.ptg000025l.249	3621241-3622795[-]	ref|XM_011423117.3|	737	E:0	PREDICTED: Crassostrea gigas uncharacterized LOC105324062 (LOC105324062), mRNA	ref|XP_011421419.2|	340	E:1.3e-116	uncharacterized protein LOC105324062 [Crassostrea gigas]	C1QT3_HUMAN	60.1	E:8.9e-10	RecName: Full=Complement C1q tumor necrosis factor-related protein 3;^Eukaryota; Metazoa; Chordata; Craniata; Vertebrata; Euteleostomi; Mammalia; Eutheria; Euarchontoglires; Primates; Haplorrhini; Catarrhini; Hominidae; Homo	C1QT3_HUMAN	60.1	E:9.75e-10	RecName: Full=Complement C1q tumor necrosis factor-related protein 3;^Eukaryota; Metazoa; Chordata; Craniata; Vertebrata; Euteleostomi; Mammalia; Eutheria; Euarchontoglires; Primates; Haplorrhini; Catarrhini; Hominidae; Homo	PF00386.20	C1q	C1q domain	ENOG410Y296	C1q and tumor necrosis factor related protein 3	.	.	.	GO:0035356|cellular triglyceride homeostasis;GO:0045444|fat cell differentiation;GO:0010629|negative regulation of gene expression;GO:0045721|negative regulation of gluconeogenesis;GO:0050728|negative regulation of inflammatory response;GO:1900165|negative regulation of interleukin-6 secretion;GO:0071638|negative regulation of monocyte chemotactic protein-1 production;GO:0042347|negative regulati…	.	GO:0005623|cell;GO:0005581|collagen trimer;GO:0070062|extracellular exosome;GO:0005615|extracellular space;GO:0016020|membrane	.	.
evm.model.ptg000025l.245	Protein.evm.model.ptg000025l.245::evm.model.ptg000025l.245	3580293-3581745[+]	ref|XM_011423118.3|	1703	E:0	PREDICTED: Crassostrea gigas uncharacterized LOC105324063 (LOC105324063), transcript variant X1, mRNA	ref|XP_011421420.2|	685	E:0	uncharacterized protein LOC105324063 isoform X1 [Crassostrea gigas]	.	.	.	.	.	.	.	.	.	.	.	.	.	.	.	.	.	.	.	.	.
evm.model.ptg000039l.725	Protein.evm.model.ptg000039l.725::evm.model.ptg000039l.725	14054699-14075486[-]	gb|CP048841.1|	5469	E:0	Crassostrea gigas strain QD chromosome 3	ref|XP_034319707.1|	593	E:0	uncharacterized protein LOC105324223 isoform X3 [Crassostrea gigas] >XP_034319708.1 uncharacterized protein LOC105324223 isoform X3 [Crassostrea gigas]	VRTN_DANRE	74.3	E:6.67e-12	RecName: Full=Vertnin;^Eukaryota; Metazoa; Chordata; Craniata; Vertebrata; Euteleostomi; Actinopterygii; Neopterygii; Teleostei; Ostariophysi; Cypriniformes; Cyprinidae; Danio	VRTN_DANRE	76.6	E:9.87e-13	RecName: Full=Vertnin;^Eukaryota; Metazoa; Chordata; Craniata; Vertebrata; Euteleostomi; Actinopterygii; Neopterygii; Teleostei; Ostariophysi; Cypriniformes; Cyprinidae; Danio	PF00643.23	zf-B_box	B-box zinc finger	ENOG4110HRD	vertebrae development homolog (pig)	.	.	.	.	GO:0008270|zinc ion binding	GO:0005622|intracellular	.	.
evm.model.ptg000023l.656	Protein.evm.model.ptg000023l.656::evm.model.ptg000023l.656	8943726-8950764[+]	ref|XM_011425035.3|	1519	E:0	PREDICTED: Crassostrea gigas uncharacterized LOC105325463 (LOC105325463), mRNA	ref|XP_011423337.2|	518	E:0	uncharacterized protein LOC105325463 [Crassostrea gigas]	.	.	.	.	.	.	.	.	.	.	.	.	.	.	.	.	.	.	.	.	.
evm.model.ptg000397l.10	Protein.evm.model.ptg000397l.10::evm.model.ptg000397l.10	191365-197479[+]	ref|XM_011425404.3|	833	E:0	PREDICTED: Crassostrea gigas uncharacterized LOC105325721 (LOC105325721), transcript variant X2, mRNA	ref|XP_011423705.2|	409	E:3.03e-138	uncharacterized protein LOC105325721 [Crassostrea gigas] >XP_011423706.2 uncharacterized protein LOC105325721 [Crassostrea gigas]	GP143_HUMAN	75.5	E:1.78e-13	RecName: Full=G-protein coupled receptor 143;^Eukaryota; Metazoa; Chordata; Craniata; Vertebrata; Euteleostomi; Mammalia; Eutheria; Euarchontoglires; Primates; Haplorrhini; Catarrhini; Hominidae; Homo	GP143_HUMAN	78.2	E:2.44e-14	RecName: Full=G-protein coupled receptor 143;^Eukaryota; Metazoa; Chordata; Craniata; Vertebrata; Euteleostomi; Mammalia; Eutheria; Euarchontoglires; Primates; Haplorrhini; Catarrhini; Hominidae; Homo	PF02101.14	Ocular_alb	Ocular albinism type 1 protein	ENOG410ZPYV	G protein-coupled receptor 143	.	.	.	GO:0035584|calcium-mediated signaling using intracellular calcium source;GO:0006726|eye pigment biosynthetic process;GO:0007186|G-protein coupled receptor signaling pathway;GO:0032400|melanosome localization;GO:0032438|melanosome organization;GO:0032402|melanosome transport;GO:0048015|phosphatidylinositol-mediated signaling;GO:0050848|regulation of calcium-mediated signaling;GO:1903056|regulation…	GO:0035240|dopamine binding;GO:0004930|G-protein coupled receptor activity;GO:0072544|L-DOPA binding;GO:0035643|L-DOPA receptor activity;GO:0072545|tyrosine bindingGO:0004930|G-protein coupled receptor activity;GO:0035240|dopamine binding;GO:0072544|L-DOPA binding;GO:0072545|tyrosine binding	GO:0016324|apical plasma membrane;GO:0005737|cytoplasm;GO:0005794|Golgi apparatus;GO:0016021|integral component of membrane;GO:0005765|lysosomal membrane;GO:0042470|melanosome;GO:0033162|melanosome membrane;GO:0016020|membrane;GO:0005886|plasma membraneGO:0016020|membrane	K08470|OA1, GPR143; Ocular albinism type 1 protein	.
evm.model.ptg000025l.253	Protein.evm.model.ptg000025l.253::evm.model.ptg000025l.253	3659441-3661572[+]	ref|XM_034473641.1|	2050	E:0	PREDICTED: Crassostrea gigas von Willebrand factor A domain-containing protein 7-like (LOC105326841), transcript variant X1, mRNA	ref|XP_034329532.1|	686	E:0	uncharacterized protein LOC105326841 isoform X1 [Crassostrea gigas]	.	.	.	.	.	.	.	.	.	.	.	.	.	.	.	.	.	.	.	.	.
evm.model.ptg000025l.252	Protein.evm.model.ptg000025l.252::evm.model.ptg000025l.252	3651421-3658697[+]	ref|XM_034473643.1|	1537	E:0	PREDICTED: Crassostrea gigas von Willebrand factor A domain-containing protein 7-like (LOC105326841), transcript variant X2, mRNA	ref|XP_034329532.1|	702	E:0	uncharacterized protein LOC105326841 isoform X1 [Crassostrea gigas]	VWA7_MOUSE	102	E:3.64e-21	RecName: Full=von Willebrand factor A domain-containing protein 7;^Eukaryota; Metazoa; Chordata; Craniata; Vertebrata; Euteleostomi; Mammalia; Eutheria; Euarchontoglires; Glires; Rodentia; Myomorpha; Muroidea; Muridae; Murinae; Mus; Mus	VWA7_MOUSE	102	E:3.14e-21	RecName: Full=von Willebrand factor A domain-containing protein 7;^Eukaryota; Metazoa; Chordata; Craniata; Vertebrata; Euteleostomi; Mammalia; Eutheria; Euarchontoglires; Glires; Rodentia; Myomorpha; Muroidea; Muridae; Murinae; Mus; Mus	.	.	.	ENOG410ZN3C	von Willebrand factor A domain containing 7	.	.	.	.	.	GO:0005576|extracellular region	.	.
evm.model.ptg000025l.248	Protein.evm.model.ptg000025l.248::evm.model.ptg000025l.248	3600811-3620677[+]	ref|XM_011427021.3|	4728	E:0	PREDICTED: Crassostrea gigas uncharacterized LOC105326842 (LOC105326842), transcript variant X1, mRNA	ref|XP_011425323.2|	1759	E:0	uncharacterized protein LOC105326842 isoform X1 [Crassostrea gigas]	VWA7_MOUSE	138	E:7.34e-32	RecName: Full=von Willebrand factor A domain-containing protein 7;^Eukaryota; Metazoa; Chordata; Craniata; Vertebrata; Euteleostomi; Mammalia; Eutheria; Euarchontoglires; Glires; Rodentia; Myomorpha; Muroidea; Muridae; Murinae; Mus; Mus	VWA7_MOUSE	148	E:6.77e-35	RecName: Full=von Willebrand factor A domain-containing protein 7;^Eukaryota; Metazoa; Chordata; Craniata; Vertebrata; Euteleostomi; Mammalia; Eutheria; Euarchontoglires; Glires; Rodentia; Myomorpha; Muroidea; Muridae; Murinae; Mus; Mus	PF13519.5	VWA_2	von Willebrand factor type A domain	ENOG410ZN3C	von Willebrand factor A domain containing 7	.	.	.	.	.	GO:0005576|extracellular region	.	.
evm.model.ptg000025l.251	Protein.evm.model.ptg000025l.251::evm.model.ptg000025l.251	3636218-3646820[+]	ref|XM_034473653.1|	3849	E:0	PREDICTED: Crassostrea gigas uncharacterized LOC105326842 (LOC105326842), transcript variant X2, mRNA	ref|XP_034329544.1|	1677	E:0	uncharacterized protein LOC105326842 isoform X2 [Crassostrea gigas]	VWA7_MOUSE	145	E:4.36e-34	RecName: Full=von Willebrand factor A domain-containing protein 7;^Eukaryota; Metazoa; Chordata; Craniata; Vertebrata; Euteleostomi; Mammalia; Eutheria; Euarchontoglires; Glires; Rodentia; Myomorpha; Muroidea; Muridae; Murinae; Mus; Mus	VWA7_MOUSE	155	E:2.22e-37	RecName: Full=von Willebrand factor A domain-containing protein 7;^Eukaryota; Metazoa; Chordata; Craniata; Vertebrata; Euteleostomi; Mammalia; Eutheria; Euarchontoglires; Glires; Rodentia; Myomorpha; Muroidea; Muridae; Murinae; Mus; Mus	PF13519.5	VWA_2	von Willebrand factor type A domain	ENOG410ZN3C	von Willebrand factor A domain containing 7	.	.	.	.	.	GO:0005576|extracellular region	.	.
evm.model.ptg000025l.254	Protein.evm.model.ptg000025l.254::evm.model.ptg000025l.254	3669968-3681017[+]	ref|XM_034473573.1|	4898	E:0	PREDICTED: Crassostrea gigas uncharacterized LOC105326847 (LOC105326847), transcript variant X1, mRNA	ref|XP_034329464.1|	2215	E:0	uncharacterized protein LOC105326847 isoform X1 [Crassostrea gigas]	VWA7_RAT	144	E:8.65e-34	RecName: Full=von Willebrand factor A domain-containing protein 7;^Eukaryota; Metazoa; Chordata; Craniata; Vertebrata; Euteleostomi; Mammalia; Eutheria; Euarchontoglires; Glires; Rodentia; Myomorpha; Muroidea; Muridae; Murinae; Rattus	VWA7_RAT	158	E:3.93e-38	RecName: Full=von Willebrand factor A domain-containing protein 7;^Eukaryota; Metazoa; Chordata; Craniata; Vertebrata; Euteleostomi; Mammalia; Eutheria; Euarchontoglires; Glires; Rodentia; Myomorpha; Muroidea; Muridae; Murinae; Rattus	PF13519.5	VWA_2	von Willebrand factor type A domain	ENOG410ZN3C	von Willebrand factor A domain containing 7	.	.	.	.	.	GO:0005576|extracellular region	.	.
evm.model.ptg000011l.719	Protein.evm.model.ptg000011l.719::evm.model.ptg000011l.719	11260116-11284906[-]	ref|XM_011428604.3|	1395	E:0	PREDICTED: Crassostrea gigas uncharacterized LOC105327926 (LOC105327926), mRNA	ref|XP_011426906.2|	553	E:0	uncharacterized protein LOC105327926 [Crassostrea gigas]	.	.	.	.	.	.	.	.	.	.	.	.	.	.	.	.	.	.	.	.	.
evm.model.ptg000109l.29	Protein.evm.model.ptg000109l.29::evm.model.ptg000109l.29	910515-913857[-]	ref|XM_011430250.3|	1873	E:0	PREDICTED: Crassostrea gigas uncharacterized LOC105329064 (LOC105329064), transcript variant X4, mRNA	ref|XP_011428521.2|	687	E:0	uncharacterized protein LOC105329064 isoform X1 [Crassostrea gigas]	.	.	.	.	.	.	.	.	PF03067.14	LPMO_10	Lytic polysaccharide mono-oxygenase, cellulose-degrading	.	.	.	.	.	.	.	.	.	.
evm.model.ptg000109l.24	Protein.evm.model.ptg000109l.24::evm.model.ptg000109l.24	816129-842142[-]	ref|XM_011430275.3|	7640	E:0	PREDICTED: Crassostrea gigas uncharacterized LOC105329103 (LOC105329103), mRNA	ref|XP_011428577.2|	2580	E:0	uncharacterized protein LOC105329103 [Crassostrea gigas]	TCF20_MOUSE	95.1	E:4.76e-18	RecName: Full=Transcription factor 20;^Eukaryota; Metazoa; Chordata; Craniata; Vertebrata; Euteleostomi; Mammalia; Eutheria; Euarchontoglires; Glires; Rodentia; Myomorpha; Muroidea; Muridae; Murinae; Mus; Mus	TCF20_HUMAN	98.2	E:4.49e-19	RecName: Full=Transcription factor 20;^Eukaryota; Metazoa; Chordata; Craniata; Vertebrata; Euteleostomi; Mammalia; Eutheria; Euarchontoglires; Primates; Haplorrhini; Catarrhini; Hominidae; Homo	PF13832.5	zf-HC5HC2H_2	PHD-zinc-finger like domain	ENOG410ZTQQ	transcription factor 20 (AR1)	.	.	.	GO:0045944|positive regulation of transcription from RNA polymerase II promoter;GO:0006355|regulation of transcription, DNA-templated;GO:0006351|transcription, DNA-templated	GO:0003677|DNA binding;GO:0046872|metal ion binding;GO:0003723|RNA binding;GO:0000978|RNA polymerase II core promoter proximal region sequence-specific DNA binding;GO:0003713|transcription coactivator activity;GO:0003700|transcription factor activity, sequence-specific DNA binding;GO:0044212|transcription regulatory region DNA binding	GO:0016604|nuclear body;GO:0005654|nucleoplasm;GO:0005634|nucleus	.	.
evm.model.ptg000312l.52	Protein.evm.model.ptg000312l.52::evm.model.ptg000312l.52	603006-619977[+]	ref|XM_034456577.1|	390	E:1.51e-104	PREDICTED: Crassostrea gigas uncharacterized LOC105329493 (LOC105329493), mRNA	ref|XP_034312468.1|	157	E:8.03e-47	uncharacterized protein LOC105329493 [Crassostrea gigas]	.	.	.	.	.	.	.	.	.	.	.	.	.	.	.	.	.	.	.	.	.
evm.model.ptg000007l.242	Protein.evm.model.ptg000007l.242::evm.model.ptg000007l.242	3879807-3903370[+]	ref|XM_034445891.1|	1474	E:0	PREDICTED: Crassostrea gigas uncharacterized LOC105330255 (LOC105330255), transcript variant X3, mRNA	ref|XP_034301781.1|	532	E:0	uncharacterized protein LOC105330255 isoform X2 [Crassostrea gigas]	.	.	.	.	.	.	.	.	.	.	.	.	.	.	.	.	.	.	.	.	.
evm.model.ptg000007l.243	Protein.evm.model.ptg000007l.243::evm.model.ptg000007l.243	3971657-3990335[+]	ref|XM_034445890.1|	1279	E:0	PREDICTED: Crassostrea gigas uncharacterized LOC105330255 (LOC105330255), transcript variant X2, mRNA	ref|XP_034301781.1|	484	E:7.68e-164	uncharacterized protein LOC105330255 isoform X2 [Crassostrea gigas]	.	.	.	.	.	.	.	.	.	.	.	.	.	.	.	.	.	.	.	.	.
evm.model.ptg000007l.241	Protein.evm.model.ptg000007l.241::evm.model.ptg000007l.241	3863956-3865598[+]	ref|XM_034445891.1|	1373	E:0	PREDICTED: Crassostrea gigas uncharacterized LOC105330255 (LOC105330255), transcript variant X3, mRNA	ref|XP_034301782.1|	447	E:1.89e-151	uncharacterized protein LOC105330255 isoform X3 [Crassostrea gigas]	.	.	.	.	F234A_MOUSE	55.8	E:1.16e-07	RecName: Full=Protein FAM234A;^Eukaryota; Metazoa; Chordata; Craniata; Vertebrata; Euteleostomi; Mammalia; Eutheria; Euarchontoglires; Glires; Rodentia; Myomorpha; Muroidea; Muridae; Murinae; Mus; Mus	.	.	.	ENOG4111VVF	Integrin alpha FG-GAP repeat containing 3	.	.	.	.	.	GO:0009986|cell surface;GO:0070062|extracellular exosome;GO:0016021|integral component of membrane	K17258|ITFG3; integrin alpha FG-GAP repeat containing protein 3	.
evm.model.ptg000074l.22	Protein.evm.model.ptg000074l.22::evm.model.ptg000074l.22	353620-355235[+]	emb|LR761634.1|	1711	E:0	Crassostrea gigas genome assembly, linkage group: LG1	ref|XP_011430199.2|	860	E:0	uncharacterized protein LOC105330284 [Crassostrea gigas]	.	.	.	.	.	.	.	.	PF07525.15	SOCS_box	SOCS box	.	.	.	.	.	GO:0035556|intracellular signal transduction	.	.	.	.
evm.model.ptg000025l.92	Protein.evm.model.ptg000025l.92::evm.model.ptg000025l.92	1092865-1097879[-]	ref|XM_011432336.3|	1103	E:0	PREDICTED: Crassostrea gigas uncharacterized LOC105330578 (LOC105330578), mRNA	ref|XP_011430638.1|	369	E:2.46e-128	uncharacterized protein LOC105330578 [Crassostrea gigas]	.	.	.	.	.	.	.	.	.	.	.	.	.	.	.	.	.	.	.	.	.
evm.model.ptg000203l.29	Protein.evm.model.ptg000203l.29::evm.model.ptg000203l.29	697596-699697[+]	ref|XR_004596866.1|	1195	E:0	PREDICTED: Crassostrea gigas uncharacterized LOC105341118 (LOC105341118), transcript variant X1, ncRNA	ref|XP_034309459.1|	312	E:3.24e-106	uncharacterized protein LOC105330817 [Crassostrea gigas]	MSD4_RAT	60.8	E:1.42e-09	RecName: Full=Myb/SANT-like DNA-binding domain-containing protein 4;^Eukaryota; Metazoa; Chordata; Craniata; Vertebrata; Euteleostomi; Mammalia; Eutheria; Euarchontoglires; Glires; Rodentia; Myomorpha; Muroidea; Muridae; Murinae; Rattus	MSD4_RAT	64.3	E:9.34e-11	RecName: Full=Myb/SANT-like DNA-binding domain-containing protein 4;^Eukaryota; Metazoa; Chordata; Craniata; Vertebrata; Euteleostomi; Mammalia; Eutheria; Euarchontoglires; Glires; Rodentia; Myomorpha; Muroidea; Muridae; Murinae; Rattus	PF13873.5	Myb_DNA-bind_5	Myb/SANT-like DNA-binding domain	ENOG4111EBJ	NA	.	.	.	.	.	GO:0005634|nucleus	.	.
evm.model.ptg000074l.41	Protein.evm.model.ptg000074l.41::evm.model.ptg000074l.41	584894-586081[+]	ref|XM_011433321.3|	1454	E:0	PREDICTED: Crassostrea gigas uncharacterized LOC105331215 (LOC105331215), mRNA	ref|XP_011431623.2|	583	E:0	uncharacterized protein LOC105331215 [Crassostrea gigas]	.	.	.	.	.	.	.	.	.	.	.	.	.	.	.	.	.	.	.	.	.
evm.model.ptg000065l.241	Protein.evm.model.ptg000065l.241::evm.model.ptg000065l.241	4066804-4131147[+]	ref|XM_034457698.1|	3550	E:0	PREDICTED: Crassostrea gigas uncharacterized LOC105332190 (LOC105332190), transcript variant X4, mRNA	ref|XP_034313589.1|	1432	E:0	uncharacterized protein LOC105332190 isoform X4 [Crassostrea gigas]	.	.	.	.	.	.	.	.	.	.	.	.	.	.	.	.	.	.	.	.	.
evm.model.ptg000160l.247	Protein.evm.model.ptg000160l.247::evm.model.ptg000160l.247	3445549-3451917[-]	ref|XM_011434913.3|	3020	E:0	PREDICTED: Crassostrea gigas uncharacterized LOC105332354 (LOC105332354), mRNA	ref|XP_011433215.2|	897	E:0	uncharacterized protein LOC105332354 [Crassostrea gigas]	.	.	.	.	.	.	.	.	.	.	.	.	.	.	.	.	.	.	.	.	.
evm.model.ptg000160l.245	Protein.evm.model.ptg000160l.245::evm.model.ptg000160l.245	3367692-3391964[-]	ref|XM_034455863.1|	5491	E:0	PREDICTED: Crassostrea gigas uncharacterized LOC105332408 (LOC105332408), transcript variant X9, mRNA	ref|XP_034311744.1|	4408	E:0	uncharacterized protein LOC105332408 isoform X1 [Crassostrea gigas] >XP_034311746.1 uncharacterized protein LOC105332408 isoform X1 [Crassostrea gigas] >XP_034311747.1 uncharacterized protein LOC105332408 isoform X1 [Crassostrea gigas] >XP_034311748.1 uncharacterized protein LOC105332408 isoform X2 [Crassostrea gigas]	ABCA1_MOUSE	1035	E:0	RecName: Full=ATP-binding cassette sub-family A member 1;^Eukaryota; Metazoa; Chordata; Craniata; Vertebrata; Euteleostomi; Mammalia; Eutheria; Euarchontoglires; Glires; Rodentia; Myomorpha; Muroidea; Muridae; Murinae; Mus; Mus	ABCA1_MOUSE	1113	E:0	RecName: Full=ATP-binding cassette sub-family A member 1;^Eukaryota; Metazoa; Chordata; Craniata; Vertebrata; Euteleostomi; Mammalia; Eutheria; Euarchontoglires; Glires; Rodentia; Myomorpha; Muroidea; Muridae; Murinae; Mus; Mus	PF12698.6	ABC2_membrane_3	ABC-2 family transporter protein	COG1131	(ABC) transporter	.	.	.	GO:0071397|cellular response to cholesterol;GO:0071222|cellular response to lipopolysaccharide;GO:0071300|cellular response to retinoic acid;GO:0033344|cholesterol efflux;GO:0042632|cholesterol homeostasis;GO:0008203|cholesterol metabolic process;GO:0016197|endosomal transport;GO:0007186|G-protein coupled receptor signaling pathway;GO:0034380|high-density lipoprotein particle assembly;GO:0050702|…	GO:0008509|anion transmembrane transporter activity;GO:0034186|apolipoprotein A-I binding;GO:0034188|apolipoprotein A-I receptor activity;GO:0034185|apolipoprotein binding;GO:0005524|ATP binding;GO:0016887|ATPase activity;GO:0042626|ATPase activity, coupled to transmembrane movement of substances;GO:0051117|ATPase binding;GO:0017127|cholesterol transporter activity;GO:0090554|phosphatidylcholine-…	GO:0030139|endocytic vesicle;GO:0009897|external side of plasma membrane;GO:0005794|Golgi apparatus;GO:0034364|high-density lipoprotein particle;GO:0005887|integral component of plasma membrane;GO:0043231|intracellular membrane-bounded organelle;GO:0045121|membrane raft;GO:0048471|perinuclear region of cytoplasm;GO:0045335|phagocytic vesicle;GO:0005886|plasma membrane	K05641|ABCA1; ATP-binding cassette, subfamily A (ABC1), member 1	map02010|ABC transporters;map04975|Fat digestion and absorption
evm.model.ptg000160l.246	Protein.evm.model.ptg000160l.246::evm.model.ptg000160l.246	3392539-3423481[-]	ref|XM_034455863.1|	9228	E:0	PREDICTED: Crassostrea gigas uncharacterized LOC105332408 (LOC105332408), transcript variant X9, mRNA	ref|XP_034311749.1|	6064	E:0	uncharacterized protein LOC105332408 isoform X3 [Crassostrea gigas]	ABCA4_MOUSE	117	E:3.01e-24	RecName: Full=Retinal-specific ATP-binding cassette transporter;^Eukaryota; Metazoa; Chordata; Craniata; Vertebrata; Euteleostomi; Mammalia; Eutheria; Euarchontoglires; Glires; Rodentia; Myomorpha; Muroidea; Muridae; Murinae; Mus; Mus	ABCA4_MOUSE	118	E:1.15e-24	RecName: Full=Retinal-specific ATP-binding cassette transporter;^Eukaryota; Metazoa; Chordata; Craniata; Vertebrata; Euteleostomi; Mammalia; Eutheria; Euarchontoglires; Glires; Rodentia; Myomorpha; Muroidea; Muridae; Murinae; Mus; Mus	.	.	.	COG1131	(ABC) transporter	.	.	.	GO:0006649|phospholipid transfer to membrane;GO:0045332|phospholipid translocation;GO:0045494|photoreceptor cell maintenance;GO:0050896|response to stimulus;GO:0007601|visual perception	GO:0005524|ATP binding;GO:0016887|ATPase activity;GO:0042626|ATPase activity, coupled to transmembrane movement of substances;GO:0090555|phosphatidylethanolamine-translocating ATPase activity;GO:0005548|phospholipid transporter activity;GO:0004012|phospholipid-translocating ATPase activity	GO:0005887|integral component of plasma membrane;GO:0043231|intracellular membrane-bounded organelle;GO:0001750|photoreceptor outer segment	K05644|ABCA4; ATP-binding cassette, subfamily A (ABC1), member 4	map02010|ABC transporters
evm.model.ptg000397l.8	Protein.evm.model.ptg000397l.8::evm.model.ptg000397l.8	116535-118162[-]	ref|XR_004604153.1|	1384	E:0	PREDICTED: Crassostrea gigas uncharacterized LOC105332549 (LOC105332549), transcript variant X8, misc_RNA	ref|XP_034338027.1|	511	E:1.3e-179	uncharacterized protein LOC105332549 isoform X5 [Crassostrea gigas]	.	.	.	.	.	.	.	.	PF13927.5	Ig_3	Immunoglobulin domain	.	.	.	.	.	.	.	.	.	.
evm.model.ptg000312l.102	Protein.evm.model.ptg000312l.102::evm.model.ptg000312l.102	1364473-1367936[+]	ref|XM_034467550.1|	1576	E:0	PREDICTED: Crassostrea gigas uncharacterized LOC117688856 (LOC117688856), mRNA	ref|XP_034323380.1|	916	E:0	uncharacterized protein LOC105332661 [Crassostrea gigas]	.	.	.	.	.	.	.	.	.	.	.	.	.	.	.	.	.	.	.	.	.
evm.model.ptg000039l.720	Protein.evm.model.ptg000039l.720::evm.model.ptg000039l.720	13957347-13965407[+]	ref|XM_020069159.2|	1315	E:0	PREDICTED: Crassostrea gigas uncharacterized LOC105332875 (LOC105332875), mRNA	ref|XP_019924718.2|	522	E:0	uncharacterized protein LOC105332875 [Crassostrea gigas]	.	.	.	.	.	.	.	.	PF00754.24	F5_F8_type_C	F5/8 type C domain	.	.	.	.	.	.	.	.	.	.
evm.model.ptg000065l.401	Protein.evm.model.ptg000065l.401::evm.model.ptg000065l.401	6072729-6087209[+]	ref|XM_011437286.3|	13402	E:0	PREDICTED: Crassostrea gigas uncharacterized LOC105334018 (LOC105334018), transcript variant X1, mRNA	ref|XP_011435588.2|	3927	E:0	uncharacterized protein LOC105334018 isoform X1 [Crassostrea gigas]	.	.	.	.	.	.	.	.	.	.	.	.	.	.	.	.	.	.	.	.	.
evm.model.ptg000065l.400	Protein.evm.model.ptg000065l.400::evm.model.ptg000065l.400	6038296-6059177[-]	ref|XM_011437291.3|	2712	E:0	PREDICTED: Crassostrea gigas uncharacterized LOC105334019 (LOC105334019), mRNA	ref|XP_011435593.1|	1043	E:0	uncharacterized protein LOC105334019 [Crassostrea gigas]	FBXL4_BOVIN	75.9	E:7.49e-13	RecName: Full=F-box/LRR-repeat protein 4;^Eukaryota; Metazoa; Chordata; Craniata; Vertebrata; Euteleostomi; Mammalia; Eutheria; Laurasiatheria; Cetartiodactyla; Ruminantia; Pecora; Bovidae; Bovinae; Bos	FBXL4_BOVIN	75.9	E:6.86e-13	RecName: Full=F-box/LRR-repeat protein 4;^Eukaryota; Metazoa; Chordata; Craniata; Vertebrata; Euteleostomi; Mammalia; Eutheria; Laurasiatheria; Cetartiodactyla; Ruminantia; Pecora; Bovidae; Bovinae; Bos	PF00651.30	BTB	BTB/POZ domain	.	.	.	.	.	.	GO:0005515|protein binding	GO:0005758|mitochondrial intermembrane space;GO:0005634|nucleus	K10270|FBXL4; F-box and leucine-rich repeat protein 4	.
evm.model.ptg000065l.398	Protein.evm.model.ptg000065l.398::evm.model.ptg000065l.398	6009798-6015953[-]	ref|XM_034457561.1|	1489	E:0	PREDICTED: Crassostrea gigas uncharacterized LOC105334020 (LOC105334020), transcript variant X2, mRNA	ref|XP_034313451.1|	529	E:0	uncharacterized protein LOC105334020 [Crassostrea gigas] >XP_034313452.1 uncharacterized protein LOC105334020 [Crassostrea gigas]	.	.	.	.	.	.	.	.	.	.	.	.	.	.	.	.	.	.	.	.	.
evm.model.ptg000065l.399	Protein.evm.model.ptg000065l.399::evm.model.ptg000065l.399	6027056-6028939[-]	ref|XM_034457561.1|	1602	E:0	PREDICTED: Crassostrea gigas uncharacterized LOC105334020 (LOC105334020), transcript variant X2, mRNA	ref|XP_034313451.1|	578	E:0	uncharacterized protein LOC105334020 [Crassostrea gigas] >XP_034313452.1 uncharacterized protein LOC105334020 [Crassostrea gigas]	.	.	.	.	.	.	.	.	.	.	.	.	.	.	.	.	.	.	.	.	.
evm.model.ptg000065l.613	Protein.evm.model.ptg000065l.613::evm.model.ptg000065l.613	9444453-9447206[-]	ref|XM_011438762.3|	2728	E:0	PREDICTED: Crassostrea gigas uncharacterized LOC105335081 (LOC105335081), transcript variant X1, mRNA	ref|XP_011437064.2|	791	E:0	uncharacterized protein LOC105335081 isoform X1 [Crassostrea gigas]	.	.	.	.	.	.	.	.	.	.	.	.	.	.	.	.	.	.	.	.	.
evm.model.ptg000065l.612	Protein.evm.model.ptg000065l.612::evm.model.ptg000065l.612	9441343-9442444[-]	ref|XM_011438763.3|	1153	E:0	PREDICTED: Crassostrea gigas uncharacterized LOC105335082 (LOC105335082), mRNA	ref|XP_011437065.2|	456	E:1.11e-161	uncharacterized protein LOC105335082 [Crassostrea gigas]	.	.	.	.	.	.	.	.	.	.	.	.	.	.	.	.	.	.	.	.	.
evm.model.ptg000065l.611	Protein.evm.model.ptg000065l.611::evm.model.ptg000065l.611	9432106-9439325[-]	gb|CP048844.1|	3515	E:0	Crassostrea gigas strain QD chromosome 6	ref|XP_011437066.2|	1080	E:0	uncharacterized protein LOC105335083 [Crassostrea gigas]	.	.	.	.	.	.	.	.	.	.	.	.	.	.	.	.	.	.	.	.	.
evm.model.ptg000207l.59	Protein.evm.model.ptg000207l.59::evm.model.ptg000207l.59	963039-985782[-]	ref|XM_034454287.1|	937	E:0	PREDICTED: Crassostrea gigas uncharacterized LOC105339274 (LOC105339274), transcript variant X4, mRNA	ref|XP_034310177.1|	378	E:1.52e-130	uncharacterized protein LOC105339274 isoform X3 [Crassostrea gigas] >XP_034310178.1 uncharacterized protein LOC105339274 isoform X3 [Crassostrea gigas]	.	.	.	.	.	.	.	.	.	.	.	.	.	.	.	.	.	.	.	.	.
evm.model.ptg000207l.60	Protein.evm.model.ptg000207l.60::evm.model.ptg000207l.60	1008525-1015376[+]	ref|XM_020071852.2|	1428	E:0	PREDICTED: Crassostrea gigas uncharacterized LOC105339417 (LOC105339417), mRNA	ref|XP_019927411.2|	561	E:0	uncharacterized protein LOC105339417 [Crassostrea gigas]	.	.	.	.	.	.	.	.	.	.	.	.	.	.	.	.	.	.	.	.	.
evm.model.ptg000207l.61	Protein.evm.model.ptg000207l.61::evm.model.ptg000207l.61	1015380-1015886[+]	ref|XM_020071852.2|	682	E:0	PREDICTED: Crassostrea gigas uncharacterized LOC105339417 (LOC105339417), mRNA	ref|XP_019927411.2|	224	E:5.56e-69	uncharacterized protein LOC105339417 [Crassostrea gigas]	.	.	.	.	.	.	.	.	.	.	.	.	.	.	.	.	.	.	.	.	.
evm.model.ptg000207l.63	Protein.evm.model.ptg000207l.63::evm.model.ptg000207l.63	1018808-1026324[+]	gb|CP048848.1|	1642	E:0	Crassostrea gigas strain QD chromosome 10	ref|XP_019927411.2|	611	E:0	uncharacterized protein LOC105339417 [Crassostrea gigas]	.	.	.	.	.	.	.	.	.	.	.	.	.	.	.	.	.	.	.	.	.
evm.model.ptg000209l.125	Protein.evm.model.ptg000209l.125::evm.model.ptg000209l.125	2380260-2384869[-]	ref|XM_011445258.3|	2074	E:0	PREDICTED: Crassostrea gigas uncharacterized LOC105339632 (LOC105339632), mRNA	ref|XP_011443560.2|	751	E:0	uncharacterized protein LOC105339632 [Crassostrea gigas]	THAP4_BOVIN	55.1	E:9.54e-07	RecName: Full=THAP domain-containing protein 4;^Eukaryota; Metazoa; Chordata; Craniata; Vertebrata; Euteleostomi; Mammalia; Eutheria; Laurasiatheria; Cetartiodactyla; Ruminantia; Pecora; Bovidae; Bovinae; Bos	THAP4_BOVIN	55.1	E:8.22e-07	RecName: Full=THAP domain-containing protein 4;^Eukaryota; Metazoa; Chordata; Craniata; Vertebrata; Euteleostomi; Mammalia; Eutheria; Laurasiatheria; Cetartiodactyla; Ruminantia; Pecora; Bovidae; Bovinae; Bos	PF05485.11	THAP	THAP domain	ENOG4111TBC	THAP domain containing 4	.	.	.	.	GO:0003677|DNA binding;GO:0046872|metal ion bindingGO:0003676|nucleic acid binding	.	.	.
evm.model.ptg000241l.154	Protein.evm.model.ptg000241l.154::evm.model.ptg000241l.154	2399703-2403340[-]	ref|XM_011445482.3|	1206	E:0	PREDICTED: Crassostrea gigas uncharacterized LOC105339768 (LOC105339768), mRNA	ref|XP_011443784.3|	570	E:0	uncharacterized protein LOC105339768 [Crassostrea gigas]	.	.	.	.	.	.	.	.	.	.	.	.	.	.	.	.	.	.	.	.	.
evm.model.ptg000241l.149	Protein.evm.model.ptg000241l.149::evm.model.ptg000241l.149	2353892-2357356[+]	ref|XM_034464569.1|	2261	E:0	PREDICTED: Crassostrea gigas uncharacterized LOC105339771 (LOC105339771), transcript variant X2, mRNA	ref|XP_011443791.2|	808	E:0	uncharacterized protein LOC105339771 isoform X1 [Crassostrea gigas] >XP_034320460.1 uncharacterized protein LOC105339771 isoform X1 [Crassostrea gigas]	.	.	.	.	.	.	.	.	PF00536.29	SAM_1	SAM domain (Sterile alpha motif)	.	.	.	.	.	.	GO:0005515|protein binding	.	.	.
evm.model.ptg000244l.60	Protein.evm.model.ptg000244l.60::evm.model.ptg000244l.60	854981-860923[-]	ref|XM_034475822.1|	1746	E:0	PREDICTED: Crassostrea gigas uncharacterized LOC105339970 (LOC105339970), transcript variant X3, mRNA	ref|XP_034331713.1|	593	E:0	uncharacterized protein LOC105339970 isoform X3 [Crassostrea gigas]	.	.	.	.	.	.	.	.	.	.	.	.	.	.	.	.	.	.	.	.	.
evm.model.ptg000025l.3	Protein.evm.model.ptg000025l.3::evm.model.ptg000025l.3	21444-27301[+]	ref|XM_034475822.1|	1724	E:0	PREDICTED: Crassostrea gigas uncharacterized LOC105339970 (LOC105339970), transcript variant X3, mRNA	ref|XP_034331713.1|	587	E:0	uncharacterized protein LOC105339970 isoform X3 [Crassostrea gigas]	.	.	.	.	.	.	.	.	.	.	.	.	.	.	.	.	.	.	.	.	.
evm.model.ptg000025l.98	Protein.evm.model.ptg000025l.98::evm.model.ptg000025l.98	1161695-1163113[+]	ref|XM_011446505.3|	1984	E:0	PREDICTED: Crassostrea gigas uncharacterized LOC105340460 (LOC105340460), mRNA	ref|XP_011444807.2|	738	E:0	uncharacterized protein LOC105340460 [Crassostrea gigas]	.	.	.	.	.	.	.	.	.	.	.	.	.	.	.	.	.	.	.	.	.
evm.model.ptg000082l.173	Protein.evm.model.ptg000082l.173::evm.model.ptg000082l.173	2306284-2306511[+]	gb|CP048842.1|	307	E:6.86e-80	Crassostrea gigas strain QD chromosome 4	ref|XP_034320597.1|	64.3	E:8.2e-14	uncharacterized protein LOC105341150 isoform X2 [Crassostrea gigas]	.	.	.	.	.	.	.	.	.	.	.	.	.	.	.	.	.	.	.	.	.
evm.model.ptg000050l.9	Protein.evm.model.ptg000050l.9::evm.model.ptg000050l.9	149104-154675[-]	ref|XM_011456327.3|	1315	E:0	PREDICTED: Crassostrea gigas uncharacterized LOC105347311 (LOC105347311), mRNA	ref|XP_011454629.2|	444	E:1.1e-156	uncharacterized protein LOC105347311 [Crassostrea gigas]	.	.	.	.	.	.	.	.	.	.	.	.	.	.	.	.	.	.	.	.	.
evm.model.ptg000073l.39	Protein.evm.model.ptg000073l.39::evm.model.ptg000073l.39	532980-533636[+]	ref|XM_011456450.3|	640	E:1.13e-179	PREDICTED: Crassostrea gigas uncharacterized LOC105347379 (LOC105347379), mRNA	ref|XP_011454752.2|	162	E:1.6e-49	uncharacterized protein LOC105347379 [Crassostrea gigas]	.	.	.	.	.	.	.	.	.	.	.	.	.	.	.	.	.	.	.	.	.
evm.model.ptg000073l.38	Protein.evm.model.ptg000073l.38::evm.model.ptg000073l.38	527066-531311[-]	emb|LR761634.1|	793	E:0	Crassostrea gigas genome assembly, linkage group: LG1	ref|XP_011454753.1|	153	E:1.07e-44	uncharacterized protein LOC105347380 [Crassostrea gigas]	.	.	.	.	.	.	.	.	.	.	.	.	.	.	.	.	.	.	.	.	.
evm.model.ptg000209l.123	Protein.evm.model.ptg000209l.123::evm.model.ptg000209l.123	2299719-2304843[+]	emb|LR761638.1|	1000	E:0	Crassostrea gigas genome assembly, linkage group: LG5	ref|XP_034334057.1|	124	E:9.6e-30	uncharacterized protein LOC105347793 [Crassostrea gigas] >XP_034334058.1 uncharacterized protein LOC105347793 [Crassostrea gigas]	PA1B2_PONAB	57	E:2.45e-08	RecName: Full=Platelet-activating factor acetylhydrolase IB subunit beta;^Eukaryota; Metazoa; Chordata; Craniata; Vertebrata; Euteleostomi; Mammalia; Eutheria; Euarchontoglires; Primates; Haplorrhini; Catarrhini; Hominidae; Pongo	PA1B2_RAT	56.6	E:2.75e-08	RecName: Full=Platelet-activating factor acetylhydrolase IB subunit beta;^Eukaryota; Metazoa; Chordata; Craniata; Vertebrata; Euteleostomi; Mammalia; Eutheria; Euarchontoglires; Glires; Rodentia; Myomorpha; Muroidea; Muridae; Murinae; Rattus	PF13472.5	Lipase_GDSL_2	GDSL-like Lipase/Acylhydrolase family	ENOG410XPWQ	platelet-activating factor acetylhydrolase 1b, catalytic subunit	.	.	.	GO:0007420|brain development;GO:0016042|lipid catabolic process;GO:0016239|positive regulation of macroautophagy;GO:0007283|spermatogenesis	GO:0003847|1-alkyl-2-acetylglycerophosphocholine esterase activity;GO:0047179|platelet-activating factor acetyltransferase activity;GO:0046982|protein heterodimerization activity;GO:0042803|protein homodimerization activity	GO:0005829|cytosol;GO:0070062|extracellular exosome;GO:0001650|fibrillar center;GO:0005886|plasma membrane	K16795|PAFAH1B2_3; platelet-activating factor acetylhydrolase IB subunit beta/gamma [EC:3.1.1.47]	map01100|Metabolic pathways;map00565|Ether lipid metabolism
evm.model.ptg000073l.106	Protein.evm.model.ptg000073l.106::evm.model.ptg000073l.106	1903397-1915379[-]	ref|XM_034457415.1|	2361	E:0	PREDICTED: Crassostrea gigas uncharacterized LOC105348775 (LOC105348775), mRNA	ref|XP_034313306.1|	851	E:0	uncharacterized protein LOC105348775 [Crassostrea gigas]	.	.	.	.	OAMB_DROME	53.1	E:3.36e-06	RecName: Full=Octopamine receptor Oamb {ECO:0000305};^Eukaryota; Metazoa; Ecdysozoa; Arthropoda; Hexapoda; Insecta; Pterygota; Neoptera; Holometabola; Diptera; Brachycera; Muscomorpha; Ephydroidea; Drosophilidae; Drosophila; Sophophora	PF00001.20	7tm_1	7 transmembrane receptor (rhodopsin family)	ENOG410XRW9	Receptor	.	.	.	GO:0006874|cellular calcium ion homeostasis;GO:1904068|G-protein coupled receptor signaling pathway involved in social behavior;GO:0007612|learning;GO:0008049|male courtship behavior;GO:0000122|negative regulation of transcription from RNA polymerase II promoter;GO:0007211|octopamine or tyramine signaling pathway;GO:0030728|ovulation;GO:0010841|positive regulation of circadian sleep/wake cycle, w…	GO:0008227|G-protein coupled amine receptor activity;GO:0004989|octopamine receptor activityGO:0004930|G-protein coupled receptor activity	GO:0016021|integral component of membrane;GO:0005887|integral component of plasma membraneGO:0016021|integral component of membrane	K04165|Oamb; Octopamine receptor	.
evm.model.ptg000135l.33	Protein.evm.model.ptg000135l.33::evm.model.ptg000135l.33	430599-452287[-]	ref|XM_034455243.1|	946	E:0	PREDICTED: Crassostrea gigas uncharacterized LOC105348952 (LOC105348952), transcript variant X5, mRNA	ref|XP_011456878.1|	293	E:2.5e-99	uncharacterized protein LOC105348952 isoform X2 [Crassostrea gigas]	TMM72_MOUSE	53.9	E:1.65e-07	RecName: Full=Transmembrane protein 72;^Eukaryota; Metazoa; Chordata; Craniata; Vertebrata; Euteleostomi; Mammalia; Eutheria; Euarchontoglires; Glires; Rodentia; Myomorpha; Muroidea; Muridae; Murinae; Mus; Mus	TMM72_MOUSE	56.6	E:1.71e-08	RecName: Full=Transmembrane protein 72;^Eukaryota; Metazoa; Chordata; Craniata; Vertebrata; Euteleostomi; Mammalia; Eutheria; Euarchontoglires; Glires; Rodentia; Myomorpha; Muroidea; Muridae; Murinae; Mus; Mus	PF16054.4	TMEM72	Transmembrane protein family 72	ENOG410XXDG	transmembrane protein 72	.	.	.	.	.	GO:0016021|integral component of membrane	.	.
evm.model.ptg000135l.32	Protein.evm.model.ptg000135l.32::evm.model.ptg000135l.32	392601-423387[+]	ref|XM_011458578.3|	4652	E:0	PREDICTED: Crassostrea gigas uncharacterized LOC105348954 (LOC105348954), mRNA	ref|XP_011456880.1|	1519	E:0	uncharacterized protein LOC105348954 [Crassostrea gigas]	CNO6L_MOUSE	478	E:6.46e-156	RecName: Full=CCR4-NOT transcription complex subunit 6-like;^Eukaryota; Metazoa; Chordata; Craniata; Vertebrata; Euteleostomi; Mammalia; Eutheria; Euarchontoglires; Glires; Rodentia; Myomorpha; Muroidea; Muridae; Murinae; Mus; Mus	CNO6L_MOUSE	483	E:4.01e-158	RecName: Full=CCR4-NOT transcription complex subunit 6-like;^Eukaryota; Metazoa; Chordata; Craniata; Vertebrata; Euteleostomi; Mammalia; Eutheria; Euarchontoglires; Glires; Rodentia; Myomorpha; Muroidea; Muridae; Murinae; Mus; Mus	PF13855.5	LRR_8	Leucine rich repeat	COG4886	leucine Rich Repeat	.	.	.	GO:0031047|gene silencing by RNA;GO:0061157|mRNA destabilization;GO:0006397|mRNA processing;GO:0000288|nuclear-transcribed mRNA catabolic process, deadenylation-dependent decay;GO:0008284|positive regulation of cell proliferation;GO:0010606|positive regulation of cytoplasmic mRNA processing body assembly;GO:0006355|regulation of transcription, DNA-templated;GO:0006351|transcription, DNA-templated	GO:0046872|metal ion binding;GO:0004535|poly(A)-specific ribonuclease activityGO:0005515|protein binding	GO:0030014|CCR4-NOT complex;GO:0005737|cytoplasm;GO:0005829|cytosol;GO:0005634|nucleus	K12603|CNOT6, CCR4; CCR4-NOT transcription complex subunit 6 [EC:3.1.13.4]	map03018|RNA degradation
evm.model.ptg000135l.31	Protein.evm.model.ptg000135l.31::evm.model.ptg000135l.31	381811-388334[-]	ref|XM_034455248.1|	1659	E:0	PREDICTED: Crassostrea gigas uncharacterized LOC105348956 (LOC105348956), transcript variant X4, mRNA	ref|XP_034311136.1|	648	E:0	uncharacterized protein LOC105348956 isoform X1 [Crassostrea gigas]	RM01_HUMAN	63.2	E:5.33e-10	RecName: Full=39S ribosomal protein L1, mitochondrial;^Eukaryota; Metazoa; Chordata; Craniata; Vertebrata; Euteleostomi; Mammalia; Eutheria; Euarchontoglires; Primates; Haplorrhini; Catarrhini; Hominidae; Homo	RM01_HUMAN	63.5	E:4.18e-10	RecName: Full=39S ribosomal protein L1, mitochondrial;^Eukaryota; Metazoa; Chordata; Craniata; Vertebrata; Euteleostomi; Mammalia; Eutheria; Euarchontoglires; Primates; Haplorrhini; Catarrhini; Hominidae; Homo	PF00687.20	Ribosomal_L1	Ribosomal protein L1p/L10e family	COG0081	Binds directly to 23S rRNA. The L1 stalk is quite mobile in the ribosome, and is involved in E site tRNA release (By similarity)	.	.	.	GO:0000469|cleavage involved in rRNA processing;GO:0000470|maturation of LSU-rRNA;GO:0070125|mitochondrial translational elongation;GO:0070126|mitochondrial translational termination;GO:0031118|rRNA pseudouridine synthesis;GO:0031120|snRNA pseudouridine synthesis;GO:0006412|translation	GO:0034513|box H/ACA snoRNA binding;GO:0003723|RNA binding;GO:0003735|structural constituent of ribosome	GO:0031429|box H/ACA snoRNP complex;GO:0015934|large ribosomal subunit;GO:0005743|mitochondrial inner membrane;GO:0005739|mitochondrion	K02863|RP-L1, MRPL1, rplA; large subunit ribosomal protein L1	map03010|Ribosome
evm.model.ptg000135l.28	Protein.evm.model.ptg000135l.28::evm.model.ptg000135l.28	340446-349346[+]	ref|XM_011458584.3|	2760	E:0	PREDICTED: Crassostrea gigas uncharacterized LOC105348959 (LOC105348959), mRNA	ref|XP_011456886.2|	1257	E:0	uncharacterized protein LOC105348959 [Crassostrea gigas]	F234B_MOUSE	95.5	E:4.51e-19	RecName: Full=Protein FAM234B;^Eukaryota; Metazoa; Chordata; Craniata; Vertebrata; Euteleostomi; Mammalia; Eutheria; Euarchontoglires; Glires; Rodentia; Myomorpha; Muroidea; Muridae; Murinae; Mus; Mus	F234B_MOUSE	95.9	E:3.41e-19	RecName: Full=Protein FAM234B;^Eukaryota; Metazoa; Chordata; Craniata; Vertebrata; Euteleostomi; Mammalia; Eutheria; Euarchontoglires; Glires; Rodentia; Myomorpha; Muroidea; Muridae; Murinae; Mus; Mus	.	.	.	ENOG410YPIH	kiaa1467	.	.	.	.	.	GO:0016021|integral component of membrane	.	.
evm.model.ptg000201l.139	Protein.evm.model.ptg000201l.139::evm.model.ptg000201l.139	2168619-2178444[+]	ref|XM_034479486.1|	2060	E:0	PREDICTED: Crassostrea gigas uncharacterized LOC109617279 (LOC109617279), transcript variant X3, mRNA	ref|XP_034335328.1|	808	E:0	uncharacterized protein LOC109617279 isoform X2 [Crassostrea gigas]	C1QT4_MOUSE	77	E:1e-13	RecName: Full=Complement C1q tumor necrosis factor-related protein 4;^Eukaryota; Metazoa; Chordata; Craniata; Vertebrata; Euteleostomi; Mammalia; Eutheria; Euarchontoglires; Glires; Rodentia; Myomorpha; Muroidea; Muridae; Murinae; Mus; Mus	C1QT4_MOUSE	77	E:8.32e-14	RecName: Full=Complement C1q tumor necrosis factor-related protein 4;^Eukaryota; Metazoa; Chordata; Craniata; Vertebrata; Euteleostomi; Mammalia; Eutheria; Euarchontoglires; Glires; Rodentia; Myomorpha; Muroidea; Muridae; Murinae; Mus; Mus	PF00386.20	C1q	C1q domain	ENOG4111IFJ	C1q and tumor necrosis factor related protein 4	.	.	.	.	GO:0005125|cytokine activity	GO:0005615|extracellular space	.	.
evm.model.ptg000201l.137	Protein.evm.model.ptg000201l.137::evm.model.ptg000201l.137	2160368-2162458[+]	ref|XM_034479613.1|	1188	E:0	PREDICTED: Crassostrea gigas uncharacterized LOC109617282 (LOC109617282), transcript variant X1, mRNA	ref|XP_034335504.1|	494	E:3.12e-176	uncharacterized protein LOC109617282 isoform X1 [Crassostrea gigas]	.	.	.	.	.	.	.	.	PF00090.18	TSP_1	Thrombospondin type 1 domain	.	.	.	.	.	.	.	.	.	.
evm.model.ptg000113l.204	Protein.evm.model.ptg000113l.204::evm.model.ptg000113l.204	2947252-2947837[-]	ref|XM_020063742.2|	749	E:0	PREDICTED: Crassostrea gigas hypothetical protein (LOC109617517), mRNA	ref|XP_019919301.2|	268	E:5.04e-90	uncharacterized protein LOC109617517 [Crassostrea gigas]	.	.	.	.	.	.	.	.	.	.	.	.	.	.	.	.	.	.	.	.	.
evm.model.ptg000074l.131	Protein.evm.model.ptg000074l.131::evm.model.ptg000074l.131	1856565-1856834[-]	.	.	.	.	ref|XP_019925440.2|	65.9	E:2.24e-11	uncharacterized protein LOC109619571 [Crassostrea gigas]	.	.	.	.	.	.	.	.	.	.	.	.	.	.	.	.	.	.	.	.	.
evm.model.ptg000074l.18	Protein.evm.model.ptg000074l.18::evm.model.ptg000074l.18	290800-307506[-]	emb|LR761634.1|	403	E:6.25e-108	Crassostrea gigas genome assembly, linkage group: LG1	ref|XP_019926992.1|	90.9	E:8.61e-19	uncharacterized protein LOC109619998 [Crassostrea gigas]	.	.	.	.	.	.	.	.	.	.	.	.	.	.	.	.	.	.	.	.	.
evm.model.ptg000039l.492	Protein.evm.model.ptg000039l.492::evm.model.ptg000039l.492	10441573-10450871[+]	ref|XM_020074182.2|	785	E:0	PREDICTED: Crassostrea gigas uncharacterized LOC109620882 (LOC109620882), mRNA	ref|XP_019929741.2|	270	E:1.85e-83	uncharacterized protein LOC109620882 [Crassostrea gigas]	.	.	.	.	.	.	.	.	.	.	.	.	.	.	.	.	.	.	.	.	.
evm.model.ptg000039l.726	Protein.evm.model.ptg000039l.726::evm.model.ptg000039l.726	14097714-14098082[-]	emb|LR761642.1|	396	E:2.45e-106	Crassostrea gigas genome assembly, linkage group: LG9	ref|XP_021346896.1|	132	E:1.14e-35	uncharacterized protein LOC110446192 [Mizuhopecten yessoensis]	.	.	.	.	.	.	.	.	.	.	.	.	.	.	.	.	.	.	.	.	.
evm.model.ptg000083l.95	Protein.evm.model.ptg000083l.95::evm.model.ptg000083l.95	1886929-1888695[-]	gb|CP048844.1|	3075	E:0	Crassostrea gigas strain QD chromosome 6	ref|XP_021375023.1|	461	E:3.51e-153	uncharacterized protein LOC110464240 [Mizuhopecten yessoensis]	.	.	.	.	.	.	.	.	PF03422.14	CBM_6	Carbohydrate binding module (family 6)	.	.	.	.	.	.	GO:0030246|carbohydrate binding	.	.	.
evm.model.ptg000083l.93	Protein.evm.model.ptg000083l.93::evm.model.ptg000083l.93	1851526-1852971[+]	gb|CP048847.1|	2582	E:0	Crassostrea gigas strain QD chromosome 9	ref|XP_022287605.1|	289	E:9.88e-91	uncharacterized protein LOC111100231 isoform X1 [Crassostrea virginica]	.	.	.	.	.	.	.	.	.	.	.	.	.	.	.	.	.	.	.	.	.
evm.model.ptg000082l.168	Protein.evm.model.ptg000082l.168::evm.model.ptg000082l.168	2273781-2274083[+]	gb|CP048839.1|	475	E:2.46e-130	Crassostrea gigas strain QD chromosome 1	ref|XP_022287731.1|	164	E:1.1e-50	uncharacterized protein LOC111100299 [Crassostrea virginica]	.	.	.	.	.	.	.	.	.	.	.	.	.	.	.	.	.	.	.	.	.
evm.model.ptg000020l.263	Protein.evm.model.ptg000020l.263::evm.model.ptg000020l.263	3702597-3702779[+]	.	.	.	.	ref|XP_022294989.1|	79.3	E:2.43e-16	uncharacterized protein LOC111105108 [Crassostrea virginica]	.	.	.	.	.	.	.	.	.	.	.	.	.	.	.	.	.	.	.	.	.
evm.model.ptg000322l.5	Protein.evm.model.ptg000322l.5::evm.model.ptg000322l.5	111228-112979[+]	gb|CP048841.1|	3085	E:0	Crassostrea gigas strain QD chromosome 3	ref|XP_022299146.1|	686	E:0	uncharacterized protein LOC111107980 [Crassostrea virginica]	.	.	.	.	.	.	.	.	.	.	.	.	.	.	.	.	.	.	.	.	.
evm.model.ptg000312l.48	Protein.evm.model.ptg000312l.48::evm.model.ptg000312l.48	565915-566526[+]	emb|LR761635.1|	832	E:0	Crassostrea gigas genome assembly, linkage group: LG2	ref|XP_022306758.1|	175	E:1.73e-52	uncharacterized protein LOC111113079 [Crassostrea virginica]	.	.	.	.	.	.	.	.	.	.	.	.	.	.	.	.	.	.	.	.	.
evm.model.ptg000312l.50	Protein.evm.model.ptg000312l.50::evm.model.ptg000312l.50	574025-574679[+]	ref|XR_004601034.1|	604	E:5.07e-169	PREDICTED: Crassostrea gigas uncharacterized LOC117688326 (LOC117688326), ncRNA	ref|XP_022306758.1|	133	E:1.41e-36	uncharacterized protein LOC111113079 [Crassostrea virginica]	.	.	.	.	.	.	.	.	.	.	.	.	.	.	.	.	.	.	.	.	.
evm.model.ptg000020l.261	Protein.evm.model.ptg000020l.261::evm.model.ptg000020l.261	3694598-3696504[+]	gb|CP048840.1|	326	E:4.83e-85	Crassostrea gigas strain QD chromosome 2	ref|XP_022307611.1|	67.8	E:1.15e-10	uncharacterized protein LOC111113610 [Crassostrea virginica]	.	.	.	.	.	.	.	.	.	.	.	.	.	.	.	.	.	.	.	.	.
evm.model.ptg000082l.179	Protein.evm.model.ptg000082l.179::evm.model.ptg000082l.179	2339688-2343023[+]	gb|CP048839.1|	420	E:3.02e-113	Crassostrea gigas strain QD chromosome 1	ref|XP_022309770.1|	77.8	E:3.72e-13	uncharacterized protein LOC111115357 isoform X2 [Crassostrea virginica]	.	.	.	.	.	.	.	.	.	.	.	.	.	.	.	.	.	.	.	.	.
evm.model.ptg000065l.394	Protein.evm.model.ptg000065l.394::evm.model.ptg000065l.394	5977036-5978375[-]	emb|LR761638.1|	228	E:1.33e-55	Crassostrea gigas genome assembly, linkage group: LG5	ref|XP_022312527.1|	143	E:4.75e-40	uncharacterized protein LOC111117659 [Crassostrea virginica] >XP_022312528.1 uncharacterized protein LOC111117659 [Crassostrea virginica]	.	.	.	.	.	.	.	.	.	.	.	.	.	.	.	.	.	.	.	.	.
evm.model.ptg000073l.40	Protein.evm.model.ptg000073l.40::evm.model.ptg000073l.40	537217-537902[+]	ref|XM_011456453.3|	569	E:1.4e-158	PREDICTED: Crassostrea gigas uncharacterized LOC105347381 (LOC105347381), mRNA	ref|XP_022314181.1|	94	E:3.79e-23	uncharacterized protein LOC111118803 [Crassostrea virginica]	.	.	.	.	.	.	.	.	.	.	.	.	.	.	.	.	.	.	.	.	.
evm.model.ptg000074l.21	Protein.evm.model.ptg000074l.21::evm.model.ptg000074l.21	352090-352960[-]	ref|XR_002199831.2|	285	E:3.86e-73	PREDICTED: Crassostrea gigas uncharacterized LOC109619004 (LOC109619004), ncRNA	ref|XP_022315657.1|	140	E:7.64e-42	uncharacterized protein LOC111119605 [Crassostrea virginica]	.	.	.	.	.	.	.	.	.	.	.	.	.	.	.	.	.	.	.	.	.
evm.model.ptg000039l.722	Protein.evm.model.ptg000039l.722::evm.model.ptg000039l.722	14011725-14012798[-]	emb|LR761635.1|	1814	E:0	Crassostrea gigas genome assembly, linkage group: LG2	ref|XP_022316786.1|	176	E:2.62e-49	uncharacterized protein LOC111120356 [Crassostrea virginica]	.	.	.	.	V1BR_MOUSE	59.3	E:1.81e-08	RecName: Full=Vasopressin V1b receptor;^Eukaryota; Metazoa; Chordata; Craniata; Vertebrata; Euteleostomi; Mammalia; Eutheria; Euarchontoglires; Glires; Rodentia; Myomorpha; Muroidea; Muridae; Murinae; Mus; Mus	PF00001.20	7tm_1	7 transmembrane receptor (rhodopsin family)	ENOG410XRW9	Receptor	.	.	.	GO:0032870|cellular response to hormone stimulus;GO:0045907|positive regulation of vasoconstriction;GO:0001992|regulation of systemic arterial blood pressure by vasopressin;GO:1901652|response to peptideGO:0007186|G-protein coupled receptor signaling pathway	GO:0042277|peptide binding;GO:0005000|vasopressin receptor activityGO:0004930|G-protein coupled receptor activity	GO:0005887|integral component of plasma membraneGO:0016021|integral component of membrane	K04227|AVPR1B; arginine vasopressin receptor 1B	map04020|Calcium signaling pathway;map04080|Neuroactive ligand-receptor interaction;map04270|Vascular smooth muscle contraction
evm.model.ptg000312l.56	Protein.evm.model.ptg000312l.56::evm.model.ptg000312l.56	652660-654468[-]	gb|CP048839.1|	758	E:0	Crassostrea gigas strain QD chromosome 1	ref|XP_022318913.1|	274	E:1.32e-89	uncharacterized protein LOC111121776 [Crassostrea virginica]	MSD4_XENTR	53.1	E:1.15e-06	RecName: Full=Myb/SANT-like DNA-binding domain-containing protein 4;^Eukaryota; Metazoa; Chordata; Craniata; Vertebrata; Euteleostomi; Amphibia; Batrachia; Anura; Pipoidea; Pipidae; Xenopodinae; Xenopus; Silurana	MSD4_XENTR	53.5	E:7.79e-07	RecName: Full=Myb/SANT-like DNA-binding domain-containing protein 4;^Eukaryota; Metazoa; Chordata; Craniata; Vertebrata; Euteleostomi; Amphibia; Batrachia; Anura; Pipoidea; Pipidae; Xenopodinae; Xenopus; Silurana	PF13873.5	Myb_DNA-bind_5	Myb/SANT-like DNA-binding domain	.	.	.	.	.	.	.	.	.	.
evm.model.ptg000322l.6	Protein.evm.model.ptg000322l.6::evm.model.ptg000322l.6	170169-170573[-]	ref|XR_004602520.1|	640	E:1.13e-179	PREDICTED: Crassostrea gigas uncharacterized LOC117690529 (LOC117690529), ncRNA	ref|XP_022321462.1|	191	E:2.81e-57	uncharacterized protein LOC111123437 [Crassostrea virginica]	.	.	.	.	.	.	.	.	PF00589.21	Phage_integrase	Phage integrase family	.	.	.	.	.	GO:0006310|DNA recombination;GO:0015074|DNA integration	GO:0003677|DNA binding	.	.	.
evm.model.ptg000066l.19	Protein.evm.model.ptg000066l.19::evm.model.ptg000066l.19	188531-224267[-]	ref|XM_034447583.1|	3264	E:0	PREDICTED: Crassostrea gigas enolase-phosphatase E1 (LOC105347313), mRNA	ref|XP_022326704.1|	1366	E:0	uncharacterized protein LOC111126395 isoform X1 [Crassostrea virginica]	LIMD2_BOVIN	100	E:1.74e-23	RecName: Full=LIM domain-containing protein 2 {ECO:0000305};^Eukaryota; Metazoa; Chordata; Craniata; Vertebrata; Euteleostomi; Mammalia; Eutheria; Laurasiatheria; Cetartiodactyla; Ruminantia; Pecora; Bovidae; Bovinae; Bos	LIMD2_HUMAN	101	E:6.85e-24	RecName: Full=LIM domain-containing protein 2 {ECO:0000305};^Eukaryota; Metazoa; Chordata; Craniata; Vertebrata; Euteleostomi; Mammalia; Eutheria; Euarchontoglires; Primates; Haplorrhini; Catarrhini; Hominidae; Homo	PF00412.21	LIM	LIM domain	ENOG4111S7F	LIM domain containing 2	.	.	.	.	GO:0046872|metal ion binding	GO:0005737|cytoplasm;GO:0005634|nucleus	.	.
evm.model.ptg000050l.8	Protein.evm.model.ptg000050l.8::evm.model.ptg000050l.8	131796-146331[+]	gb|GU207436.1|	2998	E:0	Crassostrea gigas clone CG_Ba96I10, complete sequence	ref|XP_022326723.1|	1343	E:0	uncharacterized protein LOC111126395 isoform X3 [Crassostrea virginica]	LIMD2_MOUSE	103	E:1.06e-24	RecName: Full=LIM domain-containing protein 2 {ECO:0000305};^Eukaryota; Metazoa; Chordata; Craniata; Vertebrata; Euteleostomi; Mammalia; Eutheria; Euarchontoglires; Glires; Rodentia; Myomorpha; Muroidea; Muridae; Murinae; Mus; Mus	LIMD2_MOUSE	102	E:2.85e-24	RecName: Full=LIM domain-containing protein 2 {ECO:0000305};^Eukaryota; Metazoa; Chordata; Craniata; Vertebrata; Euteleostomi; Mammalia; Eutheria; Euarchontoglires; Glires; Rodentia; Myomorpha; Muroidea; Muridae; Murinae; Mus; Mus	PF00412.21	LIM	LIM domain	ENOG4111S7F	LIM domain containing 2	.	.	.	.	GO:0046872|metal ion binding	GO:0005737|cytoplasm;GO:0005634|nucleus	.	.
evm.model.ptg000074l.17	Protein.evm.model.ptg000074l.17::evm.model.ptg000074l.17	286262-287630[+]	gb|CP048845.1|	235	E:3.44e-58	Crassostrea gigas strain QD chromosome 7	ref|XP_022328235.1|	117	E:3.08e-33	uncharacterized protein LOC111127373 [Crassostrea virginica]	.	.	.	.	.	.	.	.	.	.	.	.	.	.	.	.	.	.	.	.	.
evm.model.ptg000322l.4	Protein.evm.model.ptg000322l.4::evm.model.ptg000322l.4	110210-110725[-]	emb|LR761643.1|	880	E:0	Crassostrea gigas genome assembly, linkage group: LG10	ref|XP_022333641.1|	214	E:8.29e-66	uncharacterized protein LOC111130721 [Crassostrea virginica]	.	.	.	.	.	.	.	.	PF01541.23	GIY-YIG	GIY-YIG catalytic domain	.	.	.	.	.	.	.	.	.	.
evm.model.ptg000160l.251	Protein.evm.model.ptg000160l.251::evm.model.ptg000160l.251	3502990-3503814[-]	emb|LR761635.1|	854	E:0	Crassostrea gigas genome assembly, linkage group: LG2	ref|XP_022336059.1|	98.6	E:6.32e-20	uncharacterized protein LOC111132529 [Crassostrea virginica]	.	.	.	.	.	.	.	.	.	.	.	.	.	.	.	.	.	.	.	.	.
evm.model.ptg000082l.174	Protein.evm.model.ptg000082l.174::evm.model.ptg000082l.174	2307889-2308305[+]	gb|CP048839.1|	394	E:7.09e-106	Crassostrea gigas strain QD chromosome 1	ref|XP_034319178.1|	65.9	E:6e-12	uncharacterized protein LOC117680393 [Crassostrea gigas]	.	.	.	.	.	.	.	.	.	.	.	.	.	.	.	.	.	.	.	.	.
evm.model.ptg000020l.490	Protein.evm.model.ptg000020l.490::evm.model.ptg000020l.490	7530033-7530377[-]	gb|CP048847.1|	446	E:2.23e-121	Crassostrea gigas strain QD chromosome 9	ref|XP_034331146.1|	120	E:2.39e-32	uncharacterized protein LOC117680591 isoform X3 [Crassostrea gigas]	.	.	.	.	.	.	.	.	.	.	.	.	.	.	.	.	.	.	.	.	.
evm.model.ptg000074l.68	Protein.evm.model.ptg000074l.68::evm.model.ptg000074l.68	990696-993649[-]	ref|XM_034446888.1|	1181	E:0	PREDICTED: Crassostrea gigas uncharacterized LOC117681606 (LOC117681606), mRNA	ref|XP_034302779.1|	474	E:6.54e-164	uncharacterized protein LOC117681606 [Crassostrea gigas]	JERKL_MOUSE	72.4	E:3.74e-12	RecName: Full=Jerky protein homolog-like;^Eukaryota; Metazoa; Chordata; Craniata; Vertebrata; Euteleostomi; Mammalia; Eutheria; Euarchontoglires; Glires; Rodentia; Myomorpha; Muroidea; Muridae; Murinae; Mus; Mus	JERKL_MOUSE	72	E:3.81e-12	RecName: Full=Jerky protein homolog-like;^Eukaryota; Metazoa; Chordata; Craniata; Vertebrata; Euteleostomi; Mammalia; Eutheria; Euarchontoglires; Glires; Rodentia; Myomorpha; Muroidea; Muridae; Murinae; Mus; Mus	PF05225.15	HTH_psq	helix-turn-helix, Psq domain	ENOG4110CDI	tigger transposable element derived	.	.	.	.	GO:0003677|DNA bindingGO:0003677|DNA binding;GO:0003676|nucleic acid binding	GO:0005634|nucleus	.	.
evm.model.ptg000039l.255	Protein.evm.model.ptg000039l.255::evm.model.ptg000039l.255	6071022-6075276[-]	ref|XM_034472659.1|	998	E:0	PREDICTED: Crassostrea gigas uncharacterized LOC117689993 (LOC117689993), transcript variant X3, mRNA	ref|XP_034302842.1|	278	E:4.53e-85	uncharacterized protein LOC117681623 [Crassostrea gigas] >XP_034302843.1 uncharacterized protein LOC117681624 [Crassostrea gigas]	.	.	.	.	.	.	.	.	.	.	.	.	.	.	.	.	.	.	.	.	.
evm.model.ptg000201l.283	Protein.evm.model.ptg000201l.283::evm.model.ptg000201l.283	4039805-4040540[-]	ref|XM_034448204.1|	586	E:1.4e-163	PREDICTED: Crassostrea gigas uncharacterized LOC117681861 (LOC117681861), mRNA	ref|XP_034304095.1|	248	E:5.3e-80	uncharacterized protein LOC117681861 [Crassostrea gigas]	.	.	.	.	.	.	.	.	.	.	.	.	.	.	.	.	.	.	.	.	.
evm.model.ptg000065l.393	Protein.evm.model.ptg000065l.393::evm.model.ptg000065l.393	5972600-5974177[+]	emb|LR761635.1|	270	E:3.73e-68	Crassostrea gigas genome assembly, linkage group: LG2	ref|XP_034307078.1|	156	E:8.26e-43	uncharacterized protein LOC117682787 [Crassostrea gigas]	.	.	.	.	.	.	.	.	.	.	.	.	.	.	.	.	.	.	.	.	.
evm.model.ptg000244l.69	Protein.evm.model.ptg000244l.69::evm.model.ptg000244l.69	912198-915424[-]	emb|LR761640.1|	553	E:1.42e-153	Crassostrea gigas genome assembly, linkage group: LG7	ref|XP_034308387.1|	97.4	E:1.13e-21	uncharacterized protein LOC117683314 [Crassostrea gigas]	.	.	.	.	.	.	.	.	.	.	.	.	.	.	.	.	.	.	.	.	.
evm.model.ptg000074l.130	Protein.evm.model.ptg000074l.130::evm.model.ptg000074l.130	1840543-1841183[+]	gb|CP048845.1|	353	E:7.98e-94	Crassostrea gigas strain QD chromosome 7	ref|XP_034308685.1|	63.5	E:2.02e-11	uncharacterized protein LOC117683498 [Crassostrea gigas]	.	.	.	.	.	.	.	.	.	.	.	.	.	.	.	.	.	.	.	.	.
evm.model.ptg000074l.132	Protein.evm.model.ptg000074l.132::evm.model.ptg000074l.132	1864040-1873656[+]	gb|CP048845.1|	416	E:3.94e-112	Crassostrea gigas strain QD chromosome 7	ref|XP_034308685.1|	88.6	E:1.13e-18	uncharacterized protein LOC117683498 [Crassostrea gigas]	.	.	.	.	.	.	.	.	.	.	.	.	.	.	.	.	.	.	.	.	.
evm.model.ptg000065l.840	Protein.evm.model.ptg000065l.840::evm.model.ptg000065l.840	13364511-13365775[-]	ref|XM_020068945.2|	671	E:0	PREDICTED: Crassostrea gigas uncharacterized LOC109619255 (LOC109619255), mRNA	ref|XP_034311766.1|	274	E:1.92e-93	uncharacterized protein LOC117684303 [Crassostrea gigas]	.	.	.	.	.	.	.	.	PF00059.20	Lectin_C	Lectin C-type domain	.	.	.	.	.	.	.	.	.	.
evm.model.ptg000109l.28	Protein.evm.model.ptg000109l.28::evm.model.ptg000109l.28	899104-900007[-]	ref|XM_034456467.1|	339	E:5.44e-89	PREDICTED: Crassostrea gigas uncharacterized LOC117684407 (LOC117684407), mRNA	ref|XP_034312358.1|	124	E:1.35e-33	uncharacterized protein LOC117684407 [Crassostrea gigas]	.	.	.	.	.	.	.	.	.	.	.	.	.	.	.	.	.	.	.	.	.
evm.model.ptg000039l.496	Protein.evm.model.ptg000039l.496::evm.model.ptg000039l.496	10539507-10540731[-]	ref|XM_011428481.3|	773	E:0	PREDICTED: Crassostrea gigas uncharacterized LOC105327838 (LOC105327838), mRNA	ref|XP_034315698.1|	290	E:4.41e-95	uncharacterized protein LOC117685420 [Crassostrea gigas]	.	.	.	.	.	.	.	.	PF02037.26	SAP	SAP domain	.	.	.	.	.	.	.	.	.	.
evm.model.ptg000207l.62	Protein.evm.model.ptg000207l.62::evm.model.ptg000207l.62	1018165-1018625[-]	gb|CP048848.1|	313	E:1.91e-81	Crassostrea gigas strain QD chromosome 10	ref|XP_034316947.1|	96.7	E:5.07e-22	uncharacterized protein LOC117686256 [Crassostrea gigas]	.	.	.	.	.	.	.	.	.	.	.	.	.	.	.	.	.	.	.	.	.
evm.model.ptg000082l.181	Protein.evm.model.ptg000082l.181::evm.model.ptg000082l.181	2357869-2358590[+]	gb|CP048839.1|	398	E:6.33e-107	Crassostrea gigas strain QD chromosome 1	ref|XP_034318622.1|	124	E:1.07e-34	uncharacterized protein LOC117686881 [Crassostrea gigas]	.	.	.	.	.	.	.	.	.	.	.	.	.	.	.	.	.	.	.	.	.
evm.model.ptg000129l.1	Protein.evm.model.ptg000129l.1::evm.model.ptg000129l.1	14034-33210[-]	ref|XM_034463054.1|	147	E:1.06e-30	PREDICTED: Crassostrea gigas uncharacterized LOC117687017 (LOC117687017), mRNA	ref|XP_034318645.1|	241	E:2.42e-71	uncharacterized protein LOC117686901 isoform X3 [Crassostrea gigas]	.	.	.	.	.	.	.	.	.	.	.	.	.	.	.	.	.	.	.	.	.
evm.model.ptg000039l.494	Protein.evm.model.ptg000039l.494::evm.model.ptg000039l.494	10493186-10533998[-]	ref|XM_034466365.1|	990	E:0	PREDICTED: Crassostrea gigas uncharacterized LOC117688351 (LOC117688351), mRNA	ref|XP_034320222.1|	404	E:4.73e-132	uncharacterized protein LOC117687578 isoform X1 [Crassostrea gigas]	.	.	.	.	.	.	.	.	.	.	.	.	.	.	.	.	.	.	.	.	.
evm.model.ptg000039l.393	Protein.evm.model.ptg000039l.393::evm.model.ptg000039l.393	8988462-8994647[-]	gb|CP048839.1|	1648	E:0	Crassostrea gigas strain QD chromosome 1	ref|XP_034321667.1|	564	E:0	uncharacterized protein LOC117688084 [Crassostrea gigas]	.	.	.	.	.	.	.	.	.	.	.	.	.	.	.	.	.	.	.	.	.
evm.model.ptg000082l.169	Protein.evm.model.ptg000082l.169::evm.model.ptg000082l.169	2276120-2276689[-]	gb|CP048839.1|	457	E:1.23e-124	Crassostrea gigas strain QD chromosome 1	ref|XP_034322323.1|	80.9	E:1.74e-16	uncharacterized protein LOC117688387 [Crassostrea gigas]	.	.	.	.	.	.	.	.	.	.	.	.	.	.	.	.	.	.	.	.	.
evm.model.ptg000130l.88	Protein.evm.model.ptg000130l.88::evm.model.ptg000130l.88	1804026-1808707[+]	gb|CP048839.1|	1081	E:0	Crassostrea gigas strain QD chromosome 1	ref|XP_034322373.1|	391	E:1.7e-131	uncharacterized protein LOC117688422 [Crassostrea gigas]	.	.	.	.	.	.	.	.	.	.	.	.	.	.	.	.	.	.	.	.	.
evm.model.ptg000130l.85	Protein.evm.model.ptg000130l.85::evm.model.ptg000130l.85	1715832-1720719[+]	emb|LR761635.1|	577	E:1.1e-160	Crassostrea gigas genome assembly, linkage group: LG2	ref|XP_034322387.1|	139	E:4.15e-37	uncharacterized protein LOC117688432 [Crassostrea gigas]	.	.	.	.	.	.	.	.	.	.	.	.	.	.	.	.	.	.	.	.	.
evm.model.ptg000322l.3	Protein.evm.model.ptg000322l.3::evm.model.ptg000322l.3	103023-103571[-]	emb|LR761643.1|	965	E:0	Crassostrea gigas genome assembly, linkage group: LG10	ref|XP_034322555.1|	312	E:2.34e-107	uncharacterized protein LOC117688550 [Crassostrea gigas]	.	.	.	.	.	.	.	.	PF13472.5	Lipase_GDSL_2	GDSL-like Lipase/Acylhydrolase family	.	.	.	.	.	.	.	.	.	.
evm.model.ptg000074l.19	Protein.evm.model.ptg000074l.19::evm.model.ptg000074l.19	323046-326967[+]	ref|XM_034467550.1|	2534	E:0	PREDICTED: Crassostrea gigas uncharacterized LOC117688856 (LOC117688856), mRNA	ref|XP_034323441.1|	1003	E:0	uncharacterized protein LOC117688856 [Crassostrea gigas]	.	.	.	.	.	.	.	.	.	.	.	.	.	.	.	.	.	.	.	.	.
evm.model.ptg000100l.592	Protein.evm.model.ptg000100l.592::evm.model.ptg000100l.592	8513787-8516037[-]	ref|XM_034468414.1|	725	E:0	PREDICTED: Crassostrea gigas uncharacterized LOC117688984 (LOC117688984), mRNA	ref|XP_034324305.1|	416	E:9.25e-146	uncharacterized protein LOC117688984 [Crassostrea gigas]	.	.	.	.	.	.	.	.	.	.	.	.	.	.	.	.	.	.	.	.	.
evm.model.ptg000082l.180	Protein.evm.model.ptg000082l.180::evm.model.ptg000082l.180	2348650-2349282[+]	emb|LR761643.1|	436	E:2.58e-118	Crassostrea gigas genome assembly, linkage group: LG10	ref|XP_034324814.1|	65.9	E:7.05e-10	uncharacterized protein LOC117689097 [Crassostrea gigas]	.	.	.	.	.	.	.	.	.	.	.	.	.	.	.	.	.	.	.	.	.
evm.model.ptg000039l.495	Protein.evm.model.ptg000039l.495::evm.model.ptg000039l.495	10536641-10539306[+]	ref|XM_034471564.1|	883	E:0	PREDICTED: Crassostrea gigas uncharacterized LOC117689743 (LOC117689743), mRNA	ref|XP_034327455.1|	306	E:3.1e-101	uncharacterized protein LOC117689743 [Crassostrea gigas]	THAP9_HUMAN	60.8	E:4.19e-10	RecName: Full=DNA transposase THAP9;^Eukaryota; Metazoa; Chordata; Craniata; Vertebrata; Euteleostomi; Mammalia; Eutheria; Euarchontoglires; Primates; Haplorrhini; Catarrhini; Hominidae; Homo	THAP9_HUMAN	61.2	E:3e-10	RecName: Full=DNA transposase THAP9;^Eukaryota; Metazoa; Chordata; Craniata; Vertebrata; Euteleostomi; Mammalia; Eutheria; Euarchontoglires; Primates; Haplorrhini; Catarrhini; Hominidae; Homo	PF05485.11	THAP	THAP domain	ENOG410Z518	THAP domain containing 9	.	.	.	GO:0015074|DNA integration;GO:0006310|DNA recombination;GO:0006313|transposition, DNA-mediated	GO:0046872|metal ion binding;GO:0043565|sequence-specific DNA binding;GO:0016740|transferase activity;GO:0004803|transposase activityGO:0003676|nucleic acid binding	.	.	.
evm.model.ptg000201l.280	Protein.evm.model.ptg000201l.280::evm.model.ptg000201l.280	4010540-4027473[+]	ref|XM_034474381.1|	3171	E:0	PREDICTED: Crassostrea gigas uncharacterized LOC117690353 (LOC117690353), mRNA	ref|XP_034330272.1|	1095	E:0	uncharacterized protein LOC117690353 [Crassostrea gigas]	.	.	.	.	.	.	.	.	PF00632.24	HECT	HECT-domain (ubiquitin-transferase)	.	.	.	.	.	.	GO:0004842|ubiquitin-protein transferase activity	.	.	.
evm.model.ptg000007l.244	Protein.evm.model.ptg000007l.244::evm.model.ptg000007l.244	3992161-4000455[-]	gb|CP048843.1|	616	E:3.95e-172	Crassostrea gigas strain QD chromosome 5	ref|XP_034333269.1|	242	E:1.67e-72	uncharacterized protein LOC117691378 [Crassostrea gigas]	.	.	.	.	.	.	.	.	.	.	.	.	.	.	.	.	.	.	.	.	.
evm.model.ptg000322l.2	Protein.evm.model.ptg000322l.2::evm.model.ptg000322l.2	98519-99213[+]	ref|XM_034478911.1|	512	E:1.86e-141	PREDICTED: Crassostrea gigas uncharacterized LOC105333903 (LOC105333903), mRNA	ref|XP_034334221.1|	192	E:1.02e-61	uncharacterized protein LOC117691707 [Crassostrea gigas]	.	.	.	.	.	.	.	.	.	.	.	.	.	.	.	.	.	.	.	.	.
evm.model.ptg000039l.493	Protein.evm.model.ptg000039l.493::evm.model.ptg000039l.493	10466253-10467720[-]	ref|XM_034478955.1|	824	E:0	PREDICTED: Crassostrea gigas uncharacterized LOC117692004 (LOC117692004), mRNA	ref|XP_034334846.1|	295	E:3.33e-97	uncharacterized protein LOC117692004 [Crassostrea gigas]	.	.	.	.	.	.	.	.	.	.	.	.	.	.	.	.	.	.	.	.	.
evm.model.ptg000201l.140	Protein.evm.model.ptg000201l.140::evm.model.ptg000201l.140	2185833-2187919[+]	ref|XM_034479235.1|	2172	E:0	PREDICTED: Crassostrea gigas uncharacterized LOC117692139 (LOC117692139), mRNA	ref|XP_034335126.1|	850	E:0	uncharacterized protein LOC117692139 [Crassostrea gigas]	C1QL2_HUMAN	66.2	E:9.06e-11	RecName: Full=Complement C1q-like protein 2;^Eukaryota; Metazoa; Chordata; Craniata; Vertebrata; Euteleostomi; Mammalia; Eutheria; Euarchontoglires; Primates; Haplorrhini; Catarrhini; Hominidae; Homo	C1QL2_HUMAN	66.2	E:8.3e-11	RecName: Full=Complement C1q-like protein 2;^Eukaryota; Metazoa; Chordata; Craniata; Vertebrata; Euteleostomi; Mammalia; Eutheria; Euarchontoglires; Primates; Haplorrhini; Catarrhini; Hominidae; Homo	PF00386.20	C1q	C1q domain	ENOG410YP3F	Complement component 1, q subcomponent-like 2	.	.	.	GO:0051259|protein oligomerization	GO:0042802|identical protein binding	GO:0005581|collagen trimer;GO:0005576|extracellular region	.	.
evm.model.ptg000129l.2	Protein.evm.model.ptg000129l.2::evm.model.ptg000129l.2	49321-49876[-]	ref|XM_034480591.1|	167	E:1.98e-37	PREDICTED: Crassostrea gigas uncharacterized LOC117692514 (LOC117692514), mRNA	ref|XP_034336482.1|	74.7	E:5.45e-14	uncharacterized protein LOC117692514 [Crassostrea gigas]	.	.	.	.	.	.	.	.	.	.	.	.	.	.	.	.	.	.	.	.	.
evm.model.ptg000130l.86	Protein.evm.model.ptg000130l.86::evm.model.ptg000130l.86	1727424-1746047[+]	ref|XM_034483280.1|	5411	E:0	PREDICTED: Crassostrea gigas uncharacterized LOC117693112 (LOC117693112), mRNA	ref|XP_034339171.1|	1646	E:0	uncharacterized protein LOC117693112 [Crassostrea gigas]	VRTN_PIG	59.3	E:1.62e-07	RecName: Full=Vertnin;^Eukaryota; Metazoa; Chordata; Craniata; Vertebrata; Euteleostomi; Mammalia; Eutheria; Laurasiatheria; Cetartiodactyla; Suina; Suidae; Sus	VRTN_DANRE	59.7	E:1.22e-07	RecName: Full=Vertnin;^Eukaryota; Metazoa; Chordata; Craniata; Vertebrata; Euteleostomi; Actinopterygii; Neopterygii; Teleostei; Ostariophysi; Cypriniformes; Cyprinidae; Danio	PF10551.8	MULE	MULE transposase domain	ENOG4110HRD	vertebrae development homolog (pig)	.	.	.	GO:0006313|transposition, DNA-mediated	GO:0003677|DNA binding;GO:0004803|transposase activity	.	.	.
evm.model.ptg000083l.92	Protein.evm.model.ptg000083l.92::evm.model.ptg000083l.92	1846206-1847291[+]	gb|CP048844.1|	1956	E:0	Crassostrea gigas strain QD chromosome 6	emb|CAC5410330.1|	271	E:6.43e-86	unnamed protein product [Mytilus coruscus]	.	.	.	.	.	.	.	.	PF00098.22	zf-CCHC	Zinc knuckle	.	.	.	.	.	.	GO:0003676|nucleic acid binding;GO:0008270|zinc ion binding	.	.	.
evm.model.ptg000007l.239	Protein.evm.model.ptg000007l.239::evm.model.ptg000007l.239	3749676-3750242[-]	gb|CP048843.1|	965	E:0	Crassostrea gigas strain QD chromosome 5	emb|CAC5363237.1|	56.6	E:1.38e-06	unnamed protein product [Mytilus coruscus]	.	.	.	.	.	.	.	.	.	.	.	.	.	.	.	.	.	.	.	.	.
evm.model.ptg000082l.172	Protein.evm.model.ptg000082l.172::evm.model.ptg000082l.172	2300931-2302697[-]	ref|XR_004596865.1|	1162	E:0	PREDICTED: Crassostrea gigas uncharacterized LOC117682528 (LOC117682528), ncRNA	emb|CAC5359466.1|	246	E:6.16e-78	unnamed protein product [Mytilus coruscus]	.	.	.	.	.	.	.	.	.	.	.	.	.	.	.	.	.	.	.	.	.
evm.model.ptg000201l.281	Protein.evm.model.ptg000201l.281::evm.model.ptg000201l.281	4028761-4029027[-]	emb|LR761639.1|	477	E:5.93e-131	Crassostrea gigas genome assembly, linkage group: LG6	emb|CAC5401343.1|	77	E:2.84e-15	unnamed protein product [Mytilus coruscus]	.	.	.	.	.	.	.	.	.	.	.	.	.	.	.	.	.	.	.	.	.
evm.model.ptg000201l.282	Protein.evm.model.ptg000201l.282::evm.model.ptg000201l.282	4035665-4036663[-]	emb|LR761642.1|	1794	E:0	Crassostrea gigas genome assembly, linkage group: LG9	emb|CAC5383530.1|	461	E:1.92e-159	unnamed protein product [Mytilus coruscus]	.	.	.	.	.	.	.	.	.	.	.	.	.	.	.	.	.	.	.	.	.
evm.model.ptg000209l.134	Protein.evm.model.ptg000209l.134::evm.model.ptg000209l.134	2669606-2670190[+]	emb|LR761636.1|	809	E:0	Crassostrea gigas genome assembly, linkage group: LG3	emb|CAC5424709.1|	226	E:5.53e-71	unnamed protein product [Mytilus coruscus]	.	.	.	.	.	.	.	.	.	.	.	.	.	.	.	.	.	.	.	.	.
evm.model.ptg000241l.113	Protein.evm.model.ptg000241l.113::evm.model.ptg000241l.113	1713000-1713347[-]	emb|LR761636.1|	582	E:1.64e-162	Crassostrea gigas genome assembly, linkage group: LG3	emb|CAC5405553.1|	67.4	E:2.72e-11	unnamed protein product [Mytilus coruscus]	.	.	.	.	.	.	.	.	.	.	.	.	.	.	.	.	.	.	.	.	.
evm.model.ptg000322l.7	Protein.evm.model.ptg000322l.7::evm.model.ptg000322l.7	172744-174033[-]	emb|LR761638.1|	1954	E:0	Crassostrea gigas genome assembly, linkage group: LG5	emb|CAC5405182.1|	359	E:1.35e-117	unnamed protein product [Mytilus coruscus]	.	.	.	.	.	.	.	.	.	.	.	.	.	.	.	.	.	.	.	.	.
evm.model.ptg000109l.27	Protein.evm.model.ptg000109l.27::evm.model.ptg000109l.27	898858-899061[-]	ref|XM_034456467.1|	281	E:3.65e-72	PREDICTED: Crassostrea gigas uncharacterized LOC117684407 (LOC117684407), mRNA	emb|CAC5417309.1|	55.8	E:3.72e-08	unnamed protein product [Mytilus coruscus]	.	.	.	.	.	.	.	.	.	.	.	.	.	.	.	.	.	.	.	.	.
evm.model.ptg000147l.32	Protein.evm.model.ptg000147l.32::evm.model.ptg000147l.32	482796-489951[-]	ref|XM_034467900.1|	2854	E:0	PREDICTED: Crassostrea gigas vacuolar protein sorting-associated protein 45 (LOC105319628), mRNA	ref|XP_034323791.1|	1145	E:0	vacuolar protein sorting-associated protein 45 [Crassostrea gigas]	VPS45_MOUSE	846	E:0	RecName: Full=Vacuolar protein sorting-associated protein 45;^Eukaryota; Metazoa; Chordata; Craniata; Vertebrata; Euteleostomi; Mammalia; Eutheria; Euarchontoglires; Glires; Rodentia; Myomorpha; Muroidea; Muridae; Murinae; Mus; Mus	VPS45_MOUSE	845	E:0	RecName: Full=Vacuolar protein sorting-associated protein 45;^Eukaryota; Metazoa; Chordata; Craniata; Vertebrata; Euteleostomi; Mammalia; Eutheria; Euarchontoglires; Glires; Rodentia; Myomorpha; Muroidea; Muridae; Murinae; Mus; Mus	PF00995.22	Sec1	Sec1 family	COG5158	Vacuolar Protein	.	.	.	GO:0015031|protein transport;GO:0006904|vesicle docking involved in exocytosisGO:0006904|vesicle docking involved in exocytosis;GO:0016192|vesicle-mediated transport	.	GO:0010008|endosome membrane;GO:0000139|Golgi membrane;GO:0016021|integral component of membrane	K12479|VPS45; vacuolar protein sorting-associated protein 45	map04144|Endocytosis
evm.model.ptg000065l.619	Protein.evm.model.ptg000065l.619::evm.model.ptg000065l.619	9507570-9514227[+]	ref|XM_011416757.3|	1114	E:0	PREDICTED: Crassostrea gigas vesicle transport through interaction with t-SNAREs homolog 1A (LOC105319283), mRNA	ref|XP_011415059.1|	365	E:2.7e-127	vesicle transport through interaction with t-SNAREs homolog 1A [Crassostrea gigas]	VTI1A_HUMAN	182	E:5.11e-57	RecName: Full=Vesicle transport through interaction with t-SNAREs homolog 1A;^Eukaryota; Metazoa; Chordata; Craniata; Vertebrata; Euteleostomi; Mammalia; Eutheria; Euarchontoglires; Primates; Haplorrhini; Catarrhini; Hominidae; Homo	VTI1A_HUMAN	219	E:2.38e-71	RecName: Full=Vesicle transport through interaction with t-SNAREs homolog 1A;^Eukaryota; Metazoa; Chordata; Craniata; Vertebrata; Euteleostomi; Mammalia; Eutheria; Euarchontoglires; Primates; Haplorrhini; Catarrhini; Hominidae; Homo	PF05008.14	V-SNARE	Vesicle transport v-SNARE protein N-terminus	ENOG4111J90	vesicle transport through interaction with t-SNAREs	.	.	.	GO:0006914|autophagy;GO:0006888|ER to Golgi vesicle-mediated transport;GO:0090161|Golgi ribbon formation;GO:0006896|Golgi to vacuole transport;GO:0006891|intra-Golgi vesicle-mediated transport;GO:0006623|protein targeting to vacuole;GO:0042147|retrograde transport, endosome to Golgi;GO:0048280|vesicle fusion with Golgi apparatus;GO:0050882|voluntary musculoskeletal movementGO:0006886|intracellula…	GO:0005484|SNAP receptor activity;GO:0000149|SNARE binding	GO:0005776|autophagosome;GO:0030136|clathrin-coated vesicle;GO:0005829|cytosol;GO:0005789|endoplasmic reticulum membrane;GO:0005768|endosome;GO:0012507|ER to Golgi transport vesicle membrane;GO:0005794|Golgi apparatus;GO:0000139|Golgi membrane;GO:0016021|integral component of membrane;GO:0043231|intracellular membrane-bounded organelle;GO:0031902|late endosome membrane;GO:0044306|neuron projectio…	K08493|VTI1; vesicle transport through interaction with t-SNAREs 1	map04130|SNARE interactions in vesicular transport
evm.model.ptg000203l.3	Protein.evm.model.ptg000203l.3::evm.model.ptg000203l.3	62319-77086[+]	ref|XM_011433114.3|	3164	E:0	PREDICTED: Crassostrea gigas vesicular glutamate transporter 2.1 (LOC105331066), transcript variant X2, mRNA	ref|XP_011431416.2|	1167	E:0	vesicular glutamate transporter 1 isoform X2 [Crassostrea gigas]	VGLU2_RAT	554	E:0	RecName: Full=Vesicular glutamate transporter 2;^Eukaryota; Metazoa; Chordata; Craniata; Vertebrata; Euteleostomi; Mammalia; Eutheria; Euarchontoglires; Glires; Rodentia; Myomorpha; Muroidea; Muridae; Murinae; Rattus	VGL2A_DANRE	593	E:0	RecName: Full=Vesicular glutamate transporter 2.1;^Eukaryota; Metazoa; Chordata; Craniata; Vertebrata; Euteleostomi; Actinopterygii; Neopterygii; Teleostei; Ostariophysi; Cypriniformes; Cyprinidae; Danio	PF07690.15	MFS_1	Major Facilitator Superfamily	ENOG410XPWC	solute carrier family 17	.	.	.	GO:0007268|chemical synaptic transmission;GO:0089711|L-glutamate transmembrane transport;GO:0006836|neurotransmitter transport;GO:0050896|response to stimulus;GO:0006814|sodium ion transport;GO:0007601|visual perceptionGO:0055085|transmembrane transport	GO:0005313|L-glutamate transmembrane transporter activity;GO:0015293|symporter activity	GO:0030054|cell junction;GO:0016021|integral component of membrane;GO:0043005|neuron projection;GO:0030672|synaptic vesicle membraneGO:0016021|integral component of membrane	K12302|SLC17A6_7_8; MFS transporter, ACS family, solute carrier family 17 (sodium-dependent inorganic phosphate cotransporter), member 6/7/8	map04721|Synaptic vesicle cycle;map05033|Nicotine addiction;map04723|Retrograde endocannabinoid signaling;map04724|Glutamatergic synapse
evm.model.ptg000160l.263	Protein.evm.model.ptg000160l.263::evm.model.ptg000160l.263	3672666-3673712[-]	ref|XM_034455895.1|	1624	E:0	PREDICTED: Crassostrea gigas vicilin-like seed storage protein At2g18540 (LOC105317401), transcript variant X2, mRNA	ref|XP_019918407.2|	477	E:7.52e-167	vicilin-like seed storage protein At2g18540 [Crassostrea gigas] >XP_034311785.1 vicilin-like seed storage protein At2g18540 [Crassostrea gigas] >XP_034311786.1 vicilin-like seed storage protein At2g18540 [Crassostrea gigas]	.	.	.	.	.	.	.	.	.	.	.	.	.	.	.	.	.	.	.	.	.
evm.model.ptg000011l.721	Protein.evm.model.ptg000011l.721::evm.model.ptg000011l.721	11316113-11316694[+]	ref|XM_011428600.3|	715	E:0	PREDICTED: Crassostrea gigas von Willebrand factor C domain-containing protein 2-like (LOC105327922), mRNA	ref|XP_011426902.2|	274	E:1.15e-93	von Willebrand factor C domain-containing protein 2-like [Crassostrea gigas]	VWC2L_DANRE	67.8	E:1.91e-13	RecName: Full=von Willebrand factor C domain-containing protein 2-like;^Eukaryota; Metazoa; Chordata; Craniata; Vertebrata; Euteleostomi; Actinopterygii; Neopterygii; Teleostei; Ostariophysi; Cypriniformes; Cyprinidae; Danio	VWC2L_DANRE	67.8	E:1.76e-13	RecName: Full=von Willebrand factor C domain-containing protein 2-like;^Eukaryota; Metazoa; Chordata; Craniata; Vertebrata; Euteleostomi; Actinopterygii; Neopterygii; Teleostei; Ostariophysi; Cypriniformes; Cyprinidae; Danio	.	.	.	ENOG410XTA9	von Willebrand factor C domain containing protein 2-like	.	.	.	GO:0007399|nervous system development	.	GO:0030054|cell junction;GO:0005576|extracellular region;GO:0045202|synapse	.	.
evm.model.ptg000074l.136	Protein.evm.model.ptg000074l.136::evm.model.ptg000074l.136	1912236-1926891[+]	ref|XM_022472608.1|	712	E:0	PREDICTED: Crassostrea virginica zinc finger C2HC domain-containing protein 1A-like (LOC111127424), transcript variant X2, mRNA	ref|XP_022328316.1|	345	E:1.01e-113	zinc finger C2HC domain-containing protein 1A-like isoform X2 [Crassostrea virginica]	ZC21A_DANRE	60.8	E:3.62e-09	RecName: Full=Zinc finger C2HC domain-containing protein 1A;^Eukaryota; Metazoa; Chordata; Craniata; Vertebrata; Euteleostomi; Actinopterygii; Neopterygii; Teleostei; Ostariophysi; Cypriniformes; Cyprinidae; Danio	ZC21A_DANRE	62.8	E:6.75e-10	RecName: Full=Zinc finger C2HC domain-containing protein 1A;^Eukaryota; Metazoa; Chordata; Craniata; Vertebrata; Euteleostomi; Actinopterygii; Neopterygii; Teleostei; Ostariophysi; Cypriniformes; Cyprinidae; Danio	.	.	.	ENOG4111J7C	zinc finger, C2HC-type containing	.	.	.	.	GO:0046872|metal ion binding	.	.	.
evm.model.ptg000074l.135	Protein.evm.model.ptg000074l.135::evm.model.ptg000074l.135	1907436-1912056[+]	gb|CP048845.1|	311	E:1.28e-80	Crassostrea gigas strain QD chromosome 7	ref|XP_022328325.1|	248	E:1.35e-79	zinc finger C2HC domain-containing protein 1A-like isoform X3 [Crassostrea virginica]	ZC21A_HUMAN	137	E:6.57e-39	RecName: Full=Zinc finger C2HC domain-containing protein 1A;^Eukaryota; Metazoa; Chordata; Craniata; Vertebrata; Euteleostomi; Mammalia; Eutheria; Euarchontoglires; Primates; Haplorrhini; Catarrhini; Hominidae; Homo	ZC21A_HUMAN	138	E:3.39e-39	RecName: Full=Zinc finger C2HC domain-containing protein 1A;^Eukaryota; Metazoa; Chordata; Craniata; Vertebrata; Euteleostomi; Mammalia; Eutheria; Euarchontoglires; Primates; Haplorrhini; Catarrhini; Hominidae; Homo	PF13913.5	zf-C2HC_2	zinc-finger of a C2HC-type	ENOG4111J7C	zinc finger, C2HC-type containing	.	.	.	.	GO:0046872|metal ion binding	.	.	.
evm.model.ptg000147l.26	Protein.evm.model.ptg000147l.26::evm.model.ptg000147l.26	426683-432467[+]	ref|XM_034467901.1|	4602	E:0	PREDICTED: Crassostrea gigas zinc finger FYVE domain-containing protein 26 (LOC105319618), transcript variant X1, mRNA	ref|XP_034323792.1|	1612	E:0	zinc finger FYVE domain-containing protein 26 isoform X1 [Crassostrea gigas]	ZFY26_RAT	141	E:1.17e-32	RecName: Full=Zinc finger FYVE domain-containing protein 26;^Eukaryota; Metazoa; Chordata; Craniata; Vertebrata; Euteleostomi; Mammalia; Eutheria; Euarchontoglires; Glires; Rodentia; Myomorpha; Muroidea; Muridae; Murinae; Rattus	ZFY26_RAT	154	E:1.02e-36	RecName: Full=Zinc finger FYVE domain-containing protein 26;^Eukaryota; Metazoa; Chordata; Craniata; Vertebrata; Euteleostomi; Mammalia; Eutheria; Euarchontoglires; Glires; Rodentia; Myomorpha; Muroidea; Muridae; Murinae; Rattus	.	.	.	ENOG410XRV7	Zinc finger, FYVE domain containing 26	.	.	.	GO:0000910|cytokinesis;GO:0000724|double-strand break repair via homologous recombination	GO:0046872|metal ion binding;GO:0032266|phosphatidylinositol-3-phosphate binding	GO:0005813|centrosome;GO:0005737|cytoplasm;GO:0030496|midbody	K19027|ZFYVE26; zinc finger FYVE domain-containing protein 26	.
evm.model.ptg000147l.27	Protein.evm.model.ptg000147l.27::evm.model.ptg000147l.27	432696-450531[+]	ref|XM_020063832.2|	9018	E:0	PREDICTED: Crassostrea gigas zinc finger FYVE domain-containing protein 26 (LOC105319618), transcript variant X2, mRNA	ref|XP_019919391.2|	4084	E:0	zinc finger FYVE domain-containing protein 26 isoform X2 [Crassostrea gigas]	ZFY26_BOVIN	541	E:7.33e-156	RecName: Full=Zinc finger FYVE domain-containing protein 26;^Eukaryota; Metazoa; Chordata; Craniata; Vertebrata; Euteleostomi; Mammalia; Eutheria; Laurasiatheria; Cetartiodactyla; Ruminantia; Pecora; Bovidae; Bovinae; Bos	ZFY26_BOVIN	564	E:1.37e-163	RecName: Full=Zinc finger FYVE domain-containing protein 26;^Eukaryota; Metazoa; Chordata; Craniata; Vertebrata; Euteleostomi; Mammalia; Eutheria; Laurasiatheria; Cetartiodactyla; Ruminantia; Pecora; Bovidae; Bovinae; Bos	PF04784.13	DUF547	Protein of unknown function, DUF547	ENOG410XRV7	Zinc finger, FYVE domain containing 26	.	.	.	GO:0000910|cytokinesis;GO:0000724|double-strand break repair via homologous recombination	GO:0046872|metal ion binding;GO:0032266|phosphatidylinositol-3-phosphate bindingGO:0046872|metal ion binding	GO:0005813|centrosome;GO:0005765|lysosomal membrane;GO:0030496|midbody	.	.
evm.model.ptg000135l.174	Protein.evm.model.ptg000135l.174::evm.model.ptg000135l.174	2602215-2615778[+]	ref|XM_034458884.1|	2957	E:0	PREDICTED: Crassostrea gigas zinc phosphodiesterase ELAC protein 2 (LOC105332580), mRNA	ref|XP_034314775.1|	1176	E:0	zinc phosphodiesterase ELAC protein 2 [Crassostrea gigas]	RNZ2_MACFA	181	E:3.8e-47	RecName: Full=Zinc phosphodiesterase ELAC protein 2;^Eukaryota; Metazoa; Chordata; Craniata; Vertebrata; Euteleostomi; Mammalia; Eutheria; Euarchontoglires; Primates; Haplorrhini; Catarrhini; Cercopithecidae; Cercopithecinae; Macaca	RNZ2_MACFA	188	E:9.09e-50	RecName: Full=Zinc phosphodiesterase ELAC protein 2;^Eukaryota; Metazoa; Chordata; Craniata; Vertebrata; Euteleostomi; Mammalia; Eutheria; Euarchontoglires; Primates; Haplorrhini; Catarrhini; Cercopithecidae; Cercopithecinae; Macaca	PF00753.26	Lactamase_B	Metallo-beta-lactamase superfamily	.	.	.	.	.	GO:0072684|mitochondrial tRNA 3'-trailer cleavage, endonucleolytic	GO:0004519|endonuclease activity;GO:0046872|metal ion binding	GO:0005739|mitochondrion;GO:0005634|nucleus	K00784|rnz; ribonuclease Z [EC:3.1.26.11]	map03013|RNA transport

## Sheet: US&ZJ
Gene_ID	Prot_ID	Prot_Coords	NT_TopHit	NT_Score	NT_Evalue	NT_Description	NR_TopHit	NR_Score	NR_Evalue	NR_Description	BLASTX_Sprot_TopHit	BLASTX_Score	BLASTX_Evalue	BLASTX_Description	BLASTP_Sprot_TopHit	BLASTP_Score	BLASTP_Evalue	BLASTP_Description	PFAM_TopHit	PFAM_Name	PFAM_Description	eggNOG_TopHit	eggNOG_Description	SignalP	TmHMM	RNAMMER	GO_biological_process	GO_molecular_function	GO_cellular_component	KO	Map
evm.model.ptg000025l.364	Protein.evm.model.ptg000025l.364::evm.model.ptg000025l.364	5411710-5411958[+]	gb|CP048845.1|	422	E:2.6e-114	Crassostrea gigas strain QD chromosome 7	.	.	.	.	.	.	.	.	.	.	.	.	.	.	.	.	.	.	.	.	.	.	.	.	.
evm.model.ptg000056l.7	Protein.evm.model.ptg000056l.7::evm.model.ptg000056l.7	188151-188615[+]	gb|CP048848.1|	826	E:0	Crassostrea gigas strain QD chromosome 10	.	.	.	.	.	.	.	.	.	.	.	.	.	.	.	.	.	.	.	.	.	.	.	.	.
evm.model.ptg000065l.350	Protein.evm.model.ptg000065l.350::evm.model.ptg000065l.350	5476387-5476881[-]	gb|CP048844.1|	854	E:0	Crassostrea gigas strain QD chromosome 6	.	.	.	.	.	.	.	.	.	.	.	.	.	.	.	.	.	.	.	.	.	.	.	.	.
evm.model.ptg000066l.160	Protein.evm.model.ptg000066l.160::evm.model.ptg000066l.160	2402737-2403471[+]	gb|CP048839.1|	787	E:0	Crassostrea gigas strain QD chromosome 1	.	.	.	.	.	.	.	.	.	.	.	.	.	.	.	.	.	.	.	.	.	.	.	.	.
evm.model.ptg000066l.3	Protein.evm.model.ptg000066l.3::evm.model.ptg000066l.3	30262-36721[+]	emb|LR761634.1|	536	E:1.58e-148	Crassostrea gigas genome assembly, linkage group: LG1	.	.	.	.	.	.	.	.	.	.	.	.	.	.	.	.	.	.	.	.	.	.	.	.	.
evm.model.ptg000074l.115	Protein.evm.model.ptg000074l.115::evm.model.ptg000074l.115	1585062-1585394[-]	gb|CP048845.1|	549	E:1.59e-152	Crassostrea gigas strain QD chromosome 7	.	.	.	.	.	.	.	.	.	.	.	.	.	.	.	.	.	.	.	.	.	.	.	.	.
evm.model.ptg000074l.12	Protein.evm.model.ptg000074l.12::evm.model.ptg000074l.12	129505-130566[-]	emb|LR761634.1|	327	E:7.21e-86	Crassostrea gigas genome assembly, linkage group: LG1	.	.	.	.	.	.	.	.	.	.	.	.	.	.	.	.	.	.	.	.	.	.	.	.	.
evm.model.ptg000074l.14	Protein.evm.model.ptg000074l.14::evm.model.ptg000074l.14	168720-177823[+]	emb|LR761634.1|	553	E:1.85e-153	Crassostrea gigas genome assembly, linkage group: LG1	.	.	.	.	.	.	.	.	.	.	.	.	.	.	.	.	.	.	.	.	.	.	.	.	.
evm.model.ptg000083l.101	Protein.evm.model.ptg000083l.101::evm.model.ptg000083l.101	1953864-1955751[-]	emb|LR761635.1|	420	E:1.14e-113	Crassostrea gigas genome assembly, linkage group: LG2	.	.	.	.	.	.	.	.	.	.	.	.	.	.	.	.	.	.	.	.	.	.	.	.	.
evm.model.ptg000097l.88	Protein.evm.model.ptg000097l.88::evm.model.ptg000097l.88	1013431-1015595[-]	emb|LR761639.1|	448	E:8.62e-122	Crassostrea gigas genome assembly, linkage group: LG6	.	.	.	.	.	.	.	.	.	.	.	.	.	.	.	.	.	.	.	.	.	.	.	.	.
evm.model.ptg000136l.28	Protein.evm.model.ptg000136l.28::evm.model.ptg000136l.28	460759-461107[+]	emb|LR761638.1|	69.4	E:3.42e-08	Crassostrea gigas genome assembly, linkage group: LG5	.	.	.	.	.	.	.	.	.	.	.	.	.	.	.	.	.	.	.	.	.	.	.	.	.
evm.model.ptg000201l.143	Protein.evm.model.ptg000201l.143::evm.model.ptg000201l.143	2275682-2281061[+]	gb|CP048845.1|	228	E:6.76e-56	Crassostrea gigas strain QD chromosome 7	.	.	.	.	.	.	.	.	.	.	.	.	.	.	.	.	.	.	.	.	.	.	.	.	.
evm.model.ptg000241l.167	Protein.evm.model.ptg000241l.167::evm.model.ptg000241l.167	2583475-2583906[-]	emb|LR761634.1|	595	E:2.67e-166	Crassostrea gigas genome assembly, linkage group: LG1	.	.	.	.	.	.	.	.	.	.	.	.	.	.	.	.	.	.	.	.	.	.	.	.	.
evm.model.ptg000244l.65	Protein.evm.model.ptg000244l.65::evm.model.ptg000244l.65	891225-892264[-]	emb|LR761634.1|	457	E:1.5e-124	Crassostrea gigas genome assembly, linkage group: LG1	.	.	.	.	.	.	.	.	.	.	.	.	.	.	.	.	.	.	.	.	.	.	.	.	.
evm.model.ptg000312l.53	Protein.evm.model.ptg000312l.53::evm.model.ptg000312l.53	621825-623294[+]	gb|CP048845.1|	172	E:3.46e-39	Crassostrea gigas strain QD chromosome 7	.	.	.	.	.	.	.	.	.	.	.	.	.	.	.	.	.	.	.	.	.	.	.	.	.
evm.model.ptg000312l.54	Protein.evm.model.ptg000312l.54::evm.model.ptg000312l.54	626878-627090[+]	gb|CP048845.1|	316	E:1.05e-82	Crassostrea gigas strain QD chromosome 7	.	.	.	.	.	.	.	.	.	.	.	.	.	.	.	.	.	.	.	.	.	.	.	.	.
evm.model.ptg000018l.125	Protein.evm.model.ptg000018l.125::evm.model.ptg000018l.125	2657603-2657857[+]	emb|LR761636.1|	460	E:5.67e-126	Crassostrea gigas genome assembly, linkage group: LG3	.	.	.	.	.	.	.	.	.	.	.	.	.	.	.	.	.	.	.	.	.	.	.	.	.
evm.model.ptg000018l.141	Protein.evm.model.ptg000018l.141::evm.model.ptg000018l.141	3181727-3181975[-]	emb|LR761636.1|	359	E:2.07e-95	Crassostrea gigas genome assembly, linkage group: LG3	.	.	.	.	.	.	.	.	.	.	.	.	.	.	.	.	.	.	.	.	.	.	.	.	.
evm.model.ptg000033l.169	Protein.evm.model.ptg000033l.169::evm.model.ptg000033l.169	2499821-2501341[+]	gb|CP048843.1|	436	E:1.52e-118	Crassostrea gigas strain QD chromosome 5	.	.	.	.	.	.	.	.	.	.	.	.	.	.	.	.	.	.	.	.	.	.	.	.	.
evm.model.ptg000083l.408	Protein.evm.model.ptg000083l.408::evm.model.ptg000083l.408	6133623-6134335[-]	gb|CP048843.1|	132	E:5.25e-27	Crassostrea gigas strain QD chromosome 5	.	.	.	.	.	.	.	.	.	.	.	.	.	.	.	.	.	.	.	.	.	.	.	.	.
evm.model.ptg000085l.174	Protein.evm.model.ptg000085l.174::evm.model.ptg000085l.174	2678185-2678779[+]	emb|LR761640.1|	265	E:3.74e-67	Crassostrea gigas genome assembly, linkage group: LG7	.	.	.	.	.	.	.	.	.	.	.	.	.	.	.	.	.	.	.	.	.	.	.	.	.
evm.model.ptg000090l.7	Protein.evm.model.ptg000090l.7::evm.model.ptg000090l.7	109215-110105[+]	emb|LR761642.1|	1469	E:0	Crassostrea gigas genome assembly, linkage group: LG9	.	.	.	.	.	.	.	.	.	.	.	.	.	.	.	.	.	.	.	.	.	.	.	.	.
evm.model.ptg000149l.7	Protein.evm.model.ptg000149l.7::evm.model.ptg000149l.7	124641-124952[+]	gb|CP048840.1|	298	E:5.91e-77	Crassostrea gigas strain QD chromosome 2	.	.	.	.	.	.	.	.	.	.	.	.	.	.	.	.	.	.	.	.	.	.	.	.	.
evm.model.ptg000264l.60	Protein.evm.model.ptg000264l.60::evm.model.ptg000264l.60	672076-677473[+]	emb|LR761641.1|	531	E:1.08e-146	Crassostrea gigas genome assembly, linkage group: LG8	.	.	.	.	.	.	.	.	.	.	.	.	.	.	.	.	.	.	.	.	.	.	.	.	.
evm.model.ptg000264l.63	Protein.evm.model.ptg000264l.63::evm.model.ptg000264l.63	712511-717545[+]	emb|LR761641.1|	582	E:2.86e-162	Crassostrea gigas genome assembly, linkage group: LG8	.	.	.	.	.	.	.	.	.	.	.	.	.	.	.	.	.	.	.	.	.	.	.	.	.
evm.model.ptg000309l.82	Protein.evm.model.ptg000309l.82::evm.model.ptg000309l.82	1342984-1346190[+]	ref|XR_900758.2|	390	E:8.76e-105	PREDICTED: Crassostrea gigas uncharacterized LOC105332315 (LOC105332315), ncRNA	.	.	.	.	.	.	.	.	.	.	.	.	PF00095.20	WAP	WAP-type (Whey Acidic Protein) 'four-disulfide core'	.	.	.	.	.	.	GO:0030414|peptidase inhibitor activity	GO:0005576|extracellular region	.	.
evm.model.ptg000065l.390	Protein.evm.model.ptg000065l.390::evm.model.ptg000065l.390	5927489-5949858[+]	ref|XM_034457569.1|	3411	E:0	PREDICTED: Crassostrea gigas 2-oxoglutarate dehydrogenase, mitochondrial (LOC105334026), transcript variant X4, mRNA	ref|XP_011435609.2|	1900	E:0	2-oxoglutarate dehydrogenase, mitochondrial isoform X5 [Crassostrea gigas]	ODO1_MACFA	1135	E:0	RecName: Full=2-oxoglutarate dehydrogenase, mitochondrial;^Eukaryota; Metazoa; Chordata; Craniata; Vertebrata; Euteleostomi; Mammalia; Eutheria; Euarchontoglires; Primates; Haplorrhini; Catarrhini; Cercopithecidae; Cercopithecinae; Macaca	ODO1_MACFA	1152	E:0	RecName: Full=2-oxoglutarate dehydrogenase, mitochondrial;^Eukaryota; Metazoa; Chordata; Craniata; Vertebrata; Euteleostomi; Mammalia; Eutheria; Euarchontoglires; Primates; Haplorrhini; Catarrhini; Cercopithecidae; Cercopithecinae; Macaca	PF16078.4	2-oxogl_dehyd_N	2-oxoglutarate dehydrogenase N-terminus	.	.	.	.	.	GO:0006091|generation of precursor metabolites and energy;GO:0006096|glycolytic process;GO:0006099|tricarboxylic acid cycleGO:0008152|metabolic process	GO:0046872|metal ion binding;GO:0004591|oxoglutarate dehydrogenase (succinyl-transferring) activity;GO:0030976|thiamine pyrophosphate bindingGO:0016624|oxidoreductase activity, acting on the aldehyde or oxo group of donors, disulfide as acceptor	GO:0005759|mitochondrial matrix;GO:0031966|mitochondrial membrane	.	.
evm.model.ptg000011l.715	Protein.evm.model.ptg000011l.715::evm.model.ptg000011l.715	11201097-11211608[-]	ref|XM_011428611.3|	1652	E:0	PREDICTED: Crassostrea gigas 28S ribosomal protein S2, mitochondrial (LOC105327930), mRNA	ref|XP_011426913.2|	576	E:0	28S ribosomal protein S2, mitochondrial [Crassostrea gigas]	RT02_MOUSE	247	E:8.72e-80	RecName: Full=28S ribosomal protein S2, mitochondrial;^Eukaryota; Metazoa; Chordata; Craniata; Vertebrata; Euteleostomi; Mammalia; Eutheria; Euarchontoglires; Glires; Rodentia; Myomorpha; Muroidea; Muridae; Murinae; Mus; Mus	RT02_MOUSE	248	E:1.83e-80	RecName: Full=28S ribosomal protein S2, mitochondrial;^Eukaryota; Metazoa; Chordata; Craniata; Vertebrata; Euteleostomi; Mammalia; Eutheria; Euarchontoglires; Glires; Rodentia; Myomorpha; Muroidea; Muridae; Murinae; Mus; Mus	PF00318.19	Ribosomal_S2	Ribosomal protein S2	COG0052	30S ribosomal protein S2	.	.	.	GO:0032543|mitochondrial translation;GO:0006412|translationGO:0006412|translation	GO:0003735|structural constituent of ribosomeGO:0003735|structural constituent of ribosome	GO:0005763|mitochondrial small ribosomal subunit;GO:0005739|mitochondrionGO:0005622|intracellular;GO:0005840|ribosome	K02967|RP-S2, MRPS2, rpsB; small subunit ribosomal protein S2	map03010|Ribosome
evm.model.ptg000097l.84	Protein.evm.model.ptg000097l.84::evm.model.ptg000097l.84	955328-955933[+]	ref|XM_011434432.3|	1042	E:0	PREDICTED: Crassostrea gigas 39S ribosomal protein L12, mitochondrial (LOC105332015), mRNA	ref|XP_011432734.2|	339	E:2.34e-117	39S ribosomal protein L12, mitochondrial [Crassostrea gigas]	RM12_HUMAN	115	E:4.56e-31	RecName: Full=39S ribosomal protein L12, mitochondrial;^Eukaryota; Metazoa; Chordata; Craniata; Vertebrata; Euteleostomi; Mammalia; Eutheria; Euarchontoglires; Primates; Haplorrhini; Catarrhini; Hominidae; Homo	RM12_BOVIN	128	E:4.82e-36	RecName: Full=39S ribosomal protein L12, mitochondrial;^Eukaryota; Metazoa; Chordata; Craniata; Vertebrata; Euteleostomi; Mammalia; Eutheria; Laurasiatheria; Cetartiodactyla; Ruminantia; Pecora; Bovidae; Bovinae; Bos	PF16320.4	Ribosomal_L12_N	Ribosomal protein L7/L12 dimerisation domain	ENOG410XQHU	Mitochondrial	.	.	.	GO:0070125|mitochondrial translational elongation;GO:0070124|mitochondrial translational initiationGO:0006412|translation	GO:0003735|structural constituent of ribosomeGO:0003735|structural constituent of ribosome	GO:0005743|mitochondrial inner membrane;GO:0005762|mitochondrial large ribosomal subunitGO:0005622|intracellular;GO:0005840|ribosome	K02935|RP-L7, MRPL12, rplL; large subunit ribosomal protein L7/L12	map03010|Ribosome
[truncated: 713 more rows]

## Sheet: JP&ZJ
Gene_ID	Prot_ID	Prot_Coords	NT_TopHit	NT_Score	NT_Evalue	NT_Description	NR_TopHit	NR_Score	NR_Evalue	NR_Description	BLASTX_Sprot_TopHit	BLASTX_Score	BLASTX_Evalue	BLASTX_Description	BLASTP_Sprot_TopHit	BLASTP_Score	BLASTP_Evalue	BLASTP_Description	PFAM_TopHit	PFAM_Name	PFAM_Description	eggNOG_TopHit	eggNOG_Description	SignalP	TmHMM	RNAMMER	GO_biological_process	GO_molecular_function	GO_cellular_component	KO	Map
[truncated: 768 more rows]
