# Supplementary material for: Genome of Kumamoto Oyster Crassostrea sikamea Provides Insights Into Bivalve Evolution and Environmental Adaptation
Source: Evol Appl. 2025 Apr 24;18(4):e70100. doi: 10.1111/eva.70100 (PMC12021676; doi:10.1111/eva.70100)
Supplement: Supplementary file 4 — Table S19 GO enrichment for genes list between different population pairs. [file EVA-18-e70100-s004.xlt]

## Sheet: us-jp
id	num	pvalue	per	ratio	class	ID	Descrption	Pvalue	Qvalue	Up	Down	fg_num	bg_num
GO:1990745 EARP complex	4	5.60502e-07	1.818	0.571	Cellular Component	GO:1990745	EARP complex	5.60502e-07	0.000235411	0	0	4	7
GO:0044440 endosomal part	15	2.89958e-05	6.818	0.04	Cellular Component	GO:0044440	endosomal part	2.89958e-05	0.00352948	0	0	15	376
GO:0044444 cytoplasmic part	120	4.5542e-05	54.545	0.015	Cellular Component	GO:0044444	cytoplasmic part	4.5542e-05	0.00352948	0	0	120	7966
GO:0043227 membrane-bounded organelle	151	4.62664e-05	68.636	0.014	Cellular Component	GO:0043227	membrane-bounded organelle	4.62664e-05	0.00352948	0	0	151	10723
GO:0043231 intracellular membrane-bounded organelle	141	4.68377e-05	64.091	0.014	Cellular Component	GO:0043231	intracellular membrane-bounded organelle	4.68377e-05	0.00352948	0	0	141	9813
GO:0043226 organelle	164	5.04211e-05	74.545	0.014	Cellular Component	GO:0043226	organelle	5.04211e-05	0.00352948	0	0	164	11960
GO:0043229 intracellular organelle	153	7.95841e-05	69.545	0.014	Cellular Component	GO:0043229	intracellular organelle	7.95841e-05	0.00477504	0	0	153	10995
GO:0018894 dibenzo-p-dioxin metabolic process	2	0.000119505	1.02	1	Biological Process	GO:0018894	dibenzo-p-dioxin metabolic process	0.000119505	0.108556	0	0	2	2
GO:0021881 Wnt-activated signaling pathway involved in forebrain neuron fate commitment	2	0.000119505	1.02	1	Biological Process	GO:0021881	Wnt-activated signaling pathway involved in forebrain neuron fate commitment	0.000119505	0.108556	0	0	2	2
GO:0021898 commitment of multipotent stem cells to neuronal lineage in forebrain	2	0.000119505	1.02	1	Biological Process	GO:0021898	commitment of multipotent stem cells to neuronal lineage in forebrain	0.000119505	0.108556	0	0	2	2
GO:0000149 SNARE binding	7	0.000123808	3.226	0.072	Molecular Function	GO:0000149	SNARE binding	0.000123808	0.0407717	0	0	7	97
GO:0034649 histone demethylase activity (H3-monomethyl-K4 specific)	2	0.000129846	0.922	1	Molecular Function	GO:0034649	histone demethylase activity (H3-monomethyl-K4 specific)	0.000129846	0.0407717	0	0	2	2
GO:0019319 hexose biosynthetic process	6	0.000281524	3.061	0.073	Biological Process	GO:0019319	hexose biosynthetic process	0.000281524	0.108556	0	0	6	82
GO:0044446 intracellular organelle part	105	0.000343582	47.727	0.015	Cellular Component	GO:0044446	intracellular organelle part	0.000343582	0.0179841	0	0	105	7020
GO:0009403 toxin biosynthetic process	2	0.000355922	1.02	0.667	Biological Process	GO:0009403	toxin biosynthetic process	0.000355922	0.108556	0	0	2	3
GO:0010624 regulation of Schwann cell proliferation	2	0.000355922	1.02	0.667	Biological Process	GO:0010624	regulation of Schwann cell proliferation	0.000355922	0.108556	0	0	2	3
GO:0010626 negative regulation of Schwann cell proliferation	2	0.000355922	1.02	0.667	Biological Process	GO:0010626	negative regulation of Schwann cell proliferation	0.000355922	0.108556	0	0	2	3
GO:0016098 monoterpenoid metabolic process	2	0.000355922	1.02	0.667	Biological Process	GO:0016098	monoterpenoid metabolic process	0.000355922	0.108556	0	0	2	3
GO:0021797 forebrain anterior/posterior pattern specification	2	0.000355922	1.02	0.667	Biological Process	GO:0021797	forebrain anterior/posterior pattern specification	0.000355922	0.108556	0	0	2	3
GO:0030910 olfactory placode formation	2	0.000355922	1.02	0.667	Biological Process	GO:0030910	olfactory placode formation	0.000355922	0.108556	0	0	2	3
GO:0060823 canonical Wnt signaling pathway involved in neural plate anterior/posterior pattern formation	2	0.000355922	1.02	0.667	Biological Process	GO:0060823	canonical Wnt signaling pathway involved in neural plate anterior/posterior pattern formation	0.000355922	0.108556	0	0	2	3
GO:0032451 demethylase activity	4	0.000359257	1.843	0.133	Molecular Function	GO:0032451	demethylase activity	0.000359257	0.0752046	0	0	4	30
GO:0070823 HDA1 complex	2	0.000385374	0.909	0.667	Cellular Component	GO:0070823	HDA1 complex	0.000385374	0.0179841	0	0	2	3
GO:0032456 endocytic recycling	4	0.000501588	2.041	0.118	Biological Process	GO:0032456	endocytic recycling	0.000501588	0.13652	0	0	4	34
GO:0006825 copper ion transport	3	0.00053523	1.531	0.2	Biological Process	GO:0006825	copper ion transport	0.00053523	0.13652	0	0	3	15
GO:0055037 recycling endosome	6	0.000542811	2.727	0.067	Cellular Component	GO:0055037	recycling endosome	0.000542811	0.0227981	0	0	6	89
GO:0006349 regulation of gene expression by genetic imprinting	2	0.000706699	1.02	0.5	Biological Process	GO:0006349	regulation of gene expression by genetic imprinting	0.000706699	0.13652	0	0	2	4
GO:0014010 Schwann cell proliferation	2	0.000706699	1.02	0.5	Biological Process	GO:0014010	Schwann cell proliferation	0.000706699	0.13652	0	0	2	4
GO:0071615 oxidative deethylation	2	0.000706699	1.02	0.5	Biological Process	GO:0071615	oxidative deethylation	0.000706699	0.13652	0	0	2	4
GO:0071699 olfactory placode morphogenesis	2	0.000706699	1.02	0.5	Biological Process	GO:0071699	olfactory placode morphogenesis	0.000706699	0.13652	0	0	2	4
GO:0046364 monosaccharide biosynthetic process	6	0.000732447	3.061	0.061	Biological Process	GO:0046364	monosaccharide biosynthetic process	0.000732447	0.13652	0	0	6	98
GO:0071514 genetic imprinting	3	0.000787087	1.531	0.176	Biological Process	GO:0071514	genetic imprinting	0.000787087	0.138983	0	0	3	17
GO:0005903 brush border	6	0.000810735	2.727	0.062	Cellular Component	GO:0005903	brush border	0.000810735	0.0309553	0	0	6	96
GO:0016712 oxidoreductase activity, acting on paired donors, with incorporation or reduction of molecular oxygen, reduced flavin or flavoprotein as one donor, and incorporation of one atom of oxygen	5	0.000941884	2.304	0.076	Molecular Function	GO:0016712	oxidoreductase activity, acting on paired donors, with incorporation or reduction of molecular oxygen, reduced flavin or flavoprotein as one donor, and incorporation of one atom of oxygen	0.000941884	0.0996416	0	0	5	66
GO:0070330 aromatase activity	5	0.000941884	2.304	0.076	Molecular Function	GO:0070330	aromatase activity	0.000941884	0.0996416	0	0	5	66
GO:0044422 organelle part	106	0.000962546	48.182	0.015	Cellular Component	GO:0044422	organelle part	0.000962546	0.0336891	0	0	106	7284
GO:1990267 response to transition metal nanoparticle	7	0.00101712	3.571	0.049	Biological Process	GO:1990267	response to transition metal nanoparticle	0.00101712	0.156924	0	0	7	143
GO:0051180 vitamin transport	4	0.00103179	2.041	0.098	Biological Process	GO:0051180	vitamin transport	0.00103179	0.156924	0	0	4	41
GO:0015889 cobalamin transport	3	0.00110365	1.531	0.158	Biological Process	GO:0015889	cobalamin transport	0.00110365	0.156924	0	0	3	19
GO:0005768 endosome	20	0.00112205	9.091	0.024	Cellular Component	GO:0005768	endosome	0.00112205	0.0362509	0	0	20	817
GO:0021999 neural plate anterior/posterior regionalization	2	0.00116933	1.02	0.4	Biological Process	GO:0021999	neural plate anterior/posterior regionalization	0.00116933	0.156924	0	0	2	5
GO:0071698 olfactory placode development	2	0.00116933	1.02	0.4	Biological Process	GO:0071698	olfactory placode development	0.00116933	0.156924	0	0	2	5
GO:0097286 iron ion import	2	0.00116933	1.02	0.4	Biological Process	GO:0097286	iron ion import	0.00116933	0.156924	0	0	2	5
GO:0071942 XPC complex	2	0.00126532	0.909	0.4	Cellular Component	GO:0071942	XPC complex	0.00126532	0.0367096	0	0	2	5
GO:0005161 platelet-derived growth factor receptor binding	2	0.00126932	0.922	0.4	Molecular Function	GO:0005161	platelet-derived growth factor receptor binding	0.00126932	0.0996416	0	0	2	5
GO:0032795 heterotrimeric G-protein binding	2	0.00126932	0.922	0.4	Molecular Function	GO:0032795	heterotrimeric G-protein binding	0.00126932	0.0996416	0	0	2	5
GO:0034648 histone demethylase activity (H3-dimethyl-K4 specific)	2	0.00126932	0.922	0.4	Molecular Function	GO:0034648	histone demethylase activity (H3-dimethyl-K4 specific)	0.00126932	0.0996416	0	0	2	5
GO:1990391 DNA repair complex	4	0.00131106	1.818	0.095	Cellular Component	GO:1990391	DNA repair complex	0.00131106	0.0367096	0	0	4	42
GO:0000910 cytokinesis	8	0.00160903	4.082	0.04	Biological Process	GO:0000910	cytokinesis	0.00160903	0.177036	0	0	8	199
GO:0015677 copper ion import	2	0.00174134	1.02	0.333	Biological Process	GO:0015677	copper ion import	0.00174134	0.177036	0	0	2	6
GO:0031118 rRNA pseudouridine synthesis	2	0.00174134	1.02	0.333	Biological Process	GO:0031118	rRNA pseudouridine synthesis	0.00174134	0.177036	0	0	2	6
GO:0042737 drug catabolic process	2	0.00174134	1.02	0.333	Biological Process	GO:0042737	drug catabolic process	0.00174134	0.177036	0	0	2	6
GO:0042738 exogenous drug catabolic process	2	0.00174134	1.02	0.333	Biological Process	GO:0042738	exogenous drug catabolic process	0.00174134	0.177036	0	0	2	6
GO:0051096 positive regulation of helicase activity	2	0.00174134	1.02	0.333	Biological Process	GO:0051096	positive regulation of helicase activity	0.00174134	0.177036	0	0	2	6
GO:0060586 multicellular organismal iron ion homeostasis	2	0.00174134	1.02	0.333	Biological Process	GO:0060586	multicellular organismal iron ion homeostasis	0.00174134	0.177036	0	0	2	6
GO:0060897 neural plate regionalization	2	0.00174134	1.02	0.333	Biological Process	GO:0060897	neural plate regionalization	0.00174134	0.177036	0	0	2	6
GO:0030877 beta-catenin destruction complex	2	0.00188373	0.909	0.333	Cellular Component	GO:0030877	beta-catenin destruction complex	0.00188373	0.0494478	0	0	2	6
GO:0033695 oxidoreductase activity, acting on CH or CH2 groups, quinone or similar compound as acceptor	2	0.00188965	0.922	0.333	Molecular Function	GO:0033695	oxidoreductase activity, acting on CH or CH2 groups, quinone or similar compound as acceptor	0.00188965	0.11867	0	0	2	6
GO:0034875 caffeine oxidase activity	2	0.00188965	0.922	0.333	Molecular Function	GO:0034875	caffeine oxidase activity	0.00188965	0.11867	0	0	2	6
GO:0006826 iron ion transport	3	0.00195313	1.531	0.13	Biological Process	GO:0006826	iron ion transport	0.00195313	0.182757	0	0	3	23
GO:0031641 regulation of myelination	3	0.00195313	1.531	0.13	Biological Process	GO:0031641	regulation of myelination	0.00195313	0.182757	0	0	3	23
GO:0006111 regulation of gluconeogenesis	4	0.0021734	2.041	0.08	Biological Process	GO:0006111	regulation of gluconeogenesis	0.0021734	0.182757	0	0	4	50
GO:0000154 rRNA modification	3	0.00221426	1.531	0.125	Biological Process	GO:0000154	rRNA modification	0.00221426	0.182757	0	0	3	24
GO:0009792 embryo development ending in birth or egg hatching	15	0.00227751	7.653	0.025	Biological Process	GO:0009792	embryo development ending in birth or egg hatching	0.00227751	0.182757	0	0	15	592
GO:0021871 forebrain regionalization	2	0.0024203	1.02	0.286	Biological Process	GO:0021871	forebrain regionalization	0.0024203	0.182757	0	0	2	7
GO:0034720 histone H3-K4 demethylation	2	0.0024203	1.02	0.286	Biological Process	GO:0034720	histone H3-K4 demethylation	0.0024203	0.182757	0	0	2	7
GO:0048318 axial mesoderm development	2	0.0024203	1.02	0.286	Biological Process	GO:0048318	axial mesoderm development	0.0024203	0.182757	0	0	2	7
GO:0048319 axial mesoderm morphogenesis	2	0.0024203	1.02	0.286	Biological Process	GO:0048319	axial mesoderm morphogenesis	0.0024203	0.182757	0	0	2	7
GO:0048320 axial mesoderm formation	2	0.0024203	1.02	0.286	Biological Process	GO:0048320	axial mesoderm formation	0.0024203	0.182757	0	0	2	7
GO:0051095 regulation of helicase activity	2	0.0024203	1.02	0.286	Biological Process	GO:0051095	regulation of helicase activity	0.0024203	0.182757	0	0	2	7
GO:0033013 tetrapyrrole metabolic process	4	0.00251186	2.041	0.077	Biological Process	GO:0033013	tetrapyrrole metabolic process	0.00251186	0.182757	0	0	4	52
GO:0001704 formation of primary germ layer	5	0.00255285	2.551	0.058	Biological Process	GO:0001704	formation of primary germ layer	0.00255285	0.182757	0	0	5	86
GO:0050709 negative regulation of protein secretion	6	0.00256023	3.061	0.048	Biological Process	GO:0050709	negative regulation of protein secretion	0.00256023	0.182757	0	0	6	125
GO:0005381 iron ion transmembrane transporter activity	2	0.00262563	0.922	0.286	Molecular Function	GO:0005381	iron ion transmembrane transporter activity	0.00262563	0.126838	0	0	2	7
GO:0032135 DNA insertion or deletion binding	2	0.00262563	0.922	0.286	Molecular Function	GO:0032135	DNA insertion or deletion binding	0.00262563	0.126838	0	0	2	7
GO:0032453 histone demethylase activity (H3-K4 specific)	2	0.00262563	0.922	0.286	Molecular Function	GO:0032453	histone demethylase activity (H3-K4 specific)	0.00262563	0.126838	0	0	2	7
GO:0010677 negative regulation of cellular carbohydrate metabolic process	4	0.00269394	2.041	0.075	Biological Process	GO:0010677	negative regulation of cellular carbohydrate metabolic process	0.00269394	0.188295	0	0	4	53
GO:0003008 system process	27	0.00284183	13.776	0.019	Biological Process	GO:0003008	system process	0.00284183	0.191944	0	0	27	1399
GO:0010008 endosome membrane	11	0.00285875	5	0.031	Cellular Component	GO:0010008	endosome membrane	0.00285875	0.0662421	0	0	11	359
GO:0031090 organelle membrane	50	0.00295605	22.727	0.017	Cellular Component	GO:0031090	organelle membrane	0.00295605	0.0662421	0	0	50	2993
GO:0070206 protein trimerization	5	0.00296358	2.551	0.056	Biological Process	GO:0070206	protein trimerization	0.00296358	0.191944	0	0	5	89
GO:0001707 mesoderm formation	4	0.00308485	2.041	0.073	Biological Process	GO:0001707	mesoderm formation	0.00308485	0.191944	0	0	4	55
GO:0031644 regulation of neurological system process	4	0.00308485	2.041	0.073	Biological Process	GO:0031644	regulation of neurological system process	0.00308485	0.191944	0	0	4	55
GO:0008105 asymmetric protein localization	3	0.00312373	1.531	0.111	Biological Process	GO:0008105	asymmetric protein localization	0.00312373	0.191944	0	0	3	27
GO:0009820 alkaloid metabolic process	2	0.00320383	1.02	0.25	Biological Process	GO:0009820	alkaloid metabolic process	0.00320383	0.191944	0	0	2	8
GO:0021877 forebrain neuron fate commitment	2	0.00320383	1.02	0.25	Biological Process	GO:0021877	forebrain neuron fate commitment	0.00320383	0.191944	0	0	2	8
GO:0060896 neural plate pattern specification	2	0.00320383	1.02	0.25	Biological Process	GO:0060896	neural plate pattern specification	0.00320383	0.191944	0	0	2	8
GO:0005737 cytoplasm	142	0.00324024	64.545	0.013	Cellular Component	GO:0005737	cytoplasm	0.00324024	0.0662421	0	0	142	10673
GO:0050710 negative regulation of cytokine secretion	5	0.00326263	2.551	0.055	Biological Process	GO:0050710	negative regulation of cytokine secretion	0.00326263	0.192037	0	0	5	91
GO:0012505 endomembrane system	58	0.00327372	26.364	0.016	Cellular Component	GO:0012505	endomembrane system	0.00327372	0.0662421	0	0	58	3618
GO:0032982 myosin filament	2	0.00346373	0.909	0.25	Cellular Component	GO:0032982	myosin filament	0.00346373	0.0662421	0	0	2	8
GO:0098588 bounding membrane of organelle	41	0.00346983	18.636	0.017	Cellular Component	GO:0098588	bounding membrane of organelle	0.00346983	0.0662421	0	0	41	2348
GO:0004143 diacylglycerol kinase activity	2	0.00347455	0.922	0.25	Molecular Function	GO:0004143	diacylglycerol kinase activity	0.00347455	0.137796	0	0	2	8
GO:0015235 cobalamin transporter activity	2	0.00347455	0.922	0.25	Molecular Function	GO:0015235	cobalamin transporter activity	0.00347455	0.137796	0	0	2	8
GO:0031419 cobalamin binding	3	0.00351072	1.382	0.111	Molecular Function	GO:0031419	cobalamin binding	0.00351072	0.137796	0	0	3	27
GO:0070988 demethylation	4	0.0035128	2.041	0.07	Biological Process	GO:0070988	demethylation	0.0035128	0.203197	0	0	4	57
GO:0043009 chordate embryonic development	13	0.00367559	6.633	0.026	Biological Process	GO:0043009	chordate embryonic development	0.00367559	0.204784	0	0	13	502
GO:2000060 positive regulation of protein ubiquitination involved in ubiquitin-dependent protein catabolic process	3	0.00384012	1.531	0.103	Biological Process	GO:2000060	positive regulation of protein ubiquitination involved in ubiquitin-dependent protein catabolic process	0.00384012	0.204784	0	0	3	29
GO:0048646 anatomical structure formation involved in morphogenesis	24	0.00385611	12.245	0.02	Biological Process	GO:0048646	anatomical structure formation involved in morphogenesis	0.00385611	0.204784	0	0	24	1220
GO:0042623 ATPase activity, coupled	11	0.00385829	5.069	0.029	Molecular Function	GO:0042623	ATPase activity, coupled	0.00385829	0.14253	0	0	11	373
GO:0016460 myosin II complex	3	0.00388216	1.364	0.107	Cellular Component	GO:0016460	myosin II complex	0.00388216	0.0708916	0	0	3	28
GO:0045912 negative regulation of carbohydrate metabolic process	4	0.00397941	2.041	0.068	Biological Process	GO:0045912	negative regulation of carbohydrate metabolic process	0.00397941	0.204784	0	0	4	59
GO:0048332 mesoderm morphogenesis	4	0.00397941	2.041	0.068	Biological Process	GO:0048332	mesoderm morphogenesis	0.00397941	0.204784	0	0	4	59
GO:0043570 maintenance of DNA repeat elements	2	0.00408958	1.02	0.222	Biological Process	GO:0043570	maintenance of DNA repeat elements	0.00408958	0.204784	0	0	2	9
GO:0043584 nose development	2	0.00408958	1.02	0.222	Biological Process	GO:0043584	nose development	0.00408958	0.204784	0	0	2	9
GO:0044030 regulation of DNA methylation	2	0.00408958	1.02	0.222	Biological Process	GO:0044030	regulation of DNA methylation	0.00408958	0.204784	0	0	2	9
GO:0060601 lateral sprouting from an epithelium	2	0.00408958	1.02	0.222	Biological Process	GO:0060601	lateral sprouting from an epithelium	0.00408958	0.204784	0	0	2	9
GO:0008109 N-acetyllactosaminide beta-1,6-N-acetylglucosaminyltransferase activity	2	0.00443376	0.922	0.222	Molecular Function	GO:0008109	N-acetyllactosaminide beta-1,6-N-acetylglucosaminyltransferase activity	0.00443376	0.154689	0	0	2	9
GO:0055001 muscle cell development	8	0.00446529	4.082	0.034	Biological Process	GO:0055001	muscle cell development	0.00446529	0.217665	0	0	8	235
GO:0051259 protein oligomerization	14	0.00450223	7.143	0.024	Biological Process	GO:0051259	protein oligomerization	0.00450223	0.217665	0	0	14	575
GO:0005623 cell	199	0.00465122	90.455	0.012	Cellular Component	GO:0005623	cell	0.00465122	0.0813963	0	0	199	16243
GO:0051224 negative regulation of protein transport	7	0.00475016	3.571	0.037	Biological Process	GO:0051224	negative regulation of protein transport	0.00475016	0.217665	0	0	7	188
GO:1904950 negative regulation of establishment of protein localization	7	0.00488827	3.571	0.037	Biological Process	GO:1904950	negative regulation of establishment of protein localization	0.00488827	0.217665	0	0	7	189
GO:0030135 coated vesicle	6	0.00489526	2.727	0.044	Cellular Component	GO:0030135	coated vesicle	0.00489526	0.0822404	0	0	6	137
GO:0020028 hemoglobin import	2	0.00507523	1.02	0.2	Biological Process	GO:0020028	hemoglobin import	0.00507523	0.217665	0	0	2	10
GO:0031643 positive regulation of myelination	2	0.00507523	1.02	0.2	Biological Process	GO:0031643	positive regulation of myelination	0.00507523	0.217665	0	0	2	10
GO:0071280 cellular response to copper ion	2	0.00507523	1.02	0.2	Biological Process	GO:0071280	cellular response to copper ion	0.00507523	0.217665	0	0	2	10
GO:0006778 porphyrin-containing compound metabolic process	3	0.00508881	1.531	0.094	Biological Process	GO:0006778	porphyrin-containing compound metabolic process	0.00508881	0.217665	0	0	3	32
GO:0070162 adiponectin secretion	3	0.00508881	1.531	0.094	Biological Process	GO:0070162	adiponectin secretion	0.00508881	0.217665	0	0	3	32
GO:0070163 regulation of adiponectin secretion	3	0.00508881	1.531	0.094	Biological Process	GO:0070163	regulation of adiponectin secretion	0.00508881	0.217665	0	0	3	32
GO:0070165 positive regulation of adiponectin secretion	3	0.00508881	1.531	0.094	Biological Process	GO:0070165	positive regulation of adiponectin secretion	0.00508881	0.217665	0	0	3	32
GO:0019318 hexose metabolic process	9	0.00512534	4.592	0.031	Biological Process	GO:0019318	hexose metabolic process	0.00512534	0.217665	0	0	9	293
GO:0097525 spliceosomal snRNP complex	4	0.00516666	1.818	0.066	Cellular Component	GO:0097525	spliceosomal snRNP complex	0.00516666	0.0834614	0	0	4	61
GO:0005375 copper ion transmembrane transporter activity	2	0.00550065	0.922	0.2	Molecular Function	GO:0005375	copper ion transmembrane transporter activity	0.00550065	0.15527	0	0	2	10
GO:0030492 hemoglobin binding	2	0.00550065	0.922	0.2	Molecular Function	GO:0030492	hemoglobin binding	0.00550065	0.15527	0	0	2	10
GO:1900165 negative regulation of interleukin-6 secretion	3	0.00555305	1.531	0.091	Biological Process	GO:1900165	negative regulation of interleukin-6 secretion	0.00555305	0.232881	0	0	3	33
GO:0008484 sulfuric ester hydrolase activity	3	0.00570937	1.382	0.094	Molecular Function	GO:0008484	sulfuric ester hydrolase activity	0.00570937	0.15527	0	0	3	32
GO:0031526 brush border membrane	4	0.00579439	1.818	0.063	Cellular Component	GO:0031526	brush border membrane	0.00579439	0.0901349	0	0	4	63
GO:0006094 gluconeogenesis	4	0.00593934	2.041	0.061	Biological Process	GO:0006094	gluconeogenesis	0.00593934	0.240253	0	0	4	66
GO:0007498 mesoderm development	5	0.00599356	2.551	0.048	Biological Process	GO:0007498	mesoderm development	0.00599356	0.240253	0	0	5	105
GO:0016071 mRNA metabolic process	12	0.00607965	6.122	0.025	Biological Process	GO:0016071	mRNA metabolic process	0.00607965	0.240253	0	0	12	473
GO:0006929 substrate-dependent cell migration	2	0.0061585	1.02	0.182	Biological Process	GO:0006929	substrate-dependent cell migration	0.0061585	0.240253	0	0	2	11
GO:0034244 negative regulation of transcription elongation from RNA polymerase II promoter	2	0.0061585	1.02	0.182	Biological Process	GO:0034244	negative regulation of transcription elongation from RNA polymerase II promoter	0.0061585	0.240253	0	0	2	11
GO:0034755 iron ion transmembrane transport	2	0.0061585	1.02	0.182	Biological Process	GO:0034755	iron ion transmembrane transport	0.0061585	0.240253	0	0	2	11
GO:0098862 cluster of actin-based cell projections	6	0.0066399	2.727	0.041	Cellular Component	GO:0098862	cluster of actin-based cell projections	0.0066399	0.0995984	0	0	6	146
GO:0035356 cellular triglyceride homeostasis	3	0.00709472	1.531	0.083	Biological Process	GO:0035356	cellular triglyceride homeostasis	0.00709472	0.246773	0	0	3	36
GO:0044723 single-organism carbohydrate metabolic process	18	0.00724601	9.184	0.021	Biological Process	GO:0044723	single-organism carbohydrate metabolic process	0.00724601	0.246773	0	0	18	869
GO:0032785 negative regulation of DNA-templated transcription, elongation	2	0.00733718	1.02	0.167	Biological Process	GO:0032785	negative regulation of DNA-templated transcription, elongation	0.00733718	0.246773	0	0	2	12
GO:0033032 regulation of myeloid cell apoptotic process	2	0.00733718	1.02	0.167	Biological Process	GO:0033032	regulation of myeloid cell apoptotic process	0.00733718	0.246773	0	0	2	12
GO:0051597 response to methylmercury	2	0.00733718	1.02	0.167	Biological Process	GO:0051597	response to methylmercury	0.00733718	0.246773	0	0	2	12
GO:0043531 ADP binding	3	0.00734755	1.382	0.086	Molecular Function	GO:0043531	ADP binding	0.00734755	0.15527	0	0	3	35
GO:0009855 determination of bilateral symmetry	6	0.00751302	3.061	0.038	Biological Process	GO:0009855	determination of bilateral symmetry	0.00751302	0.246773	0	0	6	156
GO:0022613 ribonucleoprotein complex biogenesis	10	0.00753425	5.102	0.027	Biological Process	GO:0022613	ribonucleoprotein complex biogenesis	0.00753425	0.246773	0	0	10	368
GO:0030532 small nuclear ribonucleoprotein complex	4	0.00758096	1.818	0.059	Cellular Component	GO:0030532	small nuclear ribonucleoprotein complex	0.00758096	0.109793	0	0	4	68
GO:0016575 histone deacetylation	3	0.00765929	1.531	0.081	Biological Process	GO:0016575	histone deacetylation	0.00765929	0.246773	0	0	3	37
GO:0009799 specification of symmetry	6	0.00774224	3.061	0.038	Biological Process	GO:0009799	specification of symmetry	0.00774224	0.246773	0	0	6	157
GO:0004415 hyalurononglucosaminidase activity	2	0.00794729	0.922	0.167	Molecular Function	GO:0004415	hyalurononglucosaminidase activity	0.00794729	0.15527	0	0	2	12
GO:0005384 manganese ion transmembrane transporter activity	2	0.00794729	0.922	0.167	Molecular Function	GO:0005384	manganese ion transmembrane transporter activity	0.00794729	0.15527	0	0	2	12
GO:0050656 3'-phosphoadenosine 5'-phosphosulfate binding	2	0.00794729	0.922	0.167	Molecular Function	GO:0050656	3'-phosphoadenosine 5'-phosphosulfate binding	0.00794729	0.15527	0	0	2	12
GO:0031398 positive regulation of protein ubiquitination	5	0.00812529	2.551	0.044	Biological Process	GO:0031398	positive regulation of protein ubiquitination	0.00812529	0.246773	0	0	5	113
GO:0072604 interleukin-6 secretion	3	0.00824967	1.531	0.079	Biological Process	GO:0072604	interleukin-6 secretion	0.00824967	0.246773	0	0	3	38
GO:0043169 cation binding	86	0.00828914	39.631	0.014	Molecular Function	GO:0043169	cation binding	0.00828914	0.15527	0	0	86	6034
GO:0007369 gastrulation	6	0.00846014	3.061	0.037	Biological Process	GO:0007369	gastrulation	0.00846014	0.246773	0	0	6	160
GO:0033028 myeloid cell apoptotic process	2	0.00860904	1.02	0.154	Biological Process	GO:0033028	myeloid cell apoptotic process	0.00860904	0.246773	0	0	2	13
GO:0070989 oxidative demethylation	2	0.00860904	1.02	0.154	Biological Process	GO:0070989	oxidative demethylation	0.00860904	0.246773	0	0	2	13
GO:0009790 embryo development	20	0.00874602	10.204	0.02	Biological Process	GO:0009790	embryo development	0.00874602	0.246773	0	0	20	1023
GO:0032784 regulation of DNA-templated transcription, elongation	3	0.00886611	1.531	0.077	Biological Process	GO:0032784	regulation of DNA-templated transcription, elongation	0.00886611	0.246773	0	0	3	39
GO:0005996 monosaccharide metabolic process	9	0.00909263	4.592	0.028	Biological Process	GO:0005996	monosaccharide metabolic process	0.00909263	0.246773	0	0	9	321
GO:0005686 U2 snRNP	2	0.00929352	0.909	0.154	Cellular Component	GO:0005686	U2 snRNP	0.00929352	0.121977	0	0	2	13
GO:0030014 CCR4-NOT complex	2	0.00929352	0.909	0.154	Cellular Component	GO:0030014	CCR4-NOT complex	0.00929352	0.121977	0	0	2	13
GO:0032300 mismatch repair complex	2	0.00929352	0.909	0.154	Cellular Component	GO:0032300	mismatch repair complex	0.00929352	0.121977	0	0	2	13
GO:0050877 neurological system process	17	0.0093143	8.673	0.021	Biological Process	GO:0050877	neurological system process	0.0093143	0.246773	0	0	17	824
GO:0045721 negative regulation of gluconeogenesis	3	0.00950884	1.531	0.075	Biological Process	GO:0045721	negative regulation of gluconeogenesis	0.00950884	0.246773	0	0	3	40
GO:0001522 pseudouridine synthesis	2	0.00997194	1.02	0.143	Biological Process	GO:0001522	pseudouridine synthesis	0.00997194	0.246773	0	0	2	14
GO:0008608 attachment of spindle microtubules to kinetochore	2	0.00997194	1.02	0.143	Biological Process	GO:0008608	attachment of spindle microtubules to kinetochore	0.00997194	0.246773	0	0	2	14
GO:0030214 hyaluronan catabolic process	2	0.00997194	1.02	0.143	Biological Process	GO:0030214	hyaluronan catabolic process	0.00997194	0.246773	0	0	2	14
GO:0050665 hydrogen peroxide biosynthetic process	2	0.00997194	1.02	0.143	Biological Process	GO:0050665	hydrogen peroxide biosynthetic process	0.00997194	0.246773	0	0	2	14
GO:0000288 nuclear-transcribed mRNA catabolic process, deadenylation-dependent decay	3	0.0101781	1.531	0.073	Biological Process	GO:0000288	nuclear-transcribed mRNA catabolic process, deadenylation-dependent decay	0.0101781	0.246773	0	0	3	41
GO:0048048 embryonic eye morphogenesis	3	0.0101781	1.531	0.073	Biological Process	GO:0048048	embryonic eye morphogenesis	0.0101781	0.246773	0	0	3	41
GO:0071638 negative regulation of monocyte chemotactic protein-1 production	3	0.0101781	1.531	0.073	Biological Process	GO:0071638	negative regulation of monocyte chemotactic protein-1 production	0.0101781	0.246773	0	0	3	41
GO:0006396 RNA processing	16	0.0102018	8.163	0.021	Biological Process	GO:0006396	RNA processing	0.0102018	0.246773	0	0	16	765
GO:0065003 macromolecular complex assembly	28	0.0102869	14.286	0.017	Biological Process	GO:0065003	macromolecular complex assembly	0.0102869	0.246773	0	0	28	1617
GO:0000109 nucleotide-excision repair complex	2	0.0107616	0.909	0.143	Cellular Component	GO:0000109	nucleotide-excision repair complex	0.0107616	0.132937	0	0	2	14
GO:0001772 immunological synapse	2	0.0107616	0.909	0.143	Cellular Component	GO:0001772	immunological synapse	0.0107616	0.132937	0	0	2	14
GO:0004065 arylsulfatase activity	2	0.0107945	0.922	0.143	Molecular Function	GO:0004065	arylsulfatase activity	0.0107945	0.15527	0	0	2	14
GO:2000058 regulation of protein ubiquitination involved in ubiquitin-dependent protein catabolic process	3	0.010874	1.531	0.071	Biological Process	GO:2000058	regulation of protein ubiquitination involved in ubiquitin-dependent protein catabolic process	0.010874	0.246773	0	0	3	42
GO:0005975 carbohydrate metabolic process	20	0.0108862	10.204	0.019	Biological Process	GO:0005975	carbohydrate metabolic process	0.0108862	0.246773	0	0	20	1045
GO:0006931 substrate-dependent cell migration, cell attachment to substrate	1	0.0109595	0.51	1	Biological Process	GO:0006931	substrate-dependent cell migration, cell attachment to substrate	0.0109595	0.246773	0	0	1	1
GO:0007496 anterior midgut development	1	0.0109595	0.51	1	Biological Process	GO:0007496	anterior midgut development	0.0109595	0.246773	0	0	1	1
GO:0010967 regulation of polyamine biosynthetic process	1	0.0109595	0.51	1	Biological Process	GO:0010967	regulation of polyamine biosynthetic process	0.0109595	0.246773	0	0	1	1
GO:0015675 nickel cation transport	1	0.0109595	0.51	1	Biological Process	GO:0015675	nickel cation transport	0.0109595	0.246773	0	0	1	1
GO:0015676 vanadium ion transport	1	0.0109595	0.51	1	Biological Process	GO:0015676	vanadium ion transport	0.0109595	0.246773	0	0	1	1
GO:0015691 cadmium ion transport	1	0.0109595	0.51	1	Biological Process	GO:0015691	cadmium ion transport	0.0109595	0.246773	0	0	1	1
GO:0015692 lead ion transport	1	0.0109595	0.51	1	Biological Process	GO:0015692	lead ion transport	0.0109595	0.246773	0	0	1	1
GO:0021592 fourth ventricle development	1	0.0109595	0.51	1	Biological Process	GO:0021592	fourth ventricle development	0.0109595	0.246773	0	0	1	1
GO:0021678 third ventricle development	1	0.0109595	0.51	1	Biological Process	GO:0021678	third ventricle development	0.0109595	0.246773	0	0	1	1
GO:0031658 negative regulation of cyclin-dependent protein serine/threonine kinase activity involved in G1/S transition of mitotic cell cycle	1	0.0109595	0.51	1	Biological Process	GO:0031658	negative regulation of cyclin-dependent protein serine/threonine kinase activity involved in G1/S transition of mitotic cell cycle	0.0109595	0.246773	0	0	1	1
GO:0033212 iron assimilation	1	0.0109595	0.51	1	Biological Process	GO:0033212	iron assimilation	0.0109595	0.246773	0	0	1	1
GO:0033216 ferric iron import	1	0.0109595	0.51	1	Biological Process	GO:0033216	ferric iron import	0.0109595	0.246773	0	0	1	1
GO:0034758 positive regulation of iron ion transport	1	0.0109595	0.51	1	Biological Process	GO:0034758	positive regulation of iron ion transport	0.0109595	0.246773	0	0	1	1
GO:0034761 positive regulation of iron ion transmembrane transport	1	0.0109595	0.51	1	Biological Process	GO:0034761	positive regulation of iron ion transmembrane transport	0.0109595	0.246773	0	0	1	1
GO:0051548 negative regulation of keratinocyte migration	1	0.0109595	0.51	1	Biological Process	GO:0051548	negative regulation of keratinocyte migration	0.0109595	0.246773	0	0	1	1
GO:0070574 cadmium ion transmembrane transport	1	0.0109595	0.51	1	Biological Process	GO:0070574	cadmium ion transmembrane transport	0.0109595	0.246773	0	0	1	1
GO:0071257 cellular response to electrical stimulus	1	0.0109595	0.51	1	Biological Process	GO:0071257	cellular response to electrical stimulus	0.0109595	0.246773	0	0	1	1
GO:0097461 ferric iron import into cell	1	0.0109595	0.51	1	Biological Process	GO:0097461	ferric iron import into cell	0.0109595	0.246773	0	0	1	1
GO:0098706 ferric iron import across plasma membrane	1	0.0109595	0.51	1	Biological Process	GO:0098706	ferric iron import across plasma membrane	0.0109595	0.246773	0	0	1	1
GO:1901304 regulation of spermidine biosynthetic process	1	0.0109595	0.51	1	Biological Process	GO:1901304	regulation of spermidine biosynthetic process	0.0109595	0.246773	0	0	1	1
GO:1901307 positive regulation of spermidine biosynthetic process	1	0.0109595	0.51	1	Biological Process	GO:1901307	positive regulation of spermidine biosynthetic process	0.0109595	0.246773	0	0	1	1
GO:1901630 negative regulation of presynaptic membrane organization	1	0.0109595	0.51	1	Biological Process	GO:1901630	negative regulation of presynaptic membrane organization	0.0109595	0.246773	0	0	1	1
GO:1902683 regulation of receptor localization to synapse	1	0.0109595	0.51	1	Biological Process	GO:1902683	regulation of receptor localization to synapse	0.0109595	0.246773	0	0	1	1
GO:1902685 positive regulation of receptor localization to synapse	1	0.0109595	0.51	1	Biological Process	GO:1902685	positive regulation of receptor localization to synapse	0.0109595	0.246773	0	0	1	1
GO:1902908 regulation of melanosome transport	1	0.0109595	0.51	1	Biological Process	GO:1902908	regulation of melanosome transport	0.0109595	0.246773	0	0	1	1
GO:1904068 G-protein coupled receptor signaling pathway involved in social behavior	1	0.0109595	0.51	1	Biological Process	GO:1904068	G-protein coupled receptor signaling pathway involved in social behavior	0.0109595	0.246773	0	0	1	1
GO:1904235 regulation of substrate-dependent cell migration, cell attachment to substrate	1	0.0109595	0.51	1	Biological Process	GO:1904235	regulation of substrate-dependent cell migration, cell attachment to substrate	0.0109595	0.246773	0	0	1	1
GO:1904237 positive regulation of substrate-dependent cell migration, cell attachment to substrate	1	0.0109595	0.51	1	Biological Process	GO:1904237	positive regulation of substrate-dependent cell migration, cell attachment to substrate	0.0109595	0.246773	0	0	1	1
GO:1990314 cellular response to insulin-like growth factor stimulus	1	0.0109595	0.51	1	Biological Process	GO:1990314	cellular response to insulin-like growth factor stimulus	0.0109595	0.246773	0	0	1	1
GO:2000110 negative regulation of macrophage apoptotic process	1	0.0109595	0.51	1	Biological Process	GO:2000110	negative regulation of macrophage apoptotic process	0.0109595	0.246773	0	0	1	1
GO:2000808 negative regulation of synaptic vesicle clustering	1	0.0109595	0.51	1	Biological Process	GO:2000808	negative regulation of synaptic vesicle clustering	0.0109595	0.246773	0	0	1	1
GO:2001201 regulation of transforming growth factor-beta secretion	1	0.0109595	0.51	1	Biological Process	GO:2001201	regulation of transforming growth factor-beta secretion	0.0109595	0.246773	0	0	1	1
GO:2001202 negative regulation of transforming growth factor-beta secretion	1	0.0109595	0.51	1	Biological Process	GO:2001202	negative regulation of transforming growth factor-beta secretion	0.0109595	0.246773	0	0	1	1
GO:0006397 mRNA processing	10	0.0110497	5.102	0.026	Biological Process	GO:0006397	mRNA processing	0.0110497	0.247145	0	0	10	390
GO:0070826 paraferritin complex	1	0.0114025	0.455	1	Cellular Component	GO:0070826	paraferritin complex	0.0114025	0.133029	0	0	1	1
GO:0097513 myosin II filament	1	0.0114025	0.455	1	Cellular Component	GO:0097513	myosin II filament	0.0114025	0.133029	0	0	1	1
GO:0003905 alkylbase DNA N-glycosylase activity	1	0.0114211	0.461	1	Molecular Function	GO:0003905	alkylbase DNA N-glycosylase activity	0.0114211	0.15527	0	0	1	1
GO:0008725 DNA-3-methyladenine glycosylase activity	1	0.0114211	0.461	1	Molecular Function	GO:0008725	DNA-3-methyladenine glycosylase activity	0.0114211	0.15527	0	0	1	1
GO:0008823 cupric reductase activity	1	0.0114211	0.461	1	Molecular Function	GO:0008823	cupric reductase activity	0.0114211	0.15527	0	0	1	1
GO:0015100 vanadium ion transmembrane transporter activity	1	0.0114211	0.461	1	Molecular Function	GO:0015100	vanadium ion transmembrane transporter activity	0.0114211	0.15527	0	0	1	1
GO:0030623 U5 snRNA binding	1	0.0114211	0.461	1	Molecular Function	GO:0030623	U5 snRNA binding	0.0114211	0.15527	0	0	1	1
GO:0035643 L-DOPA receptor activity	1	0.0114211	0.461	1	Molecular Function	GO:0035643	L-DOPA receptor activity	0.0114211	0.15527	0	0	1	1
GO:0043733 DNA-3-methylbase glycosylase activity	1	0.0114211	0.461	1	Molecular Function	GO:0043733	DNA-3-methylbase glycosylase activity	0.0114211	0.15527	0	0	1	1
GO:0043916 DNA-7-methylguanine glycosylase activity	1	0.0114211	0.461	1	Molecular Function	GO:0043916	DNA-7-methylguanine glycosylase activity	0.0114211	0.15527	0	0	1	1
GO:0051717 inositol-1,3,4,5-tetrakisphosphate 3-phosphatase activity	1	0.0114211	0.461	1	Molecular Function	GO:0051717	inositol-1,3,4,5-tetrakisphosphate 3-phosphatase activity	0.0114211	0.15527	0	0	1	1
GO:0052821 DNA-7-methyladenine glycosylase activity	1	0.0114211	0.461	1	Molecular Function	GO:0052821	DNA-7-methyladenine glycosylase activity	0.0114211	0.15527	0	0	1	1
GO:0052822 DNA-3-methylguanine glycosylase activity	1	0.0114211	0.461	1	Molecular Function	GO:0052822	DNA-3-methylguanine glycosylase activity	0.0114211	0.15527	0	0	1	1
GO:0052851 ferric-chelate reductase (NADPH) activity	1	0.0114211	0.461	1	Molecular Function	GO:0052851	ferric-chelate reductase (NADPH) activity	0.0114211	0.15527	0	0	1	1
GO:0052899 N(1),N(12)-diacetylspermine:oxygen oxidoreductase (3-acetamidopropanal-forming) activity	1	0.0114211	0.461	1	Molecular Function	GO:0052899	N(1),N(12)-diacetylspermine:oxygen oxidoreductase (3-acetamidopropanal-forming) activity	0.0114211	0.15527	0	0	1	1
GO:0052902 spermidine:oxygen oxidoreductase (3-aminopropanal-forming) activity	1	0.0114211	0.461	1	Molecular Function	GO:0052902	spermidine:oxygen oxidoreductase (3-aminopropanal-forming) activity	0.0114211	0.15527	0	0	1	1
GO:0052903 N1-acetylspermine:oxygen oxidoreductase (3-acetamidopropanal-forming) activity	1	0.0114211	0.461	1	Molecular Function	GO:0052903	N1-acetylspermine:oxygen oxidoreductase (3-acetamidopropanal-forming) activity	0.0114211	0.15527	0	0	1	1
GO:0052904 N1-acetylspermidine:oxygen oxidoreductase (3-acetamidopropanal-forming) activity	1	0.0114211	0.461	1	Molecular Function	GO:0052904	N1-acetylspermidine:oxygen oxidoreductase (3-acetamidopropanal-forming) activity	0.0114211	0.15527	0	0	1	1
GO:0072544 L-DOPA binding	1	0.0114211	0.461	1	Molecular Function	GO:0072544	L-DOPA binding	0.0114211	0.15527	0	0	1	1
GO:0072545 tyrosine binding	1	0.0114211	0.461	1	Molecular Function	GO:0072545	tyrosine binding	0.0114211	0.15527	0	0	1	1
GO:0033206 meiotic cytokinesis	2	0.0114237	1.02	0.133	Biological Process	GO:0033206	meiotic cytokinesis	0.0114237	0.247269	0	0	2	15
GO:0035902 response to immobilization stress	2	0.0114237	1.02	0.133	Biological Process	GO:0035902	response to immobilization stress	0.0114237	0.247269	0	0	2	15
GO:0060253 negative regulation of glial cell proliferation	2	0.0114237	1.02	0.133	Biological Process	GO:0060253	negative regulation of glial cell proliferation	0.0114237	0.247269	0	0	2	15
GO:0070493 thrombin receptor signaling pathway	2	0.0114237	1.02	0.133	Biological Process	GO:0070493	thrombin receptor signaling pathway	0.0114237	0.247269	0	0	2	15
GO:0071361 cellular response to ethanol	2	0.0114237	1.02	0.133	Biological Process	GO:0071361	cellular response to ethanol	0.0114237	0.247269	0	0	2	15
GO:0006313 transposition, DNA-mediated	4	0.0115834	2.041	0.05	Biological Process	GO:0006313	transposition, DNA-mediated	0.0115834	0.24753	0	0	4	80
GO:0031123 RNA 3'-end processing	4	0.0115834	2.041	0.05	Biological Process	GO:0031123	RNA 3'-end processing	0.0115834	0.24753	0	0	4	80
GO:0008013 beta-catenin binding	4	0.0117017	1.843	0.052	Molecular Function	GO:0008013	beta-catenin binding	0.0117017	0.15527	0	0	4	77
GO:0061564 axon development	12	0.0119955	6.122	0.023	Biological Process	GO:0061564	axon development	0.0119955	0.252766	0	0	12	518
GO:0007409 axonogenesis	11	0.0120438	5.612	0.024	Biological Process	GO:0007409	axonogenesis	0.0120438	0.252766	0	0	11	456
GO:0043255 regulation of carbohydrate biosynthetic process	4	0.0120832	2.041	0.049	Biological Process	GO:0043255	regulation of carbohydrate biosynthetic process	0.0120832	0.252766	0	0	4	81
GO:1903531 negative regulation of secretion by cell	6	0.0121298	3.061	0.035	Biological Process	GO:1903531	negative regulation of secretion by cell	0.0121298	0.252766	0	0	6	173
GO:0004803 transposase activity	4	0.0122265	1.843	0.051	Molecular Function	GO:0004803	transposase activity	0.0122265	0.15527	0	0	4	78
GO:0004012 phospholipid-translocating ATPase activity	2	0.0123622	0.922	0.133	Molecular Function	GO:0004012	phospholipid-translocating ATPase activity	0.0123622	0.15527	0	0	2	15
GO:0031683 G-protein beta/gamma-subunit complex binding	2	0.0123622	0.922	0.133	Molecular Function	GO:0031683	G-protein beta/gamma-subunit complex binding	0.0123622	0.15527	0	0	2	15
GO:0050659 N-acetylgalactosamine 4-sulfate 6-O-sulfotransferase activity	2	0.0123622	0.922	0.133	Molecular Function	GO:0050659	N-acetylgalactosamine 4-sulfate 6-O-sulfotransferase activity	0.0123622	0.15527	0	0	2	15
GO:1903322 positive regulation of protein modification by small protein conjugation or removal	5	0.0126261	2.551	0.04	Biological Process	GO:1903322	positive regulation of protein modification by small protein conjugation or removal	0.0126261	0.260536	0	0	5	126
GO:0016459 myosin complex	4	0.0126999	1.818	0.051	Cellular Component	GO:0016459	myosin complex	0.0126999	0.14151	0	0	4	79
GO:0012506 vesicle membrane	13	0.0128033	5.909	0.023	Cellular Component	GO:0012506	vesicle membrane	0.0128033	0.14151	0	0	13	563
GO:0009404 toxin metabolic process	2	0.0129624	1.02	0.125	Biological Process	GO:0009404	toxin metabolic process	0.0129624	0.260536	0	0	2	16
GO:0015721 bile acid and bile salt transport	2	0.0129624	1.02	0.125	Biological Process	GO:0015721	bile acid and bile salt transport	0.0129624	0.260536	0	0	2	16
GO:0070076 histone lysine demethylation	2	0.0129624	1.02	0.125	Biological Process	GO:0070076	histone lysine demethylation	0.0129624	0.260536	0	0	2	16
GO:0070121 Kupffer's vesicle development	2	0.0129624	1.02	0.125	Biological Process	GO:0070121	Kupffer's vesicle development	0.0129624	0.260536	0	0	2	16
GO:0006026 aminoglycan catabolic process	4	0.0131237	2.041	0.048	Biological Process	GO:0006026	aminoglycan catabolic process	0.0131237	0.260536	0	0	4	83
GO:0071605 monocyte chemotactic protein-1 production	3	0.0131239	1.531	0.067	Biological Process	GO:0071605	monocyte chemotactic protein-1 production	0.0131239	0.260536	0	0	3	45
GO:0071637 regulation of monocyte chemotactic protein-1 production	3	0.0131239	1.531	0.067	Biological Process	GO:0071637	regulation of monocyte chemotactic protein-1 production	0.0131239	0.260536	0	0	3	45
GO:0031410 cytoplasmic vesicle	22	0.0131452	10	0.019	Cellular Component	GO:0031410	cytoplasmic vesicle	0.0131452	0.141564	0	0	22	1158
GO:0050886 endocrine process	4	0.0136648	2.041	0.048	Biological Process	GO:0050886	endocrine process	0.0136648	0.264021	0	0	4	84
GO:0032682 negative regulation of chemokine production	3	0.0139284	1.531	0.065	Biological Process	GO:0032682	negative regulation of chemokine production	0.0139284	0.264021	0	0	3	46
GO:0046348 amino sugar catabolic process	3	0.0139284	1.531	0.065	Biological Process	GO:0046348	amino sugar catabolic process	0.0139284	0.264021	0	0	3	46
GO:0030983 mismatched DNA binding	2	0.014023	0.922	0.125	Molecular Function	GO:0030983	mismatched DNA binding	0.014023	0.172675	0	0	2	16
GO:0042552 myelination	4	0.0142198	2.041	0.047	Biological Process	GO:0042552	myelination	0.0142198	0.264021	0	0	4	85
GO:1903052 positive regulation of proteolysis involved in cellular protein catabolic process	4	0.0142198	2.041	0.047	Biological Process	GO:1903052	positive regulation of proteolysis involved in cellular protein catabolic process	0.0142198	0.264021	0	0	4	85
GO:0007205 protein kinase C-activating G-protein coupled receptor signaling pathway	2	0.0145857	1.02	0.118	Biological Process	GO:0007205	protein kinase C-activating G-protein coupled receptor signaling pathway	0.0145857	0.264021	0	0	2	17
GO:0007257 activation of JUN kinase activity	2	0.0145857	1.02	0.118	Biological Process	GO:0007257	activation of JUN kinase activity	0.0145857	0.264021	0	0	2	17
GO:0016577 histone demethylation	2	0.0145857	1.02	0.118	Biological Process	GO:0016577	histone demethylation	0.0145857	0.264021	0	0	2	17
GO:0045176 apical protein localization	2	0.0145857	1.02	0.118	Biological Process	GO:0045176	apical protein localization	0.0145857	0.264021	0	0	2	17
GO:0006476 protein deacetylation	3	0.0147603	1.531	0.064	Biological Process	GO:0006476	protein deacetylation	0.0147603	0.264021	0	0	3	47
GO:0042347 negative regulation of NF-kappaB import into nucleus	3	0.0147603	1.531	0.064	Biological Process	GO:0042347	negative regulation of NF-kappaB import into nucleus	0.0147603	0.264021	0	0	3	47
GO:0001818 negative regulation of cytokine production	7	0.0148294	3.571	0.03	Biological Process	GO:0001818	negative regulation of cytokine production	0.0148294	0.264021	0	0	7	234
GO:0043167 ion binding	114	0.0150042	52.535	0.013	Molecular Function	GO:0043167	ion binding	0.0150042	0.17609	0	0	114	8550
GO:0007584 response to nutrient	5	0.0151806	2.551	0.038	Biological Process	GO:0007584	response to nutrient	0.0151806	0.264021	0	0	5	132
GO:0008203 cholesterol metabolic process	5	0.0151806	2.551	0.038	Biological Process	GO:0008203	cholesterol metabolic process	0.0151806	0.264021	0	0	5	132
GO:0006006 glucose metabolic process	7	0.0154706	3.571	0.03	Biological Process	GO:0006006	glucose metabolic process	0.0154706	0.264021	0	0	7	236
GO:0055090 acylglycerol homeostasis	3	0.0156198	1.531	0.062	Biological Process	GO:0055090	acylglycerol homeostasis	0.0156198	0.264021	0	0	3	48
GO:0070328 triglyceride homeostasis	3	0.0156198	1.531	0.062	Biological Process	GO:0070328	triglyceride homeostasis	0.0156198	0.264021	0	0	3	48
GO:0003829 beta-1,3-galactosyl-O-glycosyl-glycoprotein beta-1,6-N-acetylglucosaminyltransferase activity	2	0.0157743	0.922	0.118	Molecular Function	GO:0003829	beta-1,3-galactosyl-O-glycosyl-glycoprotein beta-1,6-N-acetylglucosaminyltransferase activity	0.0157743	0.17609	0	0	2	17
GO:0004864 protein phosphatase inhibitor activity	2	0.0157743	0.922	0.118	Molecular Function	GO:0004864	protein phosphatase inhibitor activity	0.0157743	0.17609	0	0	2	17
GO:0019212 phosphatase inhibitor activity	2	0.0157743	0.922	0.118	Molecular Function	GO:0019212	phosphatase inhibitor activity	0.0157743	0.17609	0	0	2	17
GO:0030159 receptor signaling complex scaffold activity	2	0.0157743	0.922	0.118	Molecular Function	GO:0030159	receptor signaling complex scaffold activity	0.0157743	0.17609	0	0	2	17
GO:0005488 binding	184	0.016496	84.793	0.012	Molecular Function	GO:0005488	binding	0.016496	0.17609	0	0	184	14982
GO:0016020 membrane	122	0.0166502	55.455	0.013	Cellular Component	GO:0016020	membrane	0.0166502	0.174827	0	0	122	9280
GO:0006935 chemotaxis	11	0.016793	5.612	0.023	Biological Process	GO:0006935	chemotaxis	0.016793	0.264021	0	0	11	479
GO:0051048 negative regulation of secretion	6	0.0167986	3.061	0.032	Biological Process	GO:0051048	negative regulation of secretion	0.0167986	0.264021	0	0	6	186
GO:0016051 carbohydrate biosynthetic process	6	0.0172025	3.061	0.032	Biological Process	GO:0016051	carbohydrate biosynthetic process	0.0172025	0.264021	0	0	6	187
GO:1903364 positive regulation of cellular protein catabolic process	4	0.0172085	2.041	0.044	Biological Process	GO:1903364	positive regulation of cellular protein catabolic process	0.0172085	0.264021	0	0	4	90
GO:1902652 secondary alcohol metabolic process	5	0.0175569	2.551	0.036	Biological Process	GO:1902652	secondary alcohol metabolic process	0.0175569	0.264021	0	0	5	137
GO:0008502 melatonin receptor activity	2	0.0176141	0.922	0.111	Molecular Function	GO:0008502	melatonin receptor activity	0.0176141	0.17609	0	0	2	18
GO:0033036 macromolecule localization	39	0.0176429	19.898	0.015	Biological Process	GO:0033036	macromolecule localization	0.0176429	0.264021	0	0	39	2545
GO:0014808 release of sequestered calcium ion into cytosol by sarcoplasmic reticulum	2	0.0180787	1.02	0.105	Biological Process	GO:0014808	release of sequestered calcium ion into cytosol by sarcoplasmic reticulum	0.0180787	0.264021	0	0	2	19
GO:0032401 establishment of melanosome localization	2	0.0180787	1.02	0.105	Biological Process	GO:0032401	establishment of melanosome localization	0.0180787	0.264021	0	0	2	19
GO:0032402 melanosome transport	2	0.0180787	1.02	0.105	Biological Process	GO:0032402	melanosome transport	0.0180787	0.264021	0	0	2	19
GO:0043046 DNA methylation involved in gamete generation	2	0.0180787	1.02	0.105	Biological Process	GO:0043046	DNA methylation involved in gamete generation	0.0180787	0.264021	0	0	2	19
GO:0051904 pigment granule transport	2	0.0180787	1.02	0.105	Biological Process	GO:0051904	pigment granule transport	0.0180787	0.264021	0	0	2	19
GO:0051905 establishment of pigment granule localization	2	0.0180787	1.02	0.105	Biological Process	GO:0051905	establishment of pigment granule localization	0.0180787	0.264021	0	0	2	19
GO:0070296 sarcoplasmic reticulum calcium ion transport	2	0.0180787	1.02	0.105	Biological Process	GO:0070296	sarcoplasmic reticulum calcium ion transport	0.0180787	0.264021	0	0	2	19
GO:0071276 cellular response to cadmium ion	2	0.0180787	1.02	0.105	Biological Process	GO:0071276	cellular response to cadmium ion	0.0180787	0.264021	0	0	2	19
GO:1901629 regulation of presynaptic membrane organization	2	0.0180787	1.02	0.105	Biological Process	GO:1901629	regulation of presynaptic membrane organization	0.0180787	0.264021	0	0	2	19
GO:1903514 calcium ion transport from endoplasmic reticulum to cytosol	2	0.0180787	1.02	0.105	Biological Process	GO:1903514	calcium ion transport from endoplasmic reticulum to cytosol	0.0180787	0.264021	0	0	2	19
GO:1902578 single-organism localization	59	0.0183132	30.102	0.014	Biological Process	GO:1902578	single-organism localization	0.0183132	0.264021	0	0	59	4189
GO:0035601 protein deacylation	3	0.0183646	1.531	0.059	Biological Process	GO:0035601	protein deacylation	0.0183646	0.264021	0	0	3	51
GO:0044060 regulation of endocrine process	3	0.0183646	1.531	0.059	Biological Process	GO:0044060	regulation of endocrine process	0.0183646	0.264021	0	0	3	51
GO:0055072 iron ion homeostasis	3	0.0183646	1.531	0.059	Biological Process	GO:0055072	iron ion homeostasis	0.0183646	0.264021	0	0	3	51
GO:0098732 macromolecule deacylation	3	0.0183646	1.531	0.059	Biological Process	GO:0098732	macromolecule deacylation	0.0183646	0.264021	0	0	3	51
GO:0048878 chemical homeostasis	17	0.018454	8.673	0.019	Biological Process	GO:0048878	chemical homeostasis	0.018454	0.264021	0	0	17	889
GO:0019932 second-messenger-mediated signaling	6	0.0184541	3.061	0.032	Biological Process	GO:0019932	second-messenger-mediated signaling	0.0184541	0.264021	0	0	6	190
GO:0044464 cell part	196	0.0184693	89.091	0.012	Cellular Component	GO:0044464	cell part	0.0184693	0.189198	0	0	196	16189
GO:1903510 mucopolysaccharide metabolic process	4	0.0185056	2.041	0.043	Biological Process	GO:1903510	mucopolysaccharide metabolic process	0.0185056	0.264021	0	0	4	92
GO:0046906 tetrapyrrole binding	8	0.0186229	3.687	0.028	Molecular Function	GO:0046906	tetrapyrrole binding	0.0186229	0.17609	0	0	8	290
GO:0031982 vesicle	43	0.0190091	19.545	0.016	Cellular Component	GO:0031982	vesicle	0.0190091	0.190091	0	0	43	2757
GO:0010675 regulation of cellular carbohydrate metabolic process	6	0.0197668	3.061	0.031	Biological Process	GO:0010675	regulation of cellular carbohydrate metabolic process	0.0197668	0.264021	0	0	6	193
GO:0032196 transposition	4	0.0198619	2.041	0.043	Biological Process	GO:0032196	transposition	0.0198619	0.264021	0	0	4	94
GO:0000291 nuclear-transcribed mRNA catabolic process, exonucleolytic	2	0.0199443	1.02	0.1	Biological Process	GO:0000291	nuclear-transcribed mRNA catabolic process, exonucleolytic	0.0199443	0.264021	0	0	2	20
GO:0006482 protein demethylation	2	0.0199443	1.02	0.1	Biological Process	GO:0006482	protein demethylation	0.0199443	0.264021	0	0	2	20
GO:0008214 protein dealkylation	2	0.0199443	1.02	0.1	Biological Process	GO:0008214	protein dealkylation	0.0199443	0.264021	0	0	2	20
GO:0032400 melanosome localization	2	0.0199443	1.02	0.1	Biological Process	GO:0032400	melanosome localization	0.0199443	0.264021	0	0	2	20
GO:0046834 lipid phosphorylation	2	0.0199443	1.02	0.1	Biological Process	GO:0046834	lipid phosphorylation	0.0199443	0.264021	0	0	2	20
GO:0048934 peripheral nervous system neuron differentiation	2	0.0199443	1.02	0.1	Biological Process	GO:0048934	peripheral nervous system neuron differentiation	0.0199443	0.264021	0	0	2	20
GO:0048935 peripheral nervous system neuron development	2	0.0199443	1.02	0.1	Biological Process	GO:0048935	peripheral nervous system neuron development	0.0199443	0.264021	0	0	2	20
GO:0051875 pigment granule localization	2	0.0199443	1.02	0.1	Biological Process	GO:0051875	pigment granule localization	0.0199443	0.264021	0	0	2	20
GO:0051051 negative regulation of transport	9	0.020151	4.592	0.025	Biological Process	GO:0051051	negative regulation of transport	0.020151	0.264021	0	0	9	367
GO:0016192 vesicle-mediated transport	26	0.0203818	13.265	0.017	Biological Process	GO:0016192	vesicle-mediated transport	0.0203818	0.264021	0	0	26	1558
GO:0090317 negative regulation of intracellular protein transport	4	0.0205624	2.041	0.042	Biological Process	GO:0090317	negative regulation of intracellular protein transport	0.0205624	0.264021	0	0	4	95
GO:0009952 anterior/posterior pattern specification	6	0.0206765	3.061	0.031	Biological Process	GO:0009952	anterior/posterior pattern specification	0.0206765	0.264021	0	0	6	195
GO:2000027 regulation of organ morphogenesis	5	0.0207185	2.551	0.035	Biological Process	GO:2000027	regulation of organ morphogenesis	0.0207185	0.264021	0	0	5	143
GO:0016023 cytoplasmic, membrane-bounded vesicle	19	0.0209123	8.636	0.019	Cellular Component	GO:0016023	cytoplasmic, membrane-bounded vesicle	0.0209123	0.194362	0	0	19	1002
GO:0046483 heterocycle metabolic process	69	0.0209275	35.204	0.014	Biological Process	GO:0046483	heterocycle metabolic process	0.0209275	0.264021	0	0	69	5067
GO:0008104 protein localization	34	0.0211045	17.347	0.016	Biological Process	GO:0008104	protein localization	0.0211045	0.264021	0	0	34	2180
GO:0050770 regulation of axonogenesis	5	0.0212792	2.551	0.035	Biological Process	GO:0050770	regulation of axonogenesis	0.0212792	0.264021	0	0	5	144
GO:0003951 NAD+ kinase activity	2	0.0215499	0.922	0.1	Molecular Function	GO:0003951	NAD+ kinase activity	0.0215499	0.17609	0	0	2	20
GO:0031396 regulation of protein ubiquitination	6	0.0216142	3.061	0.03	Biological Process	GO:0031396	regulation of protein ubiquitination	0.0216142	0.264021	0	0	6	197
GO:0042330 taxis	11	0.0216765	5.612	0.022	Biological Process	GO:0042330	taxis	0.0216765	0.264021	0	0	11	498
GO:0030139 endocytic vesicle	8	0.0217237	3.636	0.027	Cellular Component	GO:0030139	endocytic vesicle	0.0217237	0.194362	0	0	8	299
GO:0000451 rRNA 2'-O-methylation	1	0.0217995	0.51	0.5	Biological Process	GO:0000451	rRNA 2'-O-methylation	0.0217995	0.264021	0	0	1	2
GO:0000453 enzyme-directed rRNA 2'-O-methylation	1	0.0217995	0.51	0.5	Biological Process	GO:0000453	enzyme-directed rRNA 2'-O-methylation	0.0217995	0.264021	0	0	1	2
GO:0000455 enzyme-directed rRNA pseudouridine synthesis	1	0.0217995	0.51	0.5	Biological Process	GO:0000455	enzyme-directed rRNA pseudouridine synthesis	0.0217995	0.264021	0	0	1	2
GO:0006701 progesterone biosynthetic process	1	0.0217995	0.51	0.5	Biological Process	GO:0006701	progesterone biosynthetic process	0.0217995	0.264021	0	0	1	2
GO:0007305 vitelline membrane formation involved in chorion-containing eggshell formation	1	0.0217995	0.51	0.5	Biological Process	GO:0007305	vitelline membrane formation involved in chorion-containing eggshell formation	0.0217995	0.264021	0	0	1	2
GO:0009553 embryo sac development	1	0.0217995	0.51	0.5	Biological Process	GO:0009553	embryo sac development	0.0217995	0.264021	0	0	1	2
GO:0009558 embryo sac cellularization	1	0.0217995	0.51	0.5	Biological Process	GO:0009558	embryo sac cellularization	0.0217995	0.264021	0	0	1	2
GO:0009561 megagametogenesis	1	0.0217995	0.51	0.5	Biological Process	GO:0009561	megagametogenesis	0.0217995	0.264021	0	0	1	2
GO:0014846 esophagus smooth muscle contraction	1	0.0217995	0.51	0.5	Biological Process	GO:0014846	esophagus smooth muscle contraction	0.0217995	0.264021	0	0	1	2
GO:0021531 spinal cord radial glial cell differentiation	1	0.0217995	0.51	0.5	Biological Process	GO:0021531	spinal cord radial glial cell differentiation	0.0217995	0.264021	0	0	1	2
GO:0030997 regulation of centriole-centriole cohesion	1	0.0217995	0.51	0.5	Biological Process	GO:0030997	regulation of centriole-centriole cohesion	0.0217995	0.264021	0	0	1	2
GO:0031036 myosin II filament assembly	1	0.0217995	0.51	0.5	Biological Process	GO:0031036	myosin II filament assembly	0.0217995	0.264021	0	0	1	2
GO:0032529 follicle cell microvillus organization	1	0.0217995	0.51	0.5	Biological Process	GO:0032529	follicle cell microvillus organization	0.0217995	0.264021	0	0	1	2
GO:0032531 regulation of follicle cell microvillus organization	1	0.0217995	0.51	0.5	Biological Process	GO:0032531	regulation of follicle cell microvillus organization	0.0217995	0.264021	0	0	1	2
GO:0032533 regulation of follicle cell microvillus length	1	0.0217995	0.51	0.5	Biological Process	GO:0032533	regulation of follicle cell microvillus length	0.0217995	0.264021	0	0	1	2
GO:0034414 tRNA 3'-trailer cleavage, endonucleolytic	1	0.0217995	0.51	0.5	Biological Process	GO:0034414	tRNA 3'-trailer cleavage, endonucleolytic	0.0217995	0.264021	0	0	1	2
GO:0034756 regulation of iron ion transport	1	0.0217995	0.51	0.5	Biological Process	GO:0034756	regulation of iron ion transport	0.0217995	0.264021	0	0	1	2
GO:0034759 regulation of iron ion transmembrane transport	1	0.0217995	0.51	0.5	Biological Process	GO:0034759	regulation of iron ion transmembrane transport	0.0217995	0.264021	0	0	1	2
GO:0035213 clypeo-labral disc development	1	0.0217995	0.51	0.5	Biological Process	GO:0035213	clypeo-labral disc development	0.0217995	0.264021	0	0	1	2
GO:0035582 sequestering of BMP in extracellular matrix	1	0.0217995	0.51	0.5	Biological Process	GO:0035582	sequestering of BMP in extracellular matrix	0.0217995	0.264021	0	0	1	2
GO:0036022 limb joint morphogenesis	1	0.0217995	0.51	0.5	Biological Process	GO:0036022	limb joint morphogenesis	0.0217995	0.264021	0	0	1	2
GO:0038044 transforming growth factor-beta secretion	1	0.0217995	0.51	0.5	Biological Process	GO:0038044	transforming growth factor-beta secretion	0.0217995	0.264021	0	0	1	2
GO:0042660 positive regulation of cell fate specification	1	0.0217995	0.51	0.5	Biological Process	GO:0042660	positive regulation of cell fate specification	0.0217995	0.264021	0	0	1	2
GO:0042661 regulation of mesodermal cell fate specification	1	0.0217995	0.51	0.5	Biological Process	GO:0042661	regulation of mesodermal cell fate specification	0.0217995	0.264021	0	0	1	2
GO:0042779 tRNA 3'-trailer cleavage	1	0.0217995	0.51	0.5	Biological Process	GO:0042779	tRNA 3'-trailer cleavage	0.0217995	0.264021	0	0	1	2
GO:0046203 spermidine catabolic process	1	0.0217995	0.51	0.5	Biological Process	GO:0046203	spermidine catabolic process	0.0217995	0.264021	0	0	1	2
GO:0048337 positive regulation of mesodermal cell fate specification	1	0.0217995	0.51	0.5	Biological Process	GO:0048337	positive regulation of mesodermal cell fate specification	0.0217995	0.264021	0	0	1	2
GO:0048728 proboscis development	1	0.0217995	0.51	0.5	Biological Process	GO:0048728	proboscis development	0.0217995	0.264021	0	0	1	2
GO:0050916 sensory perception of sweet taste	1	0.0217995	0.51	0.5	Biological Process	GO:0050916	sensory perception of sweet taste	0.0217995	0.264021	0	0	1	2
GO:0061321 garland nephrocyte differentiation	1	0.0217995	0.51	0.5	Biological Process	GO:0061321	garland nephrocyte differentiation	0.0217995	0.264021	0	0	1	2
GO:0061358 negative regulation of Wnt protein secretion	1	0.0217995	0.51	0.5	Biological Process	GO:0061358	negative regulation of Wnt protein secretion	0.0217995	0.264021	0	0	1	2
GO:0070627 ferrous iron import	1	0.0217995	0.51	0.5	Biological Process	GO:0070627	ferrous iron import	0.0217995	0.264021	0	0	1	2
GO:0071315 cellular response to morphine	1	0.0217995	0.51	0.5	Biological Process	GO:0071315	cellular response to morphine	0.0217995	0.264021	0	0	1	2
GO:0071317 cellular response to isoquinoline alkaloid	1	0.0217995	0.51	0.5	Biological Process	GO:0071317	cellular response to isoquinoline alkaloid	0.0217995	0.264021	0	0	1	2
GO:0071888 macrophage apoptotic process	1	0.0217995	0.51	0.5	Biological Process	GO:0071888	macrophage apoptotic process	0.0217995	0.264021	0	0	1	2
GO:0072684 mitochondrial tRNA 3'-trailer cleavage, endonucleolytic	1	0.0217995	0.51	0.5	Biological Process	GO:0072684	mitochondrial tRNA 3'-trailer cleavage, endonucleolytic	0.0217995	0.264021	0	0	1	2
GO:0090149 mitochondrial membrane fission	1	0.0217995	0.51	0.5	Biological Process	GO:0090149	mitochondrial membrane fission	0.0217995	0.264021	0	0	1	2
GO:0090235 regulation of metaphase plate congression	1	0.0217995	0.51	0.5	Biological Process	GO:0090235	regulation of metaphase plate congression	0.0217995	0.264021	0	0	1	2
GO:1903056 regulation of melanosome organization	1	0.0217995	0.51	0.5	Biological Process	GO:1903056	regulation of melanosome organization	0.0217995	0.264021	0	0	1	2
GO:1903126 negative regulation of centriole-centriole cohesion	1	0.0217995	0.51	0.5	Biological Process	GO:1903126	negative regulation of centriole-centriole cohesion	0.0217995	0.264021	0	0	1	2
GO:2000109 regulation of macrophage apoptotic process	1	0.0217995	0.51	0.5	Biological Process	GO:2000109	regulation of macrophage apoptotic process	0.0217995	0.264021	0	0	1	2
GO:2000182 regulation of progesterone biosynthetic process	1	0.0217995	0.51	0.5	Biological Process	GO:2000182	regulation of progesterone biosynthetic process	0.0217995	0.264021	0	0	1	2
GO:2001205 negative regulation of osteoclast development	1	0.0217995	0.51	0.5	Biological Process	GO:2001205	negative regulation of osteoclast development	0.0217995	0.264021	0	0	1	2
GO:0010906 regulation of glucose metabolic process	5	0.0218497	2.551	0.034	Biological Process	GO:0010906	regulation of glucose metabolic process	0.0218497	0.264021	0	0	5	145
GO:1903050 regulation of proteolysis involved in cellular protein catabolic process	5	0.0218497	2.551	0.034	Biological Process	GO:1903050	regulation of proteolysis involved in cellular protein catabolic process	0.0218497	0.264021	0	0	5	145
GO:0001743 optic placode formation	2	0.0218868	1.02	0.095	Biological Process	GO:0001743	optic placode formation	0.0218868	0.264021	0	0	2	21
GO:0036342 post-anal tail morphogenesis	2	0.0218868	1.02	0.095	Biological Process	GO:0036342	post-anal tail morphogenesis	0.0218868	0.264021	0	0	2	21
GO:0060251 regulation of glial cell proliferation	2	0.0218868	1.02	0.095	Biological Process	GO:0060251	regulation of glial cell proliferation	0.0218868	0.264021	0	0	2	21
GO:0000956 nuclear-transcribed mRNA catabolic process	4	0.0220086	2.041	0.041	Biological Process	GO:0000956	nuclear-transcribed mRNA catabolic process	0.0220086	0.264021	0	0	4	97
GO:0090304 nucleic acid metabolic process	59	0.0220346	30.102	0.014	Biological Process	GO:0090304	nucleic acid metabolic process	0.0220346	0.264021	0	0	59	4229
GO:0090501 RNA phosphodiester bond hydrolysis	3	0.0224143	1.531	0.055	Biological Process	GO:0090501	RNA phosphodiester bond hydrolysis	0.0224143	0.267616	0	0	3	55
GO:0046872 metal ion binding	82	0.0224846	37.788	0.014	Molecular Function	GO:0046872	metal ion binding	0.0224846	0.17609	0	0	82	5930
GO:0043202 lysosomal lumen	3	0.0225587	1.364	0.057	Cellular Component	GO:0043202	lysosomal lumen	0.0225587	0.194362	0	0	3	53
GO:0030485 smooth muscle contractile fiber	1	0.0226756	0.455	0.5	Cellular Component	GO:0030485	smooth muscle contractile fiber	0.0226756	0.194362	0	0	1	2
GO:0030895 apolipoprotein B mRNA editing enzyme complex	1	0.0226756	0.455	0.5	Cellular Component	GO:0030895	apolipoprotein B mRNA editing enzyme complex	0.0226756	0.194362	0	0	1	2
GO:0032302 MutSbeta complex	1	0.0226756	0.455	0.5	Cellular Component	GO:0032302	MutSbeta complex	0.0226756	0.194362	0	0	1	2
GO:0035749 myelin sheath adaxonal region	1	0.0226756	0.455	0.5	Cellular Component	GO:0035749	myelin sheath adaxonal region	0.0226756	0.194362	0	0	1	2
GO:0000406 double-strand/single-strand DNA junction binding	1	0.0227123	0.461	0.5	Molecular Function	GO:0000406	double-strand/single-strand DNA junction binding	0.0227123	0.17609	0	0	1	2
GO:0004352 glutamate dehydrogenase (NAD+) activity	1	0.0227123	0.461	0.5	Molecular Function	GO:0004352	glutamate dehydrogenase (NAD+) activity	0.0227123	0.17609	0	0	1	2
GO:0004353 glutamate dehydrogenase [NAD(P)+] activity	1	0.0227123	0.461	0.5	Molecular Function	GO:0004353	glutamate dehydrogenase [NAD(P)+] activity	0.0227123	0.17609	0	0	1	2
GO:0004487 methylenetetrahydrofolate dehydrogenase (NAD+) activity	1	0.0227123	0.461	0.5	Molecular Function	GO:0004487	methylenetetrahydrofolate dehydrogenase (NAD+) activity	0.0227123	0.17609	0	0	1	2
GO:0004859 phospholipase inhibitor activity	1	0.0227123	0.461	0.5	Molecular Function	GO:0004859	phospholipase inhibitor activity	0.0227123	0.17609	0	0	1	2
GO:0004979 beta-endorphin receptor activity	1	0.0227123	0.461	0.5	Molecular Function	GO:0004979	beta-endorphin receptor activity	0.0227123	0.17609	0	0	1	2
GO:0008449 N-acetylglucosamine-6-sulfatase activity	1	0.0227123	0.461	0.5	Molecular Function	GO:0008449	N-acetylglucosamine-6-sulfatase activity	0.0227123	0.17609	0	0	1	2
GO:0015086 cadmium ion transmembrane transporter activity	1	0.0227123	0.461	0.5	Molecular Function	GO:0015086	cadmium ion transmembrane transporter activity	0.0227123	0.17609	0	0	1	2
GO:0015087 cobalt ion transmembrane transporter activity	1	0.0227123	0.461	0.5	Molecular Function	GO:0015087	cobalt ion transmembrane transporter activity	0.0227123	0.17609	0	0	1	2
GO:0015094 lead ion transmembrane transporter activity	1	0.0227123	0.461	0.5	Molecular Function	GO:0015094	lead ion transmembrane transporter activity	0.0227123	0.17609	0	0	1	2
GO:0015099 nickel cation transmembrane transporter activity	1	0.0227123	0.461	0.5	Molecular Function	GO:0015099	nickel cation transmembrane transporter activity	0.0227123	0.17609	0	0	1	2
GO:0015152 glucose-6-phosphate transmembrane transporter activity	1	0.0227123	0.461	0.5	Molecular Function	GO:0015152	glucose-6-phosphate transmembrane transporter activity	0.0227123	0.17609	0	0	1	2
GO:0015639 ferrous iron uptake transmembrane transporter activity	1	0.0227123	0.461	0.5	Molecular Function	GO:0015639	ferrous iron uptake transmembrane transporter activity	0.0227123	0.17609	0	0	1	2
GO:0032142 single guanine insertion binding	1	0.0227123	0.461	0.5	Molecular Function	GO:0032142	single guanine insertion binding	0.0227123	0.17609	0	0	1	2
GO:0032143 single thymine insertion binding	1	0.0227123	0.461	0.5	Molecular Function	GO:0032143	single thymine insertion binding	0.0227123	0.17609	0	0	1	2
GO:0038047 morphine receptor activity	1	0.0227123	0.461	0.5	Molecular Function	GO:0038047	morphine receptor activity	0.0227123	0.17609	0	0	1	2
GO:0047179 platelet-activating factor acetyltransferase activity	1	0.0227123	0.461	0.5	Molecular Function	GO:0047179	platelet-activating factor acetyltransferase activity	0.0227123	0.17609	0	0	1	2
GO:0055102 lipase inhibitor activity	1	0.0227123	0.461	0.5	Molecular Function	GO:0055102	lipase inhibitor activity	0.0227123	0.17609	0	0	1	2
GO:0070411 I-SMAD binding	1	0.0227123	0.461	0.5	Molecular Function	GO:0070411	I-SMAD binding	0.0227123	0.17609	0	0	1	2
GO:1904408 melatonin binding	1	0.0227123	0.461	0.5	Molecular Function	GO:1904408	melatonin binding	0.0227123	0.17609	0	0	1	2
GO:0006807 nitrogen compound metabolic process	82	0.0229642	41.837	0.013	Biological Process	GO:0006807	nitrogen compound metabolic process	0.0229642	0.27291	0	0	82	6217
GO:0007368 determination of left/right symmetry	5	0.0230204	2.551	0.034	Biological Process	GO:0007368	determination of left/right symmetry	0.0230204	0.27291	0	0	5	147
GO:0005773 vacuole	14	0.0233401	6.364	0.021	Cellular Component	GO:0005773	vacuole	0.0233401	0.196057	0	0	14	676
GO:0035272 exocrine system development	3	0.0234966	1.531	0.054	Biological Process	GO:0035272	exocrine system development	0.0234966	0.276601	0	0	3	56
GO:0060986 endocrine hormone secretion	3	0.0234966	1.531	0.054	Biological Process	GO:0060986	endocrine hormone secretion	0.0234966	0.276601	0	0	3	56
GO:0032947 protein complex scaffold	3	0.0237864	1.382	0.056	Molecular Function	GO:0032947	protein complex scaffold	0.0237864	0.182169	0	0	3	54
GO:0010799 regulation of peptidyl-threonine phosphorylation	2	0.0239043	1.02	0.091	Biological Process	GO:0010799	regulation of peptidyl-threonine phosphorylation	0.0239043	0.277505	0	0	2	22
GO:0021879 forebrain neuron differentiation	2	0.0239043	1.02	0.091	Biological Process	GO:0021879	forebrain neuron differentiation	0.0239043	0.277505	0	0	2	22
GO:0046688 response to copper ion	2	0.0239043	1.02	0.091	Biological Process	GO:0046688	response to copper ion	0.0239043	0.277505	0	0	2	22
GO:0051898 negative regulation of protein kinase B signaling	2	0.0239043	1.02	0.091	Biological Process	GO:0051898	negative regulation of protein kinase B signaling	0.0239043	0.277505	0	0	2	22
GO:0044262 cellular carbohydrate metabolic process	8	0.0242706	4.082	0.025	Biological Process	GO:0044262	cellular carbohydrate metabolic process	0.0242706	0.280786	0	0	8	318
GO:0044085 cellular component biogenesis	40	0.0244417	20.408	0.015	Biological Process	GO:0044085	cellular component biogenesis	0.0244417	0.281794	0	0	40	2683
GO:0006109 regulation of carbohydrate metabolic process	6	0.0251218	3.061	0.029	Biological Process	GO:0006109	regulation of carbohydrate metabolic process	0.0251218	0.288642	0	0	6	204
GO:0031988 membrane-bounded vesicle	40	0.0254766	18.182	0.016	Cellular Component	GO:0031988	membrane-bounded vesicle	0.0254766	0.202609	0	0	40	2578
GO:1903320 regulation of protein modification by small protein conjugation or removal	6	0.025652	3.061	0.029	Biological Process	GO:1903320	regulation of protein modification by small protein conjugation or removal	0.025652	0.288784	0	0	6	205
GO:0046540 U4/U6 x U5 tri-snRNP complex	2	0.0257366	0.909	0.091	Cellular Component	GO:0046540	U4/U6 x U5 tri-snRNP complex	0.0257366	0.202609	0	0	2	22
GO:0002708 positive regulation of lymphocyte mediated immunity	3	0.025745	1.531	0.052	Biological Process	GO:0002708	positive regulation of lymphocyte mediated immunity	0.025745	0.288784	0	0	3	58
GO:0002824 positive regulation of adaptive immune response based on somatic recombination of immune receptors built from immunoglobulin superfamily domains	3	0.025745	1.531	0.052	Biological Process	GO:0002824	positive regulation of adaptive immune response based on somatic recombination of immune receptors built from immunoglobulin superfamily domains	0.025745	0.288784	0	0	3	58
GO:0009986 cell surface	16	0.0257673	7.273	0.02	Cellular Component	GO:0009986	cell surface	0.0257673	0.202609	0	0	16	819
GO:0048598 embryonic morphogenesis	12	0.0258126	6.122	0.021	Biological Process	GO:0048598	embryonic morphogenesis	0.0258126	0.288784	0	0	12	578
GO:0031369 translation initiation factor binding	2	0.025813	0.922	0.091	Molecular Function	GO:0031369	translation initiation factor binding	0.025813	0.192983	0	0	2	22
GO:0032452 histone demethylase activity	2	0.025813	0.922	0.091	Molecular Function	GO:0032452	histone demethylase activity	0.025813	0.192983	0	0	2	22
GO:0043170 macromolecule metabolic process	110	0.0258231	56.122	0.013	Biological Process	GO:0043170	macromolecule metabolic process	0.0258231	0.288784	0	0	110	8756
GO:0006298 mismatch repair	2	0.0259949	1.02	0.087	Biological Process	GO:0006298	mismatch repair	0.0259949	0.288784	0	0	2	23
GO:0014014 negative regulation of gliogenesis	2	0.0259949	1.02	0.087	Biological Process	GO:0014014	negative regulation of gliogenesis	0.0259949	0.288784	0	0	2	23
GO:0035987 endodermal cell differentiation	2	0.0259949	1.02	0.087	Biological Process	GO:0035987	endodermal cell differentiation	0.0259949	0.288784	0	0	2	23
GO:0043628 ncRNA 3'-end processing	2	0.0259949	1.02	0.087	Biological Process	GO:0043628	ncRNA 3'-end processing	0.0259949	0.288784	0	0	2	23
GO:0070723 response to cholesterol	2	0.0259949	1.02	0.087	Biological Process	GO:0070723	response to cholesterol	0.0259949	0.288784	0	0	2	23
GO:0005765 lysosomal membrane	8	0.0266591	3.636	0.026	Cellular Component	GO:0005765	lysosomal membrane	0.0266591	0.202609	0	0	8	311
GO:0055088 lipid homeostasis	4	0.0267136	2.041	0.039	Biological Process	GO:0055088	lipid homeostasis	0.0267136	0.295479	0	0	4	103
GO:0016125 sterol metabolic process	5	0.0267736	2.551	0.033	Biological Process	GO:0016125	sterol metabolic process	0.0267736	0.295479	0	0	5	153
GO:1903409 reactive oxygen species biosynthetic process	3	0.026911	1.531	0.051	Biological Process	GO:1903409	reactive oxygen species biosynthetic process	0.026911	0.296021	0	0	3	59
GO:0070925 organelle assembly	11	0.0272007	5.612	0.021	Biological Process	GO:0070925	organelle assembly	0.0272007	0.29823	0	0	11	516
GO:0005813 centrosome	10	0.0272635	4.545	0.023	Cellular Component	GO:0005813	centrosome	0.0272635	0.202609	0	0	10	433
GO:0006402 mRNA catabolic process	4	0.0275518	2.041	0.038	Biological Process	GO:0006402	mRNA catabolic process	0.0275518	0.301096	0	0	4	104
GO:0032991 macromolecular complex	64	0.0279178	29.091	0.014	Cellular Component	GO:0032991	macromolecular complex	0.0279178	0.202609	0	0	64	4504
GO:0098805 whole membrane	37	0.0279758	16.818	0.016	Cellular Component	GO:0098805	whole membrane	0.0279758	0.202609	0	0	37	2364
GO:0005684 U2-type spliceosomal complex	2	0.0279793	0.909	0.087	Cellular Component	GO:0005684	U2-type spliceosomal complex	0.0279793	0.202609	0	0	2	23
GO:0006029 proteoglycan metabolic process	3	0.0281048	1.531	0.05	Biological Process	GO:0006029	proteoglycan metabolic process	0.0281048	0.302227	0	0	3	60
GO:0042992 negative regulation of transcription factor import into nucleus	3	0.0281048	1.531	0.05	Biological Process	GO:0042992	negative regulation of transcription factor import into nucleus	0.0281048	0.302227	0	0	3	60
GO:0014009 glial cell proliferation	2	0.0281567	1.02	0.083	Biological Process	GO:0014009	glial cell proliferation	0.0281567	0.302227	0	0	2	24
GO:0006725 cellular aromatic compound metabolic process	69	0.0281672	35.204	0.013	Biological Process	GO:0006725	cellular aromatic compound metabolic process	0.0281672	0.302227	0	0	69	5138
GO:0000281 mitotic cytokinesis	4	0.0284056	2.041	0.038	Biological Process	GO:0000281	mitotic cytokinesis	0.0284056	0.302227	0	0	4	105
GO:0044765 single-organism transport	56	0.0286524	28.571	0.014	Biological Process	GO:0044765	single-organism transport	0.0286524	0.302227	0	0	56	4035
GO:0005815 microtubule organizing center	13	0.0286993	5.909	0.021	Cellular Component	GO:0005815	microtubule organizing center	0.0286993	0.203763	0	0	13	629
GO:0051640 organelle localization	9	0.0287703	4.592	0.023	Biological Process	GO:0051640	organelle localization	0.0287703	0.302227	0	0	9	391
GO:0016705 oxidoreductase activity, acting on paired donors, with incorporation or reduction of molecular oxygen	7	0.0290788	3.226	0.027	Molecular Function	GO:0016705	oxidoreductase activity, acting on paired donors, with incorporation or reduction of molecular oxygen	0.0290788	0.202605	0	0	7	258
GO:0002821 positive regulation of adaptive immune response	3	0.0293265	1.531	0.049	Biological Process	GO:0002821	positive regulation of adaptive immune response	0.0293265	0.302227	0	0	3	61
GO:0055013 cardiac muscle cell development	3	0.0293265	1.531	0.049	Biological Process	GO:0055013	cardiac muscle cell development	0.0293265	0.302227	0	0	3	61
GO:0098852 lytic vacuole membrane	8	0.0293987	3.636	0.025	Cellular Component	GO:0098852	lytic vacuole membrane	0.0293987	0.203763	0	0	8	317
GO:1903362 regulation of cellular protein catabolic process	5	0.0294806	2.551	0.032	Biological Process	GO:1903362	regulation of cellular protein catabolic process	0.0294806	0.302227	0	0	5	157
GO:0003735 structural constituent of ribosome	5	0.0297604	2.304	0.033	Molecular Function	GO:0003735	structural constituent of ribosome	0.0297604	0.202605	0	0	5	151
GO:0044424 intracellular part	165	0.0298906	75	0.012	Cellular Component	GO:0044424	intracellular part	0.0298906	0.203763	0	0	165	13316
GO:0048306 calcium-dependent protein binding	3	0.0299181	1.382	0.051	Molecular Function	GO:0048306	calcium-dependent protein binding	0.0299181	0.202605	0	0	3	59
GO:0044429 mitochondrial part	15	0.0300793	6.818	0.02	Cellular Component	GO:0044429	mitochondrial part	0.0300793	0.203763	0	0	15	767
GO:0007272 ensheathment of neurons	4	0.0301601	2.041	0.037	Biological Process	GO:0007272	ensheathment of neurons	0.0301601	0.302227	0	0	4	107
GO:0008366 axon ensheathment	4	0.0301601	2.041	0.037	Biological Process	GO:0008366	axon ensheathment	0.0301601	0.302227	0	0	4	107
GO:0022603 regulation of anatomical structure morphogenesis	15	0.0309044	7.653	0.019	Biological Process	GO:0022603	regulation of anatomical structure morphogenesis	0.0309044	0.302227	0	0	15	802
GO:0008202 steroid metabolic process	7	0.0311426	3.571	0.026	Biological Process	GO:0008202	steroid metabolic process	0.0311426	0.302227	0	0	7	273
GO:0005764 lysosome	12	0.0315661	5.455	0.021	Cellular Component	GO:0005764	lysosome	0.0315661	0.21044	0	0	12	572
GO:0006289 nucleotide-excision repair	3	0.0318529	1.531	0.048	Biological Process	GO:0006289	nucleotide-excision repair	0.0318529	0.302227	0	0	3	63
GO:0042626 ATPase activity, coupled to transmembrane movement of substances	4	0.0323784	1.843	0.038	Molecular Function	GO:0042626	ATPase activity, coupled to transmembrane movement of substances	0.0323784	0.202605	0	0	4	105
GO:0000911 cytokinesis by cell plate formation	1	0.0325213	0.51	0.333	Biological Process	GO:0000911	cytokinesis by cell plate formation	0.0325213	0.302227	0	0	1	3
GO:0006398 mRNA 3'-end processing by stem-loop binding and cleavage	1	0.0325213	0.51	0.333	Biological Process	GO:0006398	mRNA 3'-end processing by stem-loop binding and cleavage	0.0325213	0.302227	0	0	1	3
GO:0006824 cobalt ion transport	1	0.0325213	0.51	0.333	Biological Process	GO:0006824	cobalt ion transport	0.0325213	0.302227	0	0	1	3
GO:0006930 substrate-dependent cell migration, cell extension	1	0.0325213	0.51	0.333	Biological Process	GO:0006930	substrate-dependent cell migration, cell extension	0.0325213	0.302227	0	0	1	3
GO:0007479 leg disc proximal/distal pattern formation	1	0.0325213	0.51	0.333	Biological Process	GO:0007479	leg disc proximal/distal pattern formation	0.0325213	0.302227	0	0	1	3
GO:0007487 analia development	1	0.0325213	0.51	0.333	Biological Process	GO:0007487	analia development	0.0325213	0.302227	0	0	1	3
GO:0009446 putrescine biosynthetic process	1	0.0325213	0.51	0.333	Biological Process	GO:0009446	putrescine biosynthetic process	0.0325213	0.302227	0	0	1	3
GO:0010841 positive regulation of circadian sleep/wake cycle, wakefulness	1	0.0325213	0.51	0.333	Biological Process	GO:0010841	positive regulation of circadian sleep/wake cycle, wakefulness	0.0325213	0.302227	0	0	1	3
GO:0015712 hexose phosphate transport	1	0.0325213	0.51	0.333	Biological Process	GO:0015712	hexose phosphate transport	0.0325213	0.302227	0	0	1	3
GO:0015760 glucose-6-phosphate transport	1	0.0325213	0.51	0.333	Biological Process	GO:0015760	glucose-6-phosphate transport	0.0325213	0.302227	0	0	1	3
GO:0030704 vitelline membrane formation	1	0.0325213	0.51	0.333	Biological Process	GO:0030704	vitelline membrane formation	0.0325213	0.302227	0	0	1	3
GO:0032286 central nervous system myelin maintenance	1	0.0325213	0.51	0.333	Biological Process	GO:0032286	central nervous system myelin maintenance	0.0325213	0.302227	0	0	1	3
GO:0033353 S-adenosylmethionine cycle	1	0.0325213	0.51	0.333	Biological Process	GO:0033353	S-adenosylmethionine cycle	0.0325213	0.302227	0	0	1	3
GO:0035223 leg disc pattern formation	1	0.0325213	0.51	0.333	Biological Process	GO:0035223	leg disc pattern formation	0.0325213	0.302227	0	0	1	3
GO:0035803 egg coat formation	1	0.0325213	0.51	0.333	Biological Process	GO:0035803	egg coat formation	0.0325213	0.302227	0	0	1	3
GO:0035860 glial cell-derived neurotrophic factor receptor signaling pathway	1	0.0325213	0.51	0.333	Biological Process	GO:0035860	glial cell-derived neurotrophic factor receptor signaling pathway	0.0325213	0.302227	0	0	1	3
GO:0042663 regulation of endodermal cell fate specification	1	0.0325213	0.51	0.333	Biological Process	GO:0042663	regulation of endodermal cell fate specification	0.0325213	0.302227	0	0	1	3
GO:0046208 spermine catabolic process	1	0.0325213	0.51	0.333	Biological Process	GO:0046208	spermine catabolic process	0.0325213	0.302227	0	0	1	3
GO:0046951 ketone body biosynthetic process	1	0.0325213	0.51	0.333	Biological Process	GO:0046951	ketone body biosynthetic process	0.0325213	0.302227	0	0	1	3
GO:0046952 ketone body catabolic process	1	0.0325213	0.51	0.333	Biological Process	GO:0046952	ketone body catabolic process	0.0325213	0.302227	0	0	1	3
GO:0055016 hypochord development	1	0.0325213	0.51	0.333	Biological Process	GO:0055016	hypochord development	0.0325213	0.302227	0	0	1	3
GO:0060044 negative regulation of cardiac muscle cell proliferation	1	0.0325213	0.51	0.333	Biological Process	GO:0060044	negative regulation of cardiac muscle cell proliferation	0.0325213	0.302227	0	0	1	3
GO:0060278 regulation of ovulation	1	0.0325213	0.51	0.333	Biological Process	GO:0060278	regulation of ovulation	0.0325213	0.302227	0	0	1	3
GO:0060279 positive regulation of ovulation	1	0.0325213	0.51	0.333	Biological Process	GO:0060279	positive regulation of ovulation	0.0325213	0.302227	0	0	1	3
GO:0060448 dichotomous subdivision of terminal units involved in lung branching	1	0.0325213	0.51	0.333	Biological Process	GO:0060448	dichotomous subdivision of terminal units involved in lung branching	0.0325213	0.302227	0	0	1	3
GO:0060488 orthogonal dichotomous subdivision of terminal units involved in lung branching morphogenesis	1	0.0325213	0.51	0.333	Biological Process	GO:0060488	orthogonal dichotomous subdivision of terminal units involved in lung branching morphogenesis	0.0325213	0.302227	0	0	1	3
GO:0060489 planar dichotomous subdivision of terminal units involved in lung branching morphogenesis	1	0.0325213	0.51	0.333	Biological Process	GO:0060489	planar dichotomous subdivision of terminal units involved in lung branching morphogenesis	0.0325213	0.302227	0	0	1	3
GO:0060490 lateral sprouting involved in lung morphogenesis	1	0.0325213	0.51	0.333	Biological Process	GO:0060490	lateral sprouting involved in lung morphogenesis	0.0325213	0.302227	0	0	1	3
GO:0060600 dichotomous subdivision of an epithelial terminal unit	1	0.0325213	0.51	0.333	Biological Process	GO:0060600	dichotomous subdivision of an epithelial terminal unit	0.0325213	0.302227	0	0	1	3
GO:0075525 viral translational termination-reinitiation	1	0.0325213	0.51	0.333	Biological Process	GO:0075525	viral translational termination-reinitiation	0.0325213	0.302227	0	0	1	3
GO:1903224 regulation of endodermal cell differentiation	1	0.0325213	0.51	0.333	Biological Process	GO:1903224	regulation of endodermal cell differentiation	0.0325213	0.302227	0	0	1	3
GO:1903690 negative regulation of wound healing, spreading of epidermal cells	1	0.0325213	0.51	0.333	Biological Process	GO:1903690	negative regulation of wound healing, spreading of epidermal cells	0.0325213	0.302227	0	0	1	3
GO:1990180 mitochondrial tRNA 3'-end processing	1	0.0325213	0.51	0.333	Biological Process	GO:1990180	mitochondrial tRNA 3'-end processing	0.0325213	0.302227	0	0	1	3
GO:2000382 positive regulation of mesoderm development	1	0.0325213	0.51	0.333	Biological Process	GO:2000382	positive regulation of mesoderm development	0.0325213	0.302227	0	0	1	3
GO:2000543 positive regulation of gastrulation	1	0.0325213	0.51	0.333	Biological Process	GO:2000543	positive regulation of gastrulation	0.0325213	0.302227	0	0	1	3
GO:0002714 positive regulation of B cell mediated immunity	2	0.0326872	1.02	0.077	Biological Process	GO:0002714	positive regulation of B cell mediated immunity	0.0326872	0.302227	0	0	2	26
GO:0002891 positive regulation of immunoglobulin mediated immune response	2	0.0326872	1.02	0.077	Biological Process	GO:0002891	positive regulation of immunoglobulin mediated immune response	0.0326872	0.302227	0	0	2	26
GO:0030850 prostate gland development	2	0.0326872	1.02	0.077	Biological Process	GO:0030850	prostate gland development	0.0326872	0.302227	0	0	2	26
GO:0044550 secondary metabolite biosynthetic process	2	0.0326872	1.02	0.077	Biological Process	GO:0044550	secondary metabolite biosynthetic process	0.0326872	0.302227	0	0	2	26
GO:0060688 regulation of morphogenesis of a branching structure	2	0.0326872	1.02	0.077	Biological Process	GO:0060688	regulation of morphogenesis of a branching structure	0.0326872	0.302227	0	0	2	26
GO:0097526 spliceosomal tri-snRNP complex	2	0.0326889	0.909	0.08	Cellular Component	GO:0097526	spliceosomal tri-snRNP complex	0.0326889	0.21201	0	0	2	25
GO:0016504 peptidase activator activity	2	0.0327848	0.922	0.08	Molecular Function	GO:0016504	peptidase activator activity	0.0327848	0.202605	0	0	2	25
GO:0021953 central nervous system neuron differentiation	4	0.0329096	2.041	0.036	Biological Process	GO:0021953	central nervous system neuron differentiation	0.0329096	0.302227	0	0	4	110
GO:0046887 positive regulation of hormone secretion	4	0.0329096	2.041	0.036	Biological Process	GO:0046887	positive regulation of hormone secretion	0.0329096	0.302227	0	0	4	110
GO:0090305 nucleic acid phosphodiester bond hydrolysis	4	0.0329096	2.041	0.036	Biological Process	GO:0090305	nucleic acid phosphodiester bond hydrolysis	0.0329096	0.302227	0	0	4	110
GO:0051234 establishment of localization	65	0.0329702	33.163	0.013	Biological Process	GO:0051234	establishment of localization	0.0329702	0.302227	0	0	65	4833
GO:0006721 terpenoid metabolic process	3	0.0331576	1.531	0.047	Biological Process	GO:0006721	terpenoid metabolic process	0.0331576	0.303116	0	0	3	64
GO:0006310 DNA recombination	10	0.0334713	5.102	0.021	Biological Process	GO:0006310	DNA recombination	0.0334713	0.305153	0	0	10	467
GO:0005826 actomyosin contractile ring	1	0.0338207	0.455	0.333	Cellular Component	GO:0005826	actomyosin contractile ring	0.0338207	0.21201	0	0	1	3
GO:0009524 phragmoplast	1	0.0338207	0.455	0.333	Cellular Component	GO:0009524	phragmoplast	0.0338207	0.21201	0	0	1	3
GO:0032301 MutSalpha complex	1	0.0338207	0.455	0.333	Cellular Component	GO:0032301	MutSalpha complex	0.0338207	0.21201	0	0	1	3
GO:0007098 centrosome cycle	4	0.0338577	2.041	0.036	Biological Process	GO:0007098	centrosome cycle	0.0338577	0.307839	0	0	4	111
GO:0000404 heteroduplex DNA loop binding	1	0.0338751	0.461	0.333	Molecular Function	GO:0000404	heteroduplex DNA loop binding	0.0338751	0.202605	0	0	1	3
GO:0003847 1-alkyl-2-acetylglycerophosphocholine esterase activity	1	0.0338751	0.461	0.333	Molecular Function	GO:0003847	1-alkyl-2-acetylglycerophosphocholine esterase activity	0.0338751	0.202605	0	0	1	3
GO:0004477 methenyltetrahydrofolate cyclohydrolase activity	1	0.0338751	0.461	0.333	Molecular Function	GO:0004477	methenyltetrahydrofolate cyclohydrolase activity	0.0338751	0.202605	0	0	1	3
GO:0004591 oxoglutarate dehydrogenase (succinyl-transferring) activity	1	0.0338751	0.461	0.333	Molecular Function	GO:0004591	oxoglutarate dehydrogenase (succinyl-transferring) activity	0.0338751	0.202605	0	0	1	3
GO:0005008 hepatocyte growth factor-activated receptor activity	1	0.0338751	0.461	0.333	Molecular Function	GO:0005008	hepatocyte growth factor-activated receptor activity	0.0338751	0.202605	0	0	1	3
GO:0015119 hexose phosphate transmembrane transporter activity	1	0.0338751	0.461	0.333	Molecular Function	GO:0015119	hexose phosphate transmembrane transporter activity	0.0338751	0.202605	0	0	1	3
GO:0015315 organophosphate:inorganic phosphate antiporter activity	1	0.0338751	0.461	0.333	Molecular Function	GO:0015315	organophosphate:inorganic phosphate antiporter activity	0.0338751	0.202605	0	0	1	3
GO:0015355 secondary active monocarboxylate transmembrane transporter activity	1	0.0338751	0.461	0.333	Molecular Function	GO:0015355	secondary active monocarboxylate transmembrane transporter activity	0.0338751	0.202605	0	0	1	3
GO:0015526 hexose-phosphate:inorganic phosphate antiporter activity	1	0.0338751	0.461	0.333	Molecular Function	GO:0015526	hexose-phosphate:inorganic phosphate antiporter activity	0.0338751	0.202605	0	0	1	3
GO:0032137 guanine/thymine mispair binding	1	0.0338751	0.461	0.333	Molecular Function	GO:0032137	guanine/thymine mispair binding	0.0338751	0.202605	0	0	1	3
GO:0046592 polyamine oxidase activity	1	0.0338751	0.461	0.333	Molecular Function	GO:0046592	polyamine oxidase activity	0.0338751	0.202605	0	0	1	3
GO:0046870 cadmium ion binding	1	0.0338751	0.461	0.333	Molecular Function	GO:0046870	cadmium ion binding	0.0338751	0.202605	0	0	1	3
GO:0052901 spermine:oxygen oxidoreductase (spermidine-forming) activity	1	0.0338751	0.461	0.333	Molecular Function	GO:0052901	spermine:oxygen oxidoreductase (spermidine-forming) activity	0.0338751	0.202605	0	0	1	3
GO:0061513 glucose 6-phosphate:inorganic phosphate antiporter activity	1	0.0338751	0.461	0.333	Molecular Function	GO:0061513	glucose 6-phosphate:inorganic phosphate antiporter activity	0.0338751	0.202605	0	0	1	3
GO:0070016 armadillo repeat domain binding	1	0.0338751	0.461	0.333	Molecular Function	GO:0070016	armadillo repeat domain binding	0.0338751	0.202605	0	0	1	3
GO:0070039 rRNA (guanosine-2'-O-)-methyltransferase activity	1	0.0338751	0.461	0.333	Molecular Function	GO:0070039	rRNA (guanosine-2'-O-)-methyltransferase activity	0.0338751	0.202605	0	0	1	3
GO:1901360 organic cyclic compound metabolic process	71	0.0342532	36.224	0.013	Biological Process	GO:1901360	organic cyclic compound metabolic process	0.0342532	0.310594	0	0	71	5360
GO:0016820 hydrolase activity, acting on acid anhydrides, catalyzing transmembrane movement of substances	4	0.0343543	1.843	0.037	Molecular Function	GO:0016820	hydrolase activity, acting on acid anhydrides, catalyzing transmembrane movement of substances	0.0343543	0.203533	0	0	4	107
GO:0006354 DNA-templated transcription, elongation	3	0.0344897	1.531	0.046	Biological Process	GO:0006354	DNA-templated transcription, elongation	0.0344897	0.31179	0	0	3	65
GO:0000323 lytic vacuole	12	0.0345498	5.455	0.021	Cellular Component	GO:0000323	lytic vacuole	0.0345498	0.213396	0	0	12	580
GO:0006810 transport	64	0.034571	32.653	0.013	Biological Process	GO:0006810	transport	0.034571	0.31179	0	0	64	4759
GO:0016447 somatic recombination of immunoglobulin gene segments	2	0.0350522	1.02	0.074	Biological Process	GO:0016447	somatic recombination of immunoglobulin gene segments	0.0350522	0.312767	0	0	2	27
GO:0021872 forebrain generation of neurons	2	0.0350522	1.02	0.074	Biological Process	GO:0021872	forebrain generation of neurons	0.0350522	0.312767	0	0	2	27
GO:0031646 positive regulation of neurological system process	2	0.0350522	1.02	0.074	Biological Process	GO:0031646	positive regulation of neurological system process	0.0350522	0.312767	0	0	2	27
GO:0050918 positive chemotaxis	2	0.0350522	1.02	0.074	Biological Process	GO:0050918	positive chemotaxis	0.0350522	0.312767	0	0	2	27
GO:0044450 microtubule organizing center part	5	0.0357782	2.273	0.031	Cellular Component	GO:0044450	microtubule organizing center part	0.0357782	0.21778	0	0	5	159
GO:0051297 centrosome organization	4	0.0358012	2.041	0.035	Biological Process	GO:0051297	centrosome organization	0.0358012	0.31568	0	0	4	113
GO:0031331 positive regulation of cellular catabolic process	6	0.0358296	3.061	0.027	Biological Process	GO:0031331	positive regulation of cellular catabolic process	0.0358296	0.31568	0	0	6	222
GO:0015748 organophosphate ester transport	3	0.0358492	1.531	0.045	Biological Process	GO:0015748	organophosphate ester transport	0.0358492	0.31568	0	0	3	66
GO:0042345 regulation of NF-kappaB import into nucleus	3	0.0358492	1.531	0.045	Biological Process	GO:0042345	regulation of NF-kappaB import into nucleus	0.0358492	0.31568	0	0	3	66
GO:0042348 NF-kappaB import into nucleus	3	0.0358492	1.531	0.045	Biological Process	GO:0042348	NF-kappaB import into nucleus	0.0358492	0.31568	0	0	3	66
GO:0015399 primary active transmembrane transporter activity	4	0.036399	1.843	0.037	Molecular Function	GO:0015399	primary active transmembrane transporter activity	0.036399	0.211653	0	0	4	109
GO:0015405 P-P-bond-hydrolysis-driven transmembrane transporter activity	4	0.036399	1.843	0.037	Molecular Function	GO:0015405	P-P-bond-hydrolysis-driven transmembrane transporter activity	0.036399	0.211653	0	0	4	109
GO:0030666 endocytic vesicle membrane	5	0.0366035	2.273	0.031	Cellular Component	GO:0030666	endocytic vesicle membrane	0.0366035	0.219303	0	0	5	160
GO:0032387 negative regulation of intracellular transport	4	0.0367967	2.041	0.035	Biological Process	GO:0032387	negative regulation of intracellular transport	0.0367967	0.322332	0	0	4	114
GO:1903828 negative regulation of cellular protein localization	4	0.0367967	2.041	0.035	Biological Process	GO:1903828	negative regulation of cellular protein localization	0.0367967	0.322332	0	0	4	114
GO:0060541 respiratory system development	6	0.0371754	3.061	0.027	Biological Process	GO:0060541	respiratory system development	0.0371754	0.324414	0	0	6	224
GO:0055006 cardiac cell development	3	0.0372361	1.531	0.045	Biological Process	GO:0055006	cardiac cell development	0.0372361	0.324414	0	0	3	67
GO:0044710 single-organism metabolic process	73	0.0374457	37.245	0.013	Biological Process	GO:0044710	single-organism metabolic process	0.0374457	0.324414	0	0	73	5557
GO:0043492 ATPase activity, coupled to movement of substances	4	0.0374471	1.843	0.036	Molecular Function	GO:0043492	ATPase activity, coupled to movement of substances	0.0374471	0.21575	0	0	4	110
GO:0043647 inositol phosphate metabolic process	2	0.0374816	1.02	0.071	Biological Process	GO:0043647	inositol phosphate metabolic process	0.0374816	0.324414	0	0	2	28
GO:0012507 ER to Golgi transport vesicle membrane	2	0.0376844	0.909	0.074	Cellular Component	GO:0012507	ER to Golgi transport vesicle membrane	0.0376844	0.219303	0	0	2	27
GO:0032391 photoreceptor connecting cilium	2	0.0376844	0.909	0.074	Cellular Component	GO:0032391	photoreceptor connecting cilium	0.0376844	0.219303	0	0	2	27
GO:0019722 calcium-mediated signaling	4	0.0378081	2.041	0.035	Biological Process	GO:0019722	calcium-mediated signaling	0.0378081	0.324414	0	0	4	115
GO:0005775 vacuolar lumen	3	0.0381169	1.364	0.046	Cellular Component	GO:0005775	vacuolar lumen	0.0381169	0.219303	0	0	3	65
GO:0022618 ribonucleoprotein complex assembly	5	0.0386132	2.551	0.03	Biological Process	GO:0022618	ribonucleoprotein complex assembly	0.0386132	0.324414	0	0	5	169
GO:0061640 cytoskeleton-dependent cytokinesis	4	0.0388354	2.041	0.034	Biological Process	GO:0061640	cytoskeleton-dependent cytokinesis	0.0388354	0.324414	0	0	4	116
GO:0019842 vitamin binding	4	0.0395951	1.843	0.036	Molecular Function	GO:0019842	vitamin binding	0.0395951	0.223842	0	0	4	112
GO:0007411 axon guidance	7	0.0397698	3.571	0.024	Biological Process	GO:0007411	axon guidance	0.0397698	0.324414	0	0	7	288
GO:0043122 regulation of I-kappaB kinase/NF-kappaB signaling	6	0.0399632	3.061	0.026	Biological Process	GO:0043122	regulation of I-kappaB kinase/NF-kappaB signaling	0.0399632	0.324414	0	0	6	228
GO:0001706 endoderm formation	2	0.0399736	1.02	0.069	Biological Process	GO:0001706	endoderm formation	0.0399736	0.324414	0	0	2	29
GO:0002562 somatic diversification of immune receptors via germline recombination within a single locus	2	0.0399736	1.02	0.069	Biological Process	GO:0002562	somatic diversification of immune receptors via germline recombination within a single locus	0.0399736	0.324414	0	0	2	29
GO:0030206 chondroitin sulfate biosynthetic process	2	0.0399736	1.02	0.069	Biological Process	GO:0030206	chondroitin sulfate biosynthetic process	0.0399736	0.324414	0	0	2	29
GO:0045332 phospholipid translocation	2	0.0399736	1.02	0.069	Biological Process	GO:0045332	phospholipid translocation	0.0399736	0.324414	0	0	2	29
GO:0048103 somatic stem cell division	2	0.0399736	1.02	0.069	Biological Process	GO:0048103	somatic stem cell division	0.0399736	0.324414	0	0	2	29
GO:0071526 semaphorin-plexin signaling pathway	2	0.0399736	1.02	0.069	Biological Process	GO:0071526	semaphorin-plexin signaling pathway	0.0399736	0.324414	0	0	2	29
GO:0002705 positive regulation of leukocyte mediated immunity	3	0.0400912	1.531	0.043	Biological Process	GO:0002705	positive regulation of leukocyte mediated immunity	0.0400912	0.324414	0	0	3	69
GO:0044057 regulation of system process	9	0.0402139	4.592	0.022	Biological Process	GO:0044057	regulation of system process	0.0402139	0.324414	0	0	9	416
GO:0005682 U5 snRNP	2	0.0402846	0.909	0.071	Cellular Component	GO:0005682	U5 snRNP	0.0402846	0.225594	0	0	2	28
GO:0030173 integral component of Golgi membrane	2	0.0402846	0.909	0.071	Cellular Component	GO:0030173	integral component of Golgi membrane	0.0402846	0.225594	0	0	2	28
GO:0006066 alcohol metabolic process	8	0.0411196	4.082	0.023	Biological Process	GO:0006066	alcohol metabolic process	0.0411196	0.324414	0	0	8	353
GO:0002706 regulation of lymphocyte mediated immunity	3	0.0415592	1.531	0.043	Biological Process	GO:0002706	regulation of lymphocyte mediated immunity	0.0415592	0.324414	0	0	3	70
GO:0097485 neuron projection guidance	7	0.04231	3.571	0.024	Biological Process	GO:0097485	neuron projection guidance	0.04231	0.324414	0	0	7	292
GO:0009306 protein secretion	10	0.0425172	5.102	0.021	Biological Process	GO:0009306	protein secretion	0.0425172	0.324414	0	0	10	487
GO:0016444 somatic cell DNA recombination	2	0.0425265	1.02	0.067	Biological Process	GO:0016444	somatic cell DNA recombination	0.0425265	0.324414	0	0	2	30
GO:0034204 lipid translocation	2	0.0425265	1.02	0.067	Biological Process	GO:0034204	lipid translocation	0.0425265	0.324414	0	0	2	30
GO:0034243 regulation of transcription elongation from RNA polymerase II promoter	2	0.0425265	1.02	0.067	Biological Process	GO:0034243	regulation of transcription elongation from RNA polymerase II promoter	0.0425265	0.324414	0	0	2	30
GO:0097105 presynaptic membrane assembly	2	0.0425265	1.02	0.067	Biological Process	GO:0097105	presynaptic membrane assembly	0.0425265	0.324414	0	0	2	30
GO:1904666 regulation of ubiquitin protein ligase activity	2	0.0425265	1.02	0.067	Biological Process	GO:1904666	regulation of ubiquitin protein ligase activity	0.0425265	0.324414	0	0	2	30
GO:0008094 DNA-dependent ATPase activity	5	0.0429454	2.304	0.03	Molecular Function	GO:0008094	DNA-dependent ATPase activity	0.0429454	0.223842	0	0	5	167
GO:0002822 regulation of adaptive immune response based on somatic recombination of immune receptors built from immunoglobulin superfamily domains	3	0.0430541	1.531	0.042	Biological Process	GO:0002822	regulation of adaptive immune response based on somatic recombination of immune receptors built from immunoglobulin superfamily domains	0.0430541	0.324414	0	0	3	71
GO:0051298 centrosome duplication	3	0.0430541	1.531	0.042	Biological Process	GO:0051298	centrosome duplication	0.0430541	0.324414	0	0	3	71
GO:0004568 chitinase activity	2	0.0430747	0.922	0.069	Molecular Function	GO:0004568	chitinase activity	0.0430747	0.223842	0	0	2	29
GO:0071949 FAD binding	2	0.0430747	0.922	0.069	Molecular Function	GO:0071949	FAD binding	0.0430747	0.223842	0	0	2	29
GO:0022607 cellular component assembly	36	0.0430784	18.367	0.015	Biological Process	GO:0022607	cellular component assembly	0.0430784	0.324414	0	0	36	2468
GO:0001714 endodermal cell fate specification	1	0.0431262	0.51	0.25	Biological Process	GO:0001714	endodermal cell fate specification	0.0431262	0.324414	0	0	1	4
GO:0007211 octopamine or tyramine signaling pathway	1	0.0431262	0.51	0.25	Biological Process	GO:0007211	octopamine or tyramine signaling pathway	0.0431262	0.324414	0	0	1	4
GO:0007415 defasciculation of motor neuron axon	1	0.0431262	0.51	0.25	Biological Process	GO:0007415	defasciculation of motor neuron axon	0.0431262	0.324414	0	0	1	4
GO:0021553 olfactory nerve development	1	0.0431262	0.51	0.25	Biological Process	GO:0021553	olfactory nerve development	0.0431262	0.324414	0	0	1	4
GO:0021986 habenula development	1	0.0431262	0.51	0.25	Biological Process	GO:0021986	habenula development	0.0431262	0.324414	0	0	1	4
GO:0031120 snRNA pseudouridine synthesis	1	0.0431262	0.51	0.25	Biological Process	GO:0031120	snRNA pseudouridine synthesis	0.0431262	0.324414	0	0	1	4
GO:0031642 negative regulation of myelination	1	0.0431262	0.51	0.25	Biological Process	GO:0031642	negative regulation of myelination	0.0431262	0.324414	0	0	1	4
GO:0032489 regulation of Cdc42 protein signal transduction	1	0.0431262	0.51	0.25	Biological Process	GO:0032489	regulation of Cdc42 protein signal transduction	0.0431262	0.324414	0	0	1	4
GO:0035462 determination of left/right asymmetry in diencephalon	1	0.0431262	0.51	0.25	Biological Process	GO:0035462	determination of left/right asymmetry in diencephalon	0.0431262	0.324414	0	0	1	4
GO:0035545 determination of left/right asymmetry in nervous system	1	0.0431262	0.51	0.25	Biological Process	GO:0035545	determination of left/right asymmetry in nervous system	0.0431262	0.324414	0	0	1	4
GO:0044320 cellular response to leptin stimulus	1	0.0431262	0.51	0.25	Biological Process	GO:0044320	cellular response to leptin stimulus	0.0431262	0.324414	0	0	1	4
GO:0044321 response to leptin	1	0.0431262	0.51	0.25	Biological Process	GO:0044321	response to leptin	0.0431262	0.324414	0	0	1	4
GO:0046325 negative regulation of glucose import	1	0.0431262	0.51	0.25	Biological Process	GO:0046325	negative regulation of glucose import	0.0431262	0.324414	0	0	1	4
GO:0046498 S-adenosylhomocysteine metabolic process	1	0.0431262	0.51	0.25	Biological Process	GO:0046498	S-adenosylhomocysteine metabolic process	0.0431262	0.324414	0	0	1	4
GO:0046950 cellular ketone body metabolic process	1	0.0431262	0.51	0.25	Biological Process	GO:0046950	cellular ketone body metabolic process	0.0431262	0.324414	0	0	1	4
GO:0048105 establishment of body hair planar orientation	1	0.0431262	0.51	0.25	Biological Process	GO:0048105	establishment of body hair planar orientation	0.0431262	0.324414	0	0	1	4
GO:0048229 gametophyte development	1	0.0431262	0.51	0.25	Biological Process	GO:0048229	gametophyte development	0.0431262	0.324414	0	0	1	4
GO:0048936 peripheral nervous system neuron axonogenesis	1	0.0431262	0.51	0.25	Biological Process	GO:0048936	peripheral nervous system neuron axonogenesis	0.0431262	0.324414	0	0	1	4
GO:0051547 regulation of keratinocyte migration	1	0.0431262	0.51	0.25	Biological Process	GO:0051547	regulation of keratinocyte migration	0.0431262	0.324414	0	0	1	4
GO:0060736 prostate gland growth	1	0.0431262	0.51	0.25	Biological Process	GO:0060736	prostate gland growth	0.0431262	0.324414	0	0	1	4
GO:0061002 negative regulation of dendritic spine morphogenesis	1	0.0431262	0.51	0.25	Biological Process	GO:0061002	negative regulation of dendritic spine morphogenesis	0.0431262	0.324414	0	0	1	4
GO:0061355 Wnt protein secretion	1	0.0431262	0.51	0.25	Biological Process	GO:0061355	Wnt protein secretion	0.0431262	0.324414	0	0	1	4
GO:0061356 regulation of Wnt protein secretion	1	0.0431262	0.51	0.25	Biological Process	GO:0061356	regulation of Wnt protein secretion	0.0431262	0.324414	0	0	1	4
GO:0070494 regulation of thrombin receptor signaling pathway	1	0.0431262	0.51	0.25	Biological Process	GO:0070494	regulation of thrombin receptor signaling pathway	0.0431262	0.324414	0	0	1	4
GO:0070495 negative regulation of thrombin receptor signaling pathway	1	0.0431262	0.51	0.25	Biological Process	GO:0070495	negative regulation of thrombin receptor signaling pathway	0.0431262	0.324414	0	0	1	4
GO:0072045 convergent extension involved in nephron morphogenesis	1	0.0431262	0.51	0.25	Biological Process	GO:0072045	convergent extension involved in nephron morphogenesis	0.0431262	0.324414	0	0	1	4
GO:0090071 negative regulation of ribosome biogenesis	1	0.0431262	0.51	0.25	Biological Process	GO:0090071	negative regulation of ribosome biogenesis	0.0431262	0.324414	0	0	1	4
GO:0097459 iron ion import into cell	1	0.0431262	0.51	0.25	Biological Process	GO:0097459	iron ion import into cell	0.0431262	0.324414	0	0	1	4
GO:0098711 iron ion import across plasma membrane	1	0.0431262	0.51	0.25	Biological Process	GO:0098711	iron ion import across plasma membrane	0.0431262	0.324414	0	0	1	4
GO:1902224 ketone body metabolic process	1	0.0431262	0.51	0.25	Biological Process	GO:1902224	ketone body metabolic process	0.0431262	0.324414	0	0	1	4
GO:1902473 regulation of protein localization to synapse	1	0.0431262	0.51	0.25	Biological Process	GO:1902473	regulation of protein localization to synapse	0.0431262	0.324414	0	0	1	4
GO:1902474 positive regulation of protein localization to synapse	1	0.0431262	0.51	0.25	Biological Process	GO:1902474	positive regulation of protein localization to synapse	0.0431262	0.324414	0	0	1	4
GO:1903011 negative regulation of bone development	1	0.0431262	0.51	0.25	Biological Process	GO:1903011	negative regulation of bone development	0.0431262	0.324414	0	0	1	4
GO:1903689 regulation of wound healing, spreading of epidermal cells	1	0.0431262	0.51	0.25	Biological Process	GO:1903689	regulation of wound healing, spreading of epidermal cells	0.0431262	0.324414	0	0	1	4
GO:0032147 activation of protein kinase activity	6	0.0436302	3.061	0.026	Biological Process	GO:0032147	activation of protein kinase activity	0.0436302	0.327173	0	0	6	233
GO:0043933 macromolecular complex subunit organization	34	0.0436881	17.347	0.015	Biological Process	GO:0043933	macromolecular complex subunit organization	0.0436881	0.327173	0	0	34	2309
GO:0000187 activation of MAPK activity	4	0.0442098	2.041	0.033	Biological Process	GO:0000187	activation of MAPK activity	0.0442098	0.330343	0	0	4	121
GO:0042308 negative regulation of protein import into nucleus	3	0.0445756	1.531	0.042	Biological Process	GO:0042308	negative regulation of protein import into nucleus	0.0445756	0.331468	0	0	3	72
GO:1904590 negative regulation of protein import	3	0.0445756	1.531	0.042	Biological Process	GO:1904590	negative regulation of protein import	0.0445756	0.331468	0	0	3	72
GO:0071826 ribonucleoprotein complex subunit organization	5	0.0446568	2.551	0.028	Biological Process	GO:0071826	ribonucleoprotein complex subunit organization	0.0446568	0.331468	0	0	5	176
GO:0031429 box H/ACA snoRNP complex	1	0.0448393	0.455	0.25	Cellular Component	GO:0031429	box H/ACA snoRNP complex	0.0448393	0.233973	0	0	1	4
GO:0043218 compact myelin	1	0.0448393	0.455	0.25	Cellular Component	GO:0043218	compact myelin	0.0448393	0.233973	0	0	1	4
GO:0043220 Schmidt-Lanterman incisure	1	0.0448393	0.455	0.25	Cellular Component	GO:0043220	Schmidt-Lanterman incisure	0.0448393	0.233973	0	0	1	4
GO:0072588 box H/ACA RNP complex	1	0.0448393	0.455	0.25	Cellular Component	GO:0072588	box H/ACA RNP complex	0.0448393	0.233973	0	0	1	4
GO:0004430 1-phosphatidylinositol 4-kinase activity	1	0.044911	0.461	0.25	Molecular Function	GO:0004430	1-phosphatidylinositol 4-kinase activity	0.044911	0.223842	0	0	1	4
GO:0004488 methylenetetrahydrofolate dehydrogenase (NADP+) activity	1	0.044911	0.461	0.25	Molecular Function	GO:0004488	methylenetetrahydrofolate dehydrogenase (NADP+) activity	0.044911	0.223842	0	0	1	4
GO:0016314 phosphatidylinositol-3,4,5-trisphosphate 3-phosphatase activity	1	0.044911	0.461	0.25	Molecular Function	GO:0016314	phosphatidylinositol-3,4,5-trisphosphate 3-phosphatase activity	0.044911	0.223842	0	0	1	4
GO:0016505 peptidase activator activity involved in apoptotic process	1	0.044911	0.461	0.25	Molecular Function	GO:0016505	peptidase activator activity involved in apoptotic process	0.044911	0.223842	0	0	1	4
GO:0032027 myosin light chain binding	1	0.044911	0.461	0.25	Molecular Function	GO:0032027	myosin light chain binding	0.044911	0.223842	0	0	1	4
GO:0032138 single base insertion or deletion binding	1	0.044911	0.461	0.25	Molecular Function	GO:0032138	single base insertion or deletion binding	0.044911	0.223842	0	0	1	4
GO:0034186 apolipoprotein A-I binding	1	0.044911	0.461	0.25	Molecular Function	GO:0034186	apolipoprotein A-I binding	0.044911	0.223842	0	0	1	4
GO:0034188 apolipoprotein A-I receptor activity	1	0.044911	0.461	0.25	Molecular Function	GO:0034188	apolipoprotein A-I receptor activity	0.044911	0.223842	0	0	1	4
GO:0034513 box H/ACA snoRNA binding	1	0.044911	0.461	0.25	Molecular Function	GO:0034513	box H/ACA snoRNA binding	0.044911	0.223842	0	0	1	4
GO:0051800 phosphatidylinositol-3,4-bisphosphate 3-phosphatase activity	1	0.044911	0.461	0.25	Molecular Function	GO:0051800	phosphatidylinositol-3,4-bisphosphate 3-phosphatase activity	0.044911	0.223842	0	0	1	4
GO:0070728 leucine binding	1	0.044911	0.461	0.25	Molecular Function	GO:0070728	leucine binding	0.044911	0.223842	0	0	1	4
GO:0071791 chemokine (C-C motif) ligand 5 binding	1	0.044911	0.461	0.25	Molecular Function	GO:0071791	chemokine (C-C motif) ligand 5 binding	0.044911	0.223842	0	0	1	4
GO:0090556 phosphatidylserine-translocating ATPase activity	1	0.044911	0.461	0.25	Molecular Function	GO:0090556	phosphatidylserine-translocating ATPase activity	0.044911	0.223842	0	0	1	4
GO:0033198 response to ATP	2	0.0451387	1.02	0.065	Biological Process	GO:0033198	response to ATP	0.0451387	0.332836	0	0	2	31
GO:0045910 negative regulation of DNA recombination	2	0.0451387	1.02	0.065	Biological Process	GO:0045910	negative regulation of DNA recombination	0.0451387	0.332836	0	0	2	31
GO:0050650 chondroitin sulfate proteoglycan biosynthetic process	2	0.0451387	1.02	0.065	Biological Process	GO:0050650	chondroitin sulfate proteoglycan biosynthetic process	0.0451387	0.332836	0	0	2	31
GO:0001725 stress fiber	2	0.0456805	0.909	0.067	Cellular Component	GO:0001725	stress fiber	0.0456805	0.233973	0	0	2	30
GO:0031228 intrinsic component of Golgi membrane	2	0.0456805	0.909	0.067	Cellular Component	GO:0031228	intrinsic component of Golgi membrane	0.0456805	0.233973	0	0	2	30
GO:0097517 contractile actin filament bundle	2	0.0456805	0.909	0.067	Cellular Component	GO:0097517	contractile actin filament bundle	0.0456805	0.233973	0	0	2	30
GO:0048667 cell morphogenesis involved in neuron differentiation	12	0.0460097	6.122	0.019	Biological Process	GO:0048667	cell morphogenesis involved in neuron differentiation	0.0460097	0.337118	0	0	12	632
GO:0032715 negative regulation of interleukin-6 production	3	0.0461236	1.531	0.041	Biological Process	GO:0032715	negative regulation of interleukin-6 production	0.0461236	0.337118	0	0	3	73
GO:0043234 protein complex	54	0.0462532	24.545	0.014	Cellular Component	GO:0043234	protein complex	0.0462532	0.234053	0	0	54	3811
GO:0031023 microtubule organizing center organization	4	0.0464707	2.041	0.033	Biological Process	GO:0031023	microtubule organizing center organization	0.0464707	0.337118	0	0	4	123
GO:0005622 intracellular	168	0.046861	76.364	0.012	Cellular Component	GO:0005622	intracellular	0.046861	0.234305	0	0	168	13719
GO:0006259 DNA metabolic process	19	0.0469961	9.694	0.017	Biological Process	GO:0006259	DNA metabolic process	0.0469961	0.337118	0	0	19	1146
GO:0007249 I-kappaB kinase/NF-kappaB signaling	6	0.0475021	3.061	0.025	Biological Process	GO:0007249	I-kappaB kinase/NF-kappaB signaling	0.0475021	0.337118	0	0	6	238
GO:0030659 cytoplasmic vesicle membrane	11	0.0475283	5	0.02	Cellular Component	GO:0030659	cytoplasmic vesicle membrane	0.0475283	0.234846	0	0	11	543
GO:0051340 regulation of ligase activity	3	0.047698	1.531	0.041	Biological Process	GO:0051340	regulation of ligase activity	0.047698	0.337118	0	0	3	74
GO:0002712 regulation of B cell mediated immunity	2	0.0478087	1.02	0.062	Biological Process	GO:0002712	regulation of B cell mediated immunity	0.0478087	0.337118	0	0	2	32
GO:0002889 regulation of immunoglobulin mediated immune response	2	0.0478087	1.02	0.062	Biological Process	GO:0002889	regulation of immunoglobulin mediated immune response	0.0478087	0.337118	0	0	2	32
GO:0007099 centriole replication	2	0.0478087	1.02	0.062	Biological Process	GO:0007099	centriole replication	0.0478087	0.337118	0	0	2	32
GO:0009954 proximal/distal pattern formation	2	0.0478087	1.02	0.062	Biological Process	GO:0009954	proximal/distal pattern formation	0.0478087	0.337118	0	0	2	32
GO:0060179 male mating behavior	2	0.0478087	1.02	0.062	Biological Process	GO:0060179	male mating behavior	0.0478087	0.337118	0	0	2	32
GO:0044431 Golgi apparatus part	16	0.0484515	7.273	0.018	Cellular Component	GO:0044431	Golgi apparatus part	0.0484515	0.236624	0	0	16	889
GO:0016725 oxidoreductase activity, acting on CH or CH2 groups	2	0.0486117	0.922	0.065	Molecular Function	GO:0016725	oxidoreductase activity, acting on CH or CH2 groups	0.0486117	0.233706	0	0	2	31
GO:0048732 gland development	7	0.0491143	3.571	0.023	Biological Process	GO:0048732	gland development	0.0491143	0.337118	0	0	7	302
GO:0002819 regulation of adaptive immune response	3	0.0492985	1.531	0.04	Biological Process	GO:0002819	regulation of adaptive immune response	0.0492985	0.337118	0	0	3	75
GO:0032675 regulation of interleukin-6 production	5	0.0493018	2.551	0.028	Biological Process	GO:0032675	regulation of interleukin-6 production	0.0493018	0.337118	0	0	5	181
GO:0007276 gamete generation	11	0.0497851	5.612	0.019	Biological Process	GO:0007276	gamete generation	0.0497851	0.337118	0	0	11	570
GO:0010721 negative regulation of cell development	6	0.0499244	3.061	0.025	Biological Process	GO:0010721	negative regulation of cell development	0.0499244	0.337118	0	0	6	241
GO:0016197 endosomal transport	6	0.0499244	3.061	0.025	Biological Process	GO:0016197	endosomal transport	0.0499244	0.337118	0	0	6	241
GO:0006401 RNA catabolic process	4	0.0499809	2.041	0.032	Biological Process	GO:0006401	RNA catabolic process	0.0499809	0.337118	0	0	4	126
GO:0043627 response to estrogen	4	0.0499809	2.041	0.032	Biological Process	GO:0043627	response to estrogen	0.0499809	0.337118	0	0	4	126
GO:0032635 interleukin-6 production	5	0.0502637	2.551	0.027	Biological Process	GO:0032635	interleukin-6 production	0.0502637	0.337118	0	0	5	182
GO:0036314 response to sterol	2	0.0505349	1.02	0.061	Biological Process	GO:0036314	response to sterol	0.0505349	0.337118	0	0	2	33
GO:0060788 ectodermal placode formation	2	0.0505349	1.02	0.061	Biological Process	GO:0060788	ectodermal placode formation	0.0505349	0.337118	0	0	2	33
GO:0061311 cell surface receptor signaling pathway involved in heart development	2	0.0505349	1.02	0.061	Biological Process	GO:0061311	cell surface receptor signaling pathway involved in heart development	0.0505349	0.337118	0	0	2	33
GO:0098660 inorganic ion transmembrane transport	9	0.0507468	4.592	0.021	Biological Process	GO:0098660	inorganic ion transmembrane transport	0.0507468	0.337118	0	0	9	435
GO:0051438 regulation of ubiquitin-protein transferase activity	3	0.0509251	1.531	0.039	Biological Process	GO:0051438	regulation of ubiquitin-protein transferase activity	0.0509251	0.337118	0	0	3	76
GO:0030496 midbody	4	0.051129	1.818	0.033	Cellular Component	GO:0030496	midbody	0.051129	0.244961	0	0	4	122
GO:0030134 ER to Golgi transport vesicle	2	0.0513251	0.909	0.062	Cellular Component	GO:0030134	ER to Golgi transport vesicle	0.0513251	0.244961	0	0	2	32
GO:0032266 phosphatidylinositol-3-phosphate binding	2	0.0514718	0.922	0.062	Molecular Function	GO:0032266	phosphatidylinositol-3-phosphate binding	0.0514718	0.233706	0	0	2	32
GO:0016887 ATPase activity	11	0.0522042	5.069	0.02	Molecular Function	GO:0016887	ATPase activity	0.0522042	0.233706	0	0	11	551
GO:0030658 transport vesicle membrane	4	0.0523957	1.818	0.033	Cellular Component	GO:0030658	transport vesicle membrane	0.0523957	0.24726	0	0	4	123
GO:1901981 phosphatidylinositol phosphate binding	3	0.0527671	1.382	0.041	Molecular Function	GO:1901981	phosphatidylinositol phosphate binding	0.0527671	0.233706	0	0	3	74
GO:0031329 regulation of cellular catabolic process	9	0.0531759	4.592	0.021	Biological Process	GO:0031329	regulation of cellular catabolic process	0.0531759	0.337118	0	0	9	439
GO:0005794 Golgi apparatus	23	0.0532974	10.455	0.016	Cellular Component	GO:0005794	Golgi apparatus	0.0532974	0.248721	0	0	23	1412
GO:0006706 steroid catabolic process	2	0.0533157	1.02	0.059	Biological Process	GO:0006706	steroid catabolic process	0.0533157	0.337118	0	0	2	34
GO:0030204 chondroitin sulfate metabolic process	2	0.0533157	1.02	0.059	Biological Process	GO:0030204	chondroitin sulfate metabolic process	0.0533157	0.337118	0	0	2	34
GO:0071697 ectodermal placode morphogenesis	2	0.0533157	1.02	0.059	Biological Process	GO:0071697	ectodermal placode morphogenesis	0.0533157	0.337118	0	0	2	34
GO:0098534 centriole assembly	2	0.0533157	1.02	0.059	Biological Process	GO:0098534	centriole assembly	0.0533157	0.337118	0	0	2	34
GO:1903513 endoplasmic reticulum to cytosol transport	2	0.0533157	1.02	0.059	Biological Process	GO:1903513	endoplasmic reticulum to cytosol transport	0.0533157	0.337118	0	0	2	34
GO:0006538 glutamate catabolic process	1	0.0536154	0.51	0.2	Biological Process	GO:0006538	glutamate catabolic process	0.0536154	0.337118	0	0	1	5
GO:0007110 meiosis I cytokinesis	1	0.0536154	0.51	0.2	Biological Process	GO:0007110	meiosis I cytokinesis	0.0536154	0.337118	0	0	1	5
GO:0007161 calcium-independent cell-matrix adhesion	1	0.0536154	0.51	0.2	Biological Process	GO:0007161	calcium-independent cell-matrix adhesion	0.0536154	0.337118	0	0	1	5
GO:0008258 head involution	1	0.0536154	0.51	0.2	Biological Process	GO:0008258	head involution	0.0536154	0.337118	0	0	1	5
GO:0009447 putrescine catabolic process	1	0.0536154	0.51	0.2	Biological Process	GO:0009447	putrescine catabolic process	0.0536154	0.337118	0	0	1	5
GO:0010455 positive regulation of cell fate commitment	1	0.0536154	0.51	0.2	Biological Process	GO:0010455	positive regulation of cell fate commitment	0.0536154	0.337118	0	0	1	5
GO:0010606 positive regulation of cytoplasmic mRNA processing body assembly	1	0.0536154	0.51	0.2	Biological Process	GO:0010606	positive regulation of cytoplasmic mRNA processing body assembly	0.0536154	0.337118	0	0	1	5
GO:0010719 negative regulation of epithelial to mesenchymal transition	1	0.0536154	0.51	0.2	Biological Process	GO:0010719	negative regulation of epithelial to mesenchymal transition	0.0536154	0.337118	0	0	1	5
GO:0010829 negative regulation of glucose transport	1	0.0536154	0.51	0.2	Biological Process	GO:0010829	negative regulation of glucose transport	0.0536154	0.337118	0	0	1	5
GO:0015682 ferric iron transport	1	0.0536154	0.51	0.2	Biological Process	GO:0015682	ferric iron transport	0.0536154	0.337118	0	0	1	5
GO:0015684 ferrous iron transport	1	0.0536154	0.51	0.2	Biological Process	GO:0015684	ferrous iron transport	0.0536154	0.337118	0	0	1	5
GO:0021523 somatic motor neuron differentiation	1	0.0536154	0.51	0.2	Biological Process	GO:0021523	somatic motor neuron differentiation	0.0536154	0.337118	0	0	1	5
GO:0021538 epithalamus development	1	0.0536154	0.51	0.2	Biological Process	GO:0021538	epithalamus development	0.0536154	0.337118	0	0	1	5
GO:0021542 dentate gyrus development	1	0.0536154	0.51	0.2	Biological Process	GO:0021542	dentate gyrus development	0.0536154	0.337118	0	0	1	5
GO:0031119 tRNA pseudouridine synthesis	1	0.0536154	0.51	0.2	Biological Process	GO:0031119	tRNA pseudouridine synthesis	0.0536154	0.337118	0	0	1	5
GO:0031946 regulation of glucocorticoid biosynthetic process	1	0.0536154	0.51	0.2	Biological Process	GO:0031946	regulation of glucocorticoid biosynthetic process	0.0536154	0.337118	0	0	1	5
GO:0032532 regulation of microvillus length	1	0.0536154	0.51	0.2	Biological Process	GO:0032532	regulation of microvillus length	0.0536154	0.337118	0	0	1	5
GO:0034380 high-density lipoprotein particle assembly	1	0.0536154	0.51	0.2	Biological Process	GO:0034380	high-density lipoprotein particle assembly	0.0536154	0.337118	0	0	1	5
GO:0038003 opioid receptor signaling pathway	1	0.0536154	0.51	0.2	Biological Process	GO:0038003	opioid receptor signaling pathway	0.0536154	0.337118	0	0	1	5
GO:0040031 snRNA modification	1	0.0536154	0.51	0.2	Biological Process	GO:0040031	snRNA modification	0.0536154	0.337118	0	0	1	5
GO:0043951 negative regulation of cAMP-mediated signaling	1	0.0536154	0.51	0.2	Biological Process	GO:0043951	negative regulation of cAMP-mediated signaling	0.0536154	0.337118	0	0	1	5
GO:0046838 phosphorylated carbohydrate dephosphorylation	1	0.0536154	0.51	0.2	Biological Process	GO:0046838	phosphorylated carbohydrate dephosphorylation	0.0536154	0.337118	0	0	1	5
GO:0046855 inositol phosphate dephosphorylation	1	0.0536154	0.51	0.2	Biological Process	GO:0046855	inositol phosphate dephosphorylation	0.0536154	0.337118	0	0	1	5
GO:0048050 post-embryonic eye morphogenesis	1	0.0536154	0.51	0.2	Biological Process	GO:0048050	post-embryonic eye morphogenesis	0.0536154	0.337118	0	0	1	5
GO:0048104 establishment of body hair or bristle planar orientation	1	0.0536154	0.51	0.2	Biological Process	GO:0048104	establishment of body hair or bristle planar orientation	0.0536154	0.337118	0	0	1	5
GO:0050882 voluntary musculoskeletal movement	1	0.0536154	0.51	0.2	Biological Process	GO:0050882	voluntary musculoskeletal movement	0.0536154	0.337118	0	0	1	5
GO:0051481 negative regulation of cytosolic calcium ion concentration	1	0.0536154	0.51	0.2	Biological Process	GO:0051481	negative regulation of cytosolic calcium ion concentration	0.0536154	0.337118	0	0	1	5
GO:0051546 keratinocyte migration	1	0.0536154	0.51	0.2	Biological Process	GO:0051546	keratinocyte migration	0.0536154	0.337118	0	0	1	5
GO:0055015 ventricular cardiac muscle cell development	1	0.0536154	0.51	0.2	Biological Process	GO:0055015	ventricular cardiac muscle cell development	0.0536154	0.337118	0	0	1	5
GO:0060024 rhythmic synaptic transmission	1	0.0536154	0.51	0.2	Biological Process	GO:0060024	rhythmic synaptic transmission	0.0536154	0.337118	0	0	1	5
GO:0060029 convergent extension involved in organogenesis	1	0.0536154	0.51	0.2	Biological Process	GO:0060029	convergent extension involved in organogenesis	0.0536154	0.337118	0	0	1	5
GO:0060155 platelet dense granule organization	1	0.0536154	0.51	0.2	Biological Process	GO:0060155	platelet dense granule organization	0.0536154	0.337118	0	0	1	5
GO:0060685 regulation of prostatic bud formation	1	0.0536154	0.51	0.2	Biological Process	GO:0060685	regulation of prostatic bud formation	0.0536154	0.337118	0	0	1	5
GO:0060686 negative regulation of prostatic bud formation	1	0.0536154	0.51	0.2	Biological Process	GO:0060686	negative regulation of prostatic bud formation	0.0536154	0.337118	0	0	1	5
GO:0061319 nephrocyte differentiation	1	0.0536154	0.51	0.2	Biological Process	GO:0061319	nephrocyte differentiation	0.0536154	0.337118	0	0	1	5
GO:0071051 polyadenylation-dependent snoRNA 3'-end processing	1	0.0536154	0.51	0.2	Biological Process	GO:0071051	polyadenylation-dependent snoRNA 3'-end processing	0.0536154	0.337118	0	0	1	5
GO:0071635 negative regulation of transforming growth factor beta production	1	0.0536154	0.51	0.2	Biological Process	GO:0071635	negative regulation of transforming growth factor beta production	0.0536154	0.337118	0	0	1	5
GO:0072512 trivalent inorganic cation transport	1	0.0536154	0.51	0.2	Biological Process	GO:0072512	trivalent inorganic cation transport	0.0536154	0.337118	0	0	1	5
GO:0075522 IRES-dependent viral translational initiation	1	0.0536154	0.51	0.2	Biological Process	GO:0075522	IRES-dependent viral translational initiation	0.0536154	0.337118	0	0	1	5
GO:0090179 planar cell polarity pathway involved in neural tube closure	1	0.0536154	0.51	0.2	Biological Process	GO:0090179	planar cell polarity pathway involved in neural tube closure	0.0536154	0.337118	0	0	1	5
GO:0090328 regulation of olfactory learning	1	0.0536154	0.51	0.2	Biological Process	GO:0090328	regulation of olfactory learning	0.0536154	0.337118	0	0	1	5
GO:0097106 postsynaptic density organization	1	0.0536154	0.51	0.2	Biological Process	GO:0097106	postsynaptic density organization	0.0536154	0.337118	0	0	1	5
GO:0097107 postsynaptic density assembly	1	0.0536154	0.51	0.2	Biological Process	GO:0097107	postsynaptic density assembly	0.0536154	0.337118	0	0	1	5
GO:2000064 regulation of cortisol biosynthetic process	1	0.0536154	0.51	0.2	Biological Process	GO:2000064	regulation of cortisol biosynthetic process	0.0536154	0.337118	0	0	1	5
GO:2000380 regulation of mesoderm development	1	0.0536154	0.51	0.2	Biological Process	GO:2000380	regulation of mesoderm development	0.0536154	0.337118	0	0	1	5
GO:2000483 negative regulation of interleukin-8 secretion	1	0.0536154	0.51	0.2	Biological Process	GO:2000483	negative regulation of interleukin-8 secretion	0.0536154	0.337118	0	0	1	5
GO:0045732 positive regulation of protein catabolic process	4	0.0536331	2.041	0.031	Biological Process	GO:0045732	positive regulation of protein catabolic process	0.0536331	0.337118	0	0	4	129
GO:0044702 single organism reproductive process	18	0.0536576	9.184	0.017	Biological Process	GO:0044702	single organism reproductive process	0.0536576	0.337118	0	0	18	1089
GO:0005509 calcium ion binding	22	0.0541122	10.138	0.016	Molecular Function	GO:0005509	calcium ion binding	0.0541122	0.233706	0	0	22	1338
GO:0032355 response to estradiol	3	0.0542557	1.531	0.038	Biological Process	GO:0032355	response to estradiol	0.0542557	0.338342	0	0	3	78
GO:0046823 negative regulation of nucleocytoplasmic transport	3	0.0542557	1.531	0.038	Biological Process	GO:0046823	negative regulation of nucleocytoplasmic transport	0.0542557	0.338342	0	0	3	78
GO:0055007 cardiac muscle cell differentiation	3	0.0542557	1.531	0.038	Biological Process	GO:0055007	cardiac muscle cell differentiation	0.0542557	0.338342	0	0	3	78
GO:1900181 negative regulation of protein localization to nucleus	3	0.0542557	1.531	0.038	Biological Process	GO:1900181	negative regulation of protein localization to nucleus	0.0542557	0.338342	0	0	3	78
GO:0034185 apolipoprotein binding	2	0.0543908	0.922	0.061	Molecular Function	GO:0034185	apolipoprotein binding	0.0543908	0.233706	0	0	2	33
GO:0070097 delta-catenin binding	2	0.0543908	0.922	0.061	Molecular Function	GO:0070097	delta-catenin binding	0.0543908	0.233706	0	0	2	33
GO:0048738 cardiac muscle tissue development	4	0.054882	2.041	0.031	Biological Process	GO:0048738	cardiac muscle tissue development	0.054882	0.341612	0	0	4	130
GO:0005814 centriole	4	0.05498	1.818	0.032	Cellular Component	GO:0005814	centriole	0.05498	0.251696	0	0	4	125
GO:0016461 unconventional myosin complex	1	0.0557328	0.455	0.2	Cellular Component	GO:0016461	unconventional myosin complex	0.0557328	0.251696	0	0	1	5
GO:0030015 CCR4-NOT core complex	1	0.0557328	0.455	0.2	Cellular Component	GO:0030015	CCR4-NOT core complex	0.0557328	0.251696	0	0	1	5
GO:0000386 second spliceosomal transesterification activity	1	0.0558214	0.461	0.2	Molecular Function	GO:0000386	second spliceosomal transesterification activity	0.0558214	0.233706	0	0	1	5
GO:0003945 N-acetyllactosamine synthase activity	1	0.0558214	0.461	0.2	Molecular Function	GO:0003945	N-acetyllactosamine synthase activity	0.0558214	0.233706	0	0	1	5
GO:0004865 protein serine/threonine phosphatase inhibitor activity	1	0.0558214	0.461	0.2	Molecular Function	GO:0004865	protein serine/threonine phosphatase inhibitor activity	0.0558214	0.233706	0	0	1	5
GO:0008747 N-acetylneuraminate lyase activity	1	0.0558214	0.461	0.2	Molecular Function	GO:0008747	N-acetylneuraminate lyase activity	0.0558214	0.233706	0	0	1	5
GO:0015093 ferrous iron transmembrane transporter activity	1	0.0558214	0.461	0.2	Molecular Function	GO:0015093	ferrous iron transmembrane transporter activity	0.0558214	0.233706	0	0	1	5
GO:0016435 rRNA (guanine) methyltransferase activity	1	0.0558214	0.461	0.2	Molecular Function	GO:0016435	rRNA (guanine) methyltransferase activity	0.0558214	0.233706	0	0	1	5
GO:0016639 oxidoreductase activity, acting on the CH-NH2 group of donors, NAD or NADP as acceptor	1	0.0558214	0.461	0.2	Molecular Function	GO:0016639	oxidoreductase activity, acting on the CH-NH2 group of donors, NAD or NADP as acceptor	0.0558214	0.233706	0	0	1	5
GO:0019238 cyclohydrolase activity	1	0.0558214	0.461	0.2	Molecular Function	GO:0019238	cyclohydrolase activity	0.0558214	0.233706	0	0	1	5
GO:0019869 chloride channel inhibitor activity	1	0.0558214	0.461	0.2	Molecular Function	GO:0019869	chloride channel inhibitor activity	0.0558214	0.233706	0	0	1	5
GO:0030226 apolipoprotein receptor activity	1	0.0558214	0.461	0.2	Molecular Function	GO:0030226	apolipoprotein receptor activity	0.0558214	0.233706	0	0	1	5
GO:0030619 U1 snRNA binding	1	0.0558214	0.461	0.2	Molecular Function	GO:0030619	U1 snRNA binding	0.0558214	0.233706	0	0	1	5
GO:0032405 MutLalpha complex binding	1	0.0558214	0.461	0.2	Molecular Function	GO:0032405	MutLalpha complex binding	0.0558214	0.233706	0	0	1	5
GO:0034594 phosphatidylinositol trisphosphate phosphatase activity	1	0.0558214	0.461	0.2	Molecular Function	GO:0034594	phosphatidylinositol trisphosphate phosphatase activity	0.0558214	0.233706	0	0	1	5
GO:0035174 histone serine kinase activity	1	0.0558214	0.461	0.2	Molecular Function	GO:0035174	histone serine kinase activity	0.0558214	0.233706	0	0	1	5
GO:0035240 dopamine binding	1	0.0558214	0.461	0.2	Molecular Function	GO:0035240	dopamine binding	0.0558214	0.233706	0	0	1	5
GO:0052743 inositol tetrakisphosphate phosphatase activity	1	0.0558214	0.461	0.2	Molecular Function	GO:0052743	inositol tetrakisphosphate phosphatase activity	0.0558214	0.233706	0	0	1	5
GO:0090555 phosphatidylethanolamine-translocating ATPase activity	1	0.0558214	0.461	0.2	Molecular Function	GO:0090555	phosphatidylethanolamine-translocating ATPase activity	0.0558214	0.233706	0	0	1	5
GO:0007044 cell-substrate junction assembly	3	0.0559594	1.531	0.038	Biological Process	GO:0007044	cell-substrate junction assembly	0.0559594	0.344767	0	0	3	79
GO:0043124 negative regulation of I-kappaB kinase/NF-kappaB signaling	3	0.0559594	1.531	0.038	Biological Process	GO:0043124	negative regulation of I-kappaB kinase/NF-kappaB signaling	0.0559594	0.344767	0	0	3	79
GO:0030203 glycosaminoglycan metabolic process	4	0.0561465	2.041	0.031	Biological Process	GO:0030203	glycosaminoglycan metabolic process	0.0561465	0.344767	0	0	4	131
GO:0045995 regulation of embryonic development	4	0.0561465	2.041	0.031	Biological Process	GO:0045995	regulation of embryonic development	0.0561465	0.344767	0	0	4	131
GO:0031034 myosin filament assembly	2	0.0561497	1.02	0.057	Biological Process	GO:0031034	myosin filament assembly	0.0561497	0.344767	0	0	2	35
GO:0070207 protein homotrimerization	2	0.0561497	1.02	0.057	Biological Process	GO:0070207	protein homotrimerization	0.0561497	0.344767	0	0	2	35
GO:0071696 ectodermal placode development	2	0.0561497	1.02	0.057	Biological Process	GO:0071696	ectodermal placode development	0.0561497	0.344767	0	0	2	35
GO:0006139 nucleobase-containing compound metabolic process	64	0.0562109	32.653	0.013	Biological Process	GO:0006139	nucleobase-containing compound metabolic process	0.0562109	0.344767	0	0	64	4886
GO:0005198 structural molecule activity	11	0.0567105	5.069	0.02	Molecular Function	GO:0005198	structural molecule activity	0.0567105	0.235856	0	0	11	559
GO:0000118 histone deacetylase complex	2	0.0572046	0.909	0.059	Cellular Component	GO:0000118	histone deacetylase complex	0.0572046	0.253259	0	0	2	34
GO:0005740 mitochondrial envelope	11	0.0573839	5	0.02	Cellular Component	GO:0005740	mitochondrial envelope	0.0573839	0.253259	0	0	11	561
GO:0031503 protein complex localization	4	0.0574267	2.041	0.03	Biological Process	GO:0031503	protein complex localization	0.0574267	0.349085	0	0	4	132
GO:0006461 protein complex assembly	22	0.057465	11.224	0.016	Biological Process	GO:0006461	protein complex assembly	0.057465	0.349085	0	0	22	1406
GO:0070271 protein complex biogenesis	22	0.057465	11.224	0.016	Biological Process	GO:0070271	protein complex biogenesis	0.057465	0.349085	0	0	22	1406
GO:0009896 positive regulation of catabolic process	6	0.057641	3.061	0.024	Biological Process	GO:0009896	positive regulation of catabolic process	0.057641	0.349085	0	0	6	250
GO:0032543 mitochondrial translation	3	0.0576883	1.531	0.037	Biological Process	GO:0032543	mitochondrial translation	0.0576883	0.349085	0	0	3	80
GO:0005905 coated pit	3	0.0578879	1.364	0.039	Cellular Component	GO:0005905	coated pit	0.0578879	0.253259	0	0	3	77
GO:1901681 sulfur compound binding	5	0.0580553	2.304	0.027	Molecular Function	GO:1901681	sulfur compound binding	0.0580553	0.23986	0	0	5	182
GO:0051648 vesicle localization	5	0.0583557	2.551	0.026	Biological Process	GO:0051648	vesicle localization	0.0583557	0.349085	0	0	5	190
GO:0007600 sensory perception	10	0.0590146	5.102	0.019	Biological Process	GO:0007600	sensory perception	0.0590146	0.349085	0	0	10	517
GO:0000245 spliceosomal complex assembly	2	0.0590352	1.02	0.056	Biological Process	GO:0000245	spliceosomal complex assembly	0.0590352	0.349085	0	0	2	36
GO:0006032 chitin catabolic process	2	0.0590352	1.02	0.056	Biological Process	GO:0006032	chitin catabolic process	0.0590352	0.349085	0	0	2	36
GO:0007435 salivary gland morphogenesis	2	0.0590352	1.02	0.056	Biological Process	GO:0007435	salivary gland morphogenesis	0.0590352	0.349085	0	0	2	36
GO:0050654 chondroitin sulfate proteoglycan metabolic process	2	0.0590352	1.02	0.056	Biological Process	GO:0050654	chondroitin sulfate proteoglycan metabolic process	0.0590352	0.349085	0	0	2	36
GO:0070125 mitochondrial translational elongation	2	0.0590352	1.02	0.056	Biological Process	GO:0070125	mitochondrial translational elongation	0.0590352	0.349085	0	0	2	36
GO:0097035 regulation of membrane lipid distribution	2	0.0590352	1.02	0.056	Biological Process	GO:0097035	regulation of membrane lipid distribution	0.0590352	0.349085	0	0	2	36
GO:0008045 motor neuron axon guidance	3	0.0594423	1.531	0.037	Biological Process	GO:0008045	motor neuron axon guidance	0.0594423	0.349085	0	0	3	81
GO:0000226 microtubule cytoskeleton organization	9	0.0595784	4.592	0.02	Biological Process	GO:0000226	microtubule cytoskeleton organization	0.0595784	0.349085	0	0	9	449
GO:0032432 actin filament bundle	2	0.0602281	0.909	0.057	Cellular Component	GO:0032432	actin filament bundle	0.0602281	0.258121	0	0	2	35
GO:0042589 zymogen granule membrane	2	0.0602281	0.909	0.057	Cellular Component	GO:0042589	zymogen granule membrane	0.0602281	0.258121	0	0	2	35
GO:0048562 embryonic organ morphogenesis	6	0.060364	3.061	0.024	Biological Process	GO:0048562	embryonic organ morphogenesis	0.060364	0.349085	0	0	6	253
GO:0042692 muscle cell differentiation	8	0.0606511	4.082	0.021	Biological Process	GO:0042692	muscle cell differentiation	0.0606511	0.349085	0	0	8	383
GO:0051179 localization	74	0.0610042	37.755	0.013	Biological Process	GO:0051179	localization	0.0610042	0.349085	0	0	74	5781
GO:0030509 BMP signaling pathway	4	0.0613607	2.041	0.03	Biological Process	GO:0030509	BMP signaling pathway	0.0613607	0.349085	0	0	4	135
GO:0048675 axon extension	4	0.0613607	2.041	0.03	Biological Process	GO:0048675	axon extension	0.0613607	0.349085	0	0	4	135
GO:0000139 Golgi membrane	13	0.0615338	5.909	0.018	Cellular Component	GO:0000139	Golgi membrane	0.0615338	0.261053	0	0	13	706
GO:0050768 negative regulation of neurogenesis	5	0.0615718	2.551	0.026	Biological Process	GO:0050768	negative regulation of neurogenesis	0.0615718	0.349085	0	0	5	193
GO:0060341 regulation of cellular localization	18	0.0617478	9.184	0.016	Biological Process	GO:0060341	regulation of cellular localization	0.0617478	0.349085	0	0	18	1109
GO:0016445 somatic diversification of immunoglobulins	2	0.061971	1.02	0.054	Biological Process	GO:0016445	somatic diversification of immunoglobulins	0.061971	0.349085	0	0	2	37
GO:0043152 induction of bacterial agglutination	2	0.061971	1.02	0.054	Biological Process	GO:0043152	induction of bacterial agglutination	0.061971	0.349085	0	0	2	37
GO:0045773 positive regulation of axon extension	2	0.061971	1.02	0.054	Biological Process	GO:0045773	positive regulation of axon extension	0.061971	0.349085	0	0	2	37
GO:0048812 neuron projection morphogenesis	12	0.0621393	6.122	0.018	Biological Process	GO:0048812	neuron projection morphogenesis	0.0621393	0.349085	0	0	12	664
GO:0000041 transition metal ion transport	3	0.063025	1.531	0.036	Biological Process	GO:0000041	transition metal ion transport	0.063025	0.349085	0	0	3	83
GO:0030516 regulation of axon extension	3	0.063025	1.531	0.036	Biological Process	GO:0030516	regulation of axon extension	0.063025	0.349085	0	0	3	83
GO:0042254 ribosome biogenesis	6	0.0631625	3.061	0.023	Biological Process	GO:0042254	ribosome biogenesis	0.0631625	0.349085	0	0	6	256
GO:0042588 zymogen granule	2	0.0633054	0.909	0.056	Cellular Component	GO:0042588	zymogen granule	0.0633054	0.264294	0	0	2	36
GO:0097159 organic cyclic compound binding	86	0.0633573	39.631	0.013	Molecular Function	GO:0097159	organic cyclic compound binding	0.0633573	0.252036	0	0	86	6550
GO:0010467 gene expression	57	0.0634217	29.082	0.013	Biological Process	GO:0010467	gene expression	0.0634217	0.349085	0	0	57	4316
GO:0019888 protein phosphatase regulator activity	2	0.0634835	0.922	0.056	Molecular Function	GO:0019888	protein phosphatase regulator activity	0.0634835	0.252036	0	0	2	36
GO:0035375 zymogen binding	2	0.0634835	0.922	0.056	Molecular Function	GO:0035375	zymogen binding	0.0634835	0.252036	0	0	2	36
GO:0005759 mitochondrial matrix	7	0.0635565	3.182	0.023	Cellular Component	GO:0005759	mitochondrial matrix	0.0635565	0.264294	0	0	7	308
GO:0004871 signal transducer activity	32	0.0639815	14.747	0.015	Molecular Function	GO:0004871	signal transducer activity	0.0639815	0.252036	0	0	32	2129
GO:0001502 cartilage condensation	1	0.0639902	0.51	0.167	Biological Process	GO:0001502	cartilage condensation	0.0639902	0.349085	0	0	1	6
GO:0002902 regulation of B cell apoptotic process	1	0.0639902	0.51	0.167	Biological Process	GO:0002902	regulation of B cell apoptotic process	0.0639902	0.349085	0	0	1	6
GO:0006293 nucleotide-excision repair, preincision complex stabilization	1	0.0639902	0.51	0.167	Biological Process	GO:0006293	nucleotide-excision repair, preincision complex stabilization	0.0639902	0.349085	0	0	1	6
GO:0006700 C21-steroid hormone biosynthetic process	1	0.0639902	0.51	0.167	Biological Process	GO:0006700	C21-steroid hormone biosynthetic process	0.0639902	0.349085	0	0	1	6
GO:0006704 glucocorticoid biosynthetic process	1	0.0639902	0.51	0.167	Biological Process	GO:0006704	glucocorticoid biosynthetic process	0.0639902	0.349085	0	0	1	6
GO:0006925 inflammatory cell apoptotic process	1	0.0639902	0.51	0.167	Biological Process	GO:0006925	inflammatory cell apoptotic process	0.0639902	0.349085	0	0	1	6
GO:0007112 male meiosis cytokinesis	1	0.0639902	0.51	0.167	Biological Process	GO:0007112	male meiosis cytokinesis	0.0639902	0.349085	0	0	1	6
GO:0009847 spore germination	1	0.0639902	0.51	0.167	Biological Process	GO:0009847	spore germination	0.0639902	0.349085	0	0	1	6
GO:0010603 regulation of cytoplasmic mRNA processing body assembly	1	0.0639902	0.51	0.167	Biological Process	GO:0010603	regulation of cytoplasmic mRNA processing body assembly	0.0639902	0.349085	0	0	1	6
GO:0010663 positive regulation of striated muscle cell apoptotic process	1	0.0639902	0.51	0.167	Biological Process	GO:0010663	positive regulation of striated muscle cell apoptotic process	0.0639902	0.349085	0	0	1	6
GO:0010666 positive regulation of cardiac muscle cell apoptotic process	1	0.0639902	0.51	0.167	Biological Process	GO:0010666	positive regulation of cardiac muscle cell apoptotic process	0.0639902	0.349085	0	0	1	6
GO:0021935 cerebellar granule cell precursor tangential migration	1	0.0639902	0.51	0.167	Biological Process	GO:0021935	cerebellar granule cell precursor tangential migration	0.0639902	0.349085	0	0	1	6
GO:0031126 snoRNA 3'-end processing	1	0.0639902	0.51	0.167	Biological Process	GO:0031126	snoRNA 3'-end processing	0.0639902	0.349085	0	0	1	6
GO:0031657 regulation of cyclin-dependent protein serine/threonine kinase activity involved in G1/S transition of mitotic cell cycle	1	0.0639902	0.51	0.167	Biological Process	GO:0031657	regulation of cyclin-dependent protein serine/threonine kinase activity involved in G1/S transition of mitotic cell cycle	0.0639902	0.349085	0	0	1	6
GO:0032536 regulation of cell projection size	1	0.0639902	0.51	0.167	Biological Process	GO:0032536	regulation of cell projection size	0.0639902	0.349085	0	0	1	6
GO:0032740 positive regulation of interleukin-17 production	1	0.0639902	0.51	0.167	Biological Process	GO:0032740	positive regulation of interleukin-17 production	0.0639902	0.349085	0	0	1	6
GO:0032747 positive regulation of interleukin-23 production	1	0.0639902	0.51	0.167	Biological Process	GO:0032747	positive regulation of interleukin-23 production	0.0639902	0.349085	0	0	1	6
GO:0034199 activation of protein kinase A activity	1	0.0639902	0.51	0.167	Biological Process	GO:0034199	activation of protein kinase A activity	0.0639902	0.349085	0	0	1	6
GO:0034650 cortisol metabolic process	1	0.0639902	0.51	0.167	Biological Process	GO:0034650	cortisol metabolic process	0.0639902	0.349085	0	0	1	6
GO:0034651 cortisol biosynthetic process	1	0.0639902	0.51	0.167	Biological Process	GO:0034651	cortisol biosynthetic process	0.0639902	0.349085	0	0	1	6
GO:0035313 wound healing, spreading of epidermal cells	1	0.0639902	0.51	0.167	Biological Process	GO:0035313	wound healing, spreading of epidermal cells	0.0639902	0.349085	0	0	1	6
GO:0035435 phosphate ion transmembrane transport	1	0.0639902	0.51	0.167	Biological Process	GO:0035435	phosphate ion transmembrane transport	0.0639902	0.349085	0	0	1	6
GO:0042448 progesterone metabolic process	1	0.0639902	0.51	0.167	Biological Process	GO:0042448	progesterone metabolic process	0.0639902	0.349085	0	0	1	6
GO:0045820 negative regulation of glycolytic process	1	0.0639902	0.51	0.167	Biological Process	GO:0045820	negative regulation of glycolytic process	0.0639902	0.349085	0	0	1	6
GO:0048280 vesicle fusion with Golgi apparatus	1	0.0639902	0.51	0.167	Biological Process	GO:0048280	vesicle fusion with Golgi apparatus	0.0639902	0.349085	0	0	1	6
GO:0050765 negative regulation of phagocytosis	1	0.0639902	0.51	0.167	Biological Process	GO:0050765	negative regulation of phagocytosis	0.0639902	0.349085	0	0	1	6
GO:0051195 negative regulation of cofactor metabolic process	1	0.0639902	0.51	0.167	Biological Process	GO:0051195	negative regulation of cofactor metabolic process	0.0639902	0.349085	0	0	1	6
GO:0051198 negative regulation of coenzyme metabolic process	1	0.0639902	0.51	0.167	Biological Process	GO:0051198	negative regulation of coenzyme metabolic process	0.0639902	0.349085	0	0	1	6
GO:0051315 attachment of mitotic spindle microtubules to kinetochore	1	0.0639902	0.51	0.167	Biological Process	GO:0051315	attachment of mitotic spindle microtubules to kinetochore	0.0639902	0.349085	0	0	1	6
GO:0055012 ventricular cardiac muscle cell differentiation	1	0.0639902	0.51	0.167	Biological Process	GO:0055012	ventricular cardiac muscle cell differentiation	0.0639902	0.349085	0	0	1	6
GO:0055091 phospholipid homeostasis	1	0.0639902	0.51	0.167	Biological Process	GO:0055091	phospholipid homeostasis	0.0639902	0.349085	0	0	1	6
GO:0060513 prostatic bud formation	1	0.0639902	0.51	0.167	Biological Process	GO:0060513	prostatic bud formation	0.0639902	0.349085	0	0	1	6
GO:0060572 morphogenesis of an epithelial bud	1	0.0639902	0.51	0.167	Biological Process	GO:0060572	morphogenesis of an epithelial bud	0.0639902	0.349085	0	0	1	6
GO:0060665 regulation of branching involved in salivary gland morphogenesis by mesenchymal-epithelial signaling	1	0.0639902	0.51	0.167	Biological Process	GO:0060665	regulation of branching involved in salivary gland morphogenesis by mesenchymal-epithelial signaling	0.0639902	0.349085	0	0	1	6
GO:0070126 mitochondrial translational termination	1	0.0639902	0.51	0.167	Biological Process	GO:0070126	mitochondrial translational termination	0.0639902	0.349085	0	0	1	6
GO:0070911 global genome nucleotide-excision repair	1	0.0639902	0.51	0.167	Biological Process	GO:0070911	global genome nucleotide-excision repair	0.0639902	0.349085	0	0	1	6
GO:1901977 negative regulation of cell cycle checkpoint	1	0.0639902	0.51	0.167	Biological Process	GO:1901977	negative regulation of cell cycle checkpoint	0.0639902	0.349085	0	0	1	6
GO:2000002 negative regulation of DNA damage checkpoint	1	0.0639902	0.51	0.167	Biological Process	GO:2000002	negative regulation of DNA damage checkpoint	0.0639902	0.349085	0	0	1	6
GO:0004872 receptor activity	34	0.0642492	15.668	0.015	Molecular Function	GO:0004872	receptor activity	0.0642492	0.252036	0	0	34	2286
GO:0060089 molecular transducer activity	34	0.0642492	15.668	0.015	Molecular Function	GO:0060089	molecular transducer activity	0.0642492	0.252036	0	0	34	2286
GO:0006720 isoprenoid metabolic process	3	0.0648531	1.531	0.036	Biological Process	GO:0006720	isoprenoid metabolic process	0.0648531	0.352428	0	0	3	84
GO:0045862 positive regulation of proteolysis	5	0.0648868	2.551	0.026	Biological Process	GO:0045862	positive regulation of proteolysis	0.0648868	0.352428	0	0	5	196
GO:1901072 glucosamine-containing compound catabolic process	2	0.0649555	1.02	0.053	Biological Process	GO:1901072	glucosamine-containing compound catabolic process	0.0649555	0.352428	0	0	2	38
GO:0032879 regulation of localization	29	0.0650233	14.796	0.015	Biological Process	GO:0032879	regulation of localization	0.0650233	0.352428	0	0	29	1983
GO:0030234 enzyme regulator activity	14	0.0657089	6.452	0.018	Molecular Function	GO:0030234	enzyme regulator activity	0.0657089	0.252036	0	0	14	783
GO:0045444 fat cell differentiation	5	0.0660137	2.551	0.025	Biological Process	GO:0045444	fat cell differentiation	0.0660137	0.357219	0	0	5	197
GO:0015031 protein transport	25	0.0661695	12.755	0.015	Biological Process	GO:0015031	protein transport	0.0661695	0.357486	0	0	25	1666
GO:0033162 melanosome membrane	1	0.0665026	0.455	0.167	Cellular Component	GO:0033162	melanosome membrane	0.0665026	0.271176	0	0	1	6
GO:0045009 chitosome	1	0.0665026	0.455	0.167	Cellular Component	GO:0045009	chitosome	0.0665026	0.271176	0	0	1	6
GO:0004679 AMP-activated protein kinase activity	1	0.0666078	0.461	0.167	Molecular Function	GO:0004679	AMP-activated protein kinase activity	0.0666078	0.252036	0	0	1	6
GO:0004985 opioid receptor activity	1	0.0666078	0.461	0.167	Molecular Function	GO:0004985	opioid receptor activity	0.0666078	0.252036	0	0	1	6
GO:0008843 endochitinase activity	1	0.0666078	0.461	0.167	Molecular Function	GO:0008843	endochitinase activity	0.0666078	0.252036	0	0	1	6
GO:0017070 U6 snRNA binding	1	0.0666078	0.461	0.167	Molecular Function	GO:0017070	U6 snRNA binding	0.0666078	0.252036	0	0	1	6
GO:0032404 mismatch repair complex binding	1	0.0666078	0.461	0.167	Molecular Function	GO:0032404	mismatch repair complex binding	0.0666078	0.252036	0	0	1	6
GO:0016645 oxidoreductase activity, acting on the CH-NH group of donors	2	0.0666209	0.922	0.054	Molecular Function	GO:0016645	oxidoreductase activity, acting on the CH-NH group of donors	0.0666209	0.252036	0	0	2	37
GO:0070976 TIR domain binding	2	0.0666209	0.922	0.054	Molecular Function	GO:0070976	TIR domain binding	0.0666209	0.252036	0	0	2	37
GO:0009451 RNA modification	4	0.0668225	2.041	0.029	Biological Process	GO:0009451	RNA modification	0.0668225	0.360267	0	0	4	139
GO:0071840 cellular component organization or biogenesis	72	0.066899	36.735	0.013	Biological Process	GO:0071840	cellular component organization or biogenesis	0.066899	0.360267	0	0	72	5633
GO:0006022 aminoglycan metabolic process	6	0.0670114	3.061	0.023	Biological Process	GO:0006022	aminoglycan metabolic process	0.0670114	0.360294	0	0	6	260
GO:0044391 ribosomal subunit	4	0.0674439	1.818	0.03	Cellular Component	GO:0044391	ribosomal subunit	0.0674439	0.27237	0	0	4	134
GO:0006730 one-carbon metabolic process	2	0.0679874	1.02	0.051	Biological Process	GO:0006730	one-carbon metabolic process	0.0679874	0.364171	0	0	2	39
GO:0097090 presynaptic membrane organization	2	0.0679874	1.02	0.051	Biological Process	GO:0097090	presynaptic membrane organization	0.0679874	0.364171	0	0	2	39
GO:1901363 heterocyclic compound binding	85	0.0682177	39.171	0.013	Molecular Function	GO:1901363	heterocyclic compound binding	0.0682177	0.256531	0	0	85	6488
GO:0050953 sensory perception of light stimulus	5	0.0683002	2.551	0.025	Biological Process	GO:0050953	sensory perception of light stimulus	0.0683002	0.364171	0	0	5	199
GO:0005774 vacuolar membrane	8	0.0686892	3.636	0.021	Cellular Component	GO:0005774	vacuolar membrane	0.0686892	0.274757	0	0	8	378
GO:0009605 response to external stimulus	34	0.0695702	17.347	0.014	Biological Process	GO:0009605	response to external stimulus	0.0695702	0.364171	0	0	34	2404
GO:0071772 response to BMP	4	0.0696452	2.041	0.028	Biological Process	GO:0071772	response to BMP	0.0696452	0.364171	0	0	4	141
GO:0071773 cellular response to BMP stimulus	4	0.0696452	2.041	0.028	Biological Process	GO:0071773	cellular response to BMP stimulus	0.0696452	0.364171	0	0	4	141
GO:0061387 regulation of extent of cell growth	3	0.0704824	1.531	0.034	Biological Process	GO:0061387	regulation of extent of cell growth	0.0704824	0.364171	0	0	3	87
GO:0072358 cardiovascular system development	16	0.0704985	8.163	0.016	Biological Process	GO:0072358	cardiovascular system development	0.0704985	0.364171	0	0	16	976
GO:0072359 circulatory system development	16	0.0704985	8.163	0.016	Biological Process	GO:0072359	circulatory system development	0.0704985	0.364171	0	0	16	976
GO:0042592 homeostatic process	21	0.07073	10.714	0.015	Biological Process	GO:0042592	homeostatic process	0.07073	0.364171	0	0	21	1362
GO:0035176 social behavior	2	0.0710652	1.02	0.05	Biological Process	GO:0035176	social behavior	0.0710652	0.364171	0	0	2	40
GO:0042048 olfactory behavior	2	0.0710652	1.02	0.05	Biological Process	GO:0042048	olfactory behavior	0.0710652	0.364171	0	0	2	40
GO:1903670 regulation of sprouting angiogenesis	2	0.0710652	1.02	0.05	Biological Process	GO:1903670	regulation of sprouting angiogenesis	0.0710652	0.364171	0	0	2	40
GO:0030136 clathrin-coated vesicle	3	0.0712482	1.364	0.036	Cellular Component	GO:0030136	clathrin-coated vesicle	0.0712482	0.282304	0	0	3	84
GO:0003002 regionalization	9	0.071562	4.592	0.019	Biological Process	GO:0003002	regionalization	0.071562	0.364171	0	0	9	466
GO:0000904 cell morphogenesis involved in differentiation	14	0.0717364	7.143	0.017	Biological Process	GO:0000904	cell morphogenesis involved in differentiation	0.0717364	0.364171	0	0	14	828
GO:0001701 in utero embryonic development	6	0.0720116	3.061	0.023	Biological Process	GO:0001701	in utero embryonic development	0.0720116	0.364171	0	0	6	265
GO:0050663 cytokine secretion	6	0.0720116	3.061	0.023	Biological Process	GO:0050663	cytokine secretion	0.0720116	0.364171	0	0	6	265
GO:0001756 somitogenesis	3	0.0724064	1.531	0.034	Biological Process	GO:0001756	somitogenesis	0.0724064	0.364171	0	0	3	88
GO:0019730 antimicrobial humoral response	3	0.0724064	1.531	0.034	Biological Process	GO:0019730	antimicrobial humoral response	0.0724064	0.364171	0	0	3	88
GO:0043085 positive regulation of catalytic activity	13	0.0724212	6.633	0.017	Biological Process	GO:0043085	positive regulation of catalytic activity	0.0724212	0.364171	0	0	13	755
GO:0017081 chloride channel regulator activity	2	0.073046	0.922	0.051	Molecular Function	GO:0017081	chloride channel regulator activity	0.073046	0.272461	0	0	2	39
GO:0001525 angiogenesis	9	0.0730639	4.592	0.019	Biological Process	GO:0001525	angiogenesis	0.0730639	0.364171	0	0	9	468
GO:0015934 large ribosomal subunit	3	0.0732607	1.364	0.035	Cellular Component	GO:0015934	large ribosomal subunit	0.0732607	0.287565	0	0	3	85
GO:0004497 monooxygenase activity	5	0.0733215	2.304	0.026	Molecular Function	GO:0004497	monooxygenase activity	0.0733215	0.272461	0	0	5	195
GO:0031033 myosin filament organization	2	0.0741876	1.02	0.049	Biological Process	GO:0031033	myosin filament organization	0.0741876	0.364171	0	0	2	41
GO:0048008 platelet-derived growth factor receptor signaling pathway	2	0.0741876	1.02	0.049	Biological Process	GO:0048008	platelet-derived growth factor receptor signaling pathway	0.0741876	0.364171	0	0	2	41
GO:0051703 intraspecies interaction between organisms	2	0.0741876	1.02	0.049	Biological Process	GO:0051703	intraspecies interaction between organisms	0.0741876	0.364171	0	0	2	41
GO:0000717 nucleotide-excision repair, DNA duplex unwinding	1	0.0742519	0.51	0.143	Biological Process	GO:0000717	nucleotide-excision repair, DNA duplex unwinding	0.0742519	0.364171	0	0	1	7
GO:0000965 mitochondrial RNA 3'-end processing	1	0.0742519	0.51	0.143	Biological Process	GO:0000965	mitochondrial RNA 3'-end processing	0.0742519	0.364171	0	0	1	7
GO:0001840 neural plate development	1	0.0742519	0.51	0.143	Biological Process	GO:0001840	neural plate development	0.0742519	0.364171	0	0	1	7
GO:0006537 glutamate biosynthetic process	1	0.0742519	0.51	0.143	Biological Process	GO:0006537	glutamate biosynthetic process	0.0742519	0.364171	0	0	1	7
GO:0007516 hemocyte development	1	0.0742519	0.51	0.143	Biological Process	GO:0007516	hemocyte development	0.0742519	0.364171	0	0	1	7
GO:0008295 spermidine biosynthetic process	1	0.0742519	0.51	0.143	Biological Process	GO:0008295	spermidine biosynthetic process	0.0742519	0.364171	0	0	1	7
GO:0009445 putrescine metabolic process	1	0.0742519	0.51	0.143	Biological Process	GO:0009445	putrescine metabolic process	0.0742519	0.364171	0	0	1	7
GO:0021934 hindbrain tangential cell migration	1	0.0742519	0.51	0.143	Biological Process	GO:0021934	hindbrain tangential cell migration	0.0742519	0.364171	0	0	1	7
GO:0022010 central nervous system myelination	1	0.0742519	0.51	0.143	Biological Process	GO:0022010	central nervous system myelination	0.0742519	0.364171	0	0	1	7
GO:0031943 regulation of glucocorticoid metabolic process	1	0.0742519	0.51	0.143	Biological Process	GO:0031943	regulation of glucocorticoid metabolic process	0.0742519	0.364171	0	0	1	7
GO:0033700 phospholipid efflux	1	0.0742519	0.51	0.143	Biological Process	GO:0033700	phospholipid efflux	0.0742519	0.364171	0	0	1	7
GO:0034633 retinol transport	1	0.0742519	0.51	0.143	Biological Process	GO:0034633	retinol transport	0.0742519	0.364171	0	0	1	7
GO:0035026 leading edge cell differentiation	1	0.0742519	0.51	0.143	Biological Process	GO:0035026	leading edge cell differentiation	0.0742519	0.364171	0	0	1	7
GO:0035404 histone-serine phosphorylation	1	0.0742519	0.51	0.143	Biological Process	GO:0035404	histone-serine phosphorylation	0.0742519	0.364171	0	0	1	7
GO:0035775 pronephric glomerulus morphogenesis	1	0.0742519	0.51	0.143	Biological Process	GO:0035775	pronephric glomerulus morphogenesis	0.0742519	0.364171	0	0	1	7
GO:0039021 pronephric glomerulus development	1	0.0742519	0.51	0.143	Biological Process	GO:0039021	pronephric glomerulus development	0.0742519	0.364171	0	0	1	7
GO:0042780 tRNA 3'-end processing	1	0.0742519	0.51	0.143	Biological Process	GO:0042780	tRNA 3'-end processing	0.0742519	0.364171	0	0	1	7
GO:0043691 reverse cholesterol transport	1	0.0742519	0.51	0.143	Biological Process	GO:0043691	reverse cholesterol transport	0.0742519	0.364171	0	0	1	7
GO:0046663 dorsal closure, leading edge cell differentiation	1	0.0742519	0.51	0.143	Biological Process	GO:0046663	dorsal closure, leading edge cell differentiation	0.0742519	0.364171	0	0	1	7
GO:0046864 isoprenoid transport	1	0.0742519	0.51	0.143	Biological Process	GO:0046864	isoprenoid transport	0.0742519	0.364171	0	0	1	7
GO:0046865 terpenoid transport	1	0.0742519	0.51	0.143	Biological Process	GO:0046865	terpenoid transport	0.0742519	0.364171	0	0	1	7
GO:0051988 regulation of attachment of spindle microtubules to kinetochore	1	0.0742519	0.51	0.143	Biological Process	GO:0051988	regulation of attachment of spindle microtubules to kinetochore	0.0742519	0.364171	0	0	1	7
GO:0060034 notochord cell differentiation	1	0.0742519	0.51	0.143	Biological Process	GO:0060034	notochord cell differentiation	0.0742519	0.364171	0	0	1	7
GO:0060272 embryonic skeletal joint morphogenesis	1	0.0742519	0.51	0.143	Biological Process	GO:0060272	embryonic skeletal joint morphogenesis	0.0742519	0.364171	0	0	1	7
GO:0060693 regulation of branching involved in salivary gland morphogenesis	1	0.0742519	0.51	0.143	Biological Process	GO:0060693	regulation of branching involved in salivary gland morphogenesis	0.0742519	0.364171	0	0	1	7
GO:0061000 negative regulation of dendritic spine development	1	0.0742519	0.51	0.143	Biological Process	GO:0061000	negative regulation of dendritic spine development	0.0742519	0.364171	0	0	1	7
GO:0071545 inositol phosphate catabolic process	1	0.0742519	0.51	0.143	Biological Process	GO:0071545	inositol phosphate catabolic process	0.0742519	0.364171	0	0	1	7
GO:0071938 vitamin A transport	1	0.0742519	0.51	0.143	Biological Process	GO:0071938	vitamin A transport	0.0742519	0.364171	0	0	1	7
GO:0071939 vitamin A import	1	0.0742519	0.51	0.143	Biological Process	GO:0071939	vitamin A import	0.0742519	0.364171	0	0	1	7
GO:0090030 regulation of steroid hormone biosynthetic process	1	0.0742519	0.51	0.143	Biological Process	GO:0090030	regulation of steroid hormone biosynthetic process	0.0742519	0.364171	0	0	1	7
GO:0090069 regulation of ribosome biogenesis	1	0.0742519	0.51	0.143	Biological Process	GO:0090069	regulation of ribosome biogenesis	0.0742519	0.364171	0	0	1	7
GO:0090177 establishment of planar polarity involved in neural tube closure	1	0.0742519	0.51	0.143	Biological Process	GO:0090177	establishment of planar polarity involved in neural tube closure	0.0742519	0.364171	0	0	1	7
GO:0090178 regulation of establishment of planar polarity involved in neural tube closure	1	0.0742519	0.51	0.143	Biological Process	GO:0090178	regulation of establishment of planar polarity involved in neural tube closure	0.0742519	0.364171	0	0	1	7
GO:0090344 negative regulation of cell aging	1	0.0742519	0.51	0.143	Biological Process	GO:0090344	negative regulation of cell aging	0.0742519	0.364171	0	0	1	7
GO:0098743 cell aggregation	1	0.0742519	0.51	0.143	Biological Process	GO:0098743	cell aggregation	0.0742519	0.364171	0	0	1	7
GO:1904861 excitatory synapse assembly	1	0.0742519	0.51	0.143	Biological Process	GO:1904861	excitatory synapse assembly	0.0742519	0.364171	0	0	1	7
GO:0015758 glucose transport	3	0.0743537	1.531	0.034	Biological Process	GO:0015758	glucose transport	0.0743537	0.364171	0	0	3	89
GO:0044433 cytoplasmic vesicle part	12	0.0746976	5.455	0.018	Cellular Component	GO:0044433	cytoplasmic vesicle part	0.0746976	0.289313	0	0	12	658
GO:0061061 muscle structure development	10	0.0748867	5.102	0.018	Biological Process	GO:0061061	muscle structure development	0.0748867	0.366246	0	0	10	541
GO:0042581 specific granule	2	0.0761197	0.909	0.05	Cellular Component	GO:0042581	specific granule	0.0761197	0.289313	0	0	2	40
GO:0000347 THO complex	1	0.0771501	0.455	0.143	Cellular Component	GO:0000347	THO complex	0.0771501	0.289313	0	0	1	7
GO:0000445 THO complex part of transcription export complex	1	0.0771501	0.455	0.143	Cellular Component	GO:0000445	THO complex part of transcription export complex	0.0771501	0.289313	0	0	1	7
GO:0071541 eukaryotic translation initiation factor 3 complex, eIF3m	1	0.0771501	0.455	0.143	Cellular Component	GO:0071541	eukaryotic translation initiation factor 3 complex, eIF3m	0.0771501	0.289313	0	0	1	7
GO:0004438 phosphatidylinositol-3-phosphatase activity	1	0.0772715	0.461	0.143	Molecular Function	GO:0004438	phosphatidylinositol-3-phosphatase activity	0.0772715	0.2805	0	0	1	7
GO:0010997 anaphase-promoting complex binding	1	0.0772715	0.461	0.143	Molecular Function	GO:0010997	anaphase-promoting complex binding	0.0772715	0.2805	0	0	1	7
GO:0022852 glycine-gated chloride ion channel activity	1	0.0772715	0.461	0.143	Molecular Function	GO:0022852	glycine-gated chloride ion channel activity	0.0772715	0.2805	0	0	1	7
GO:0090554 phosphatidylcholine-translocating ATPase activity	1	0.0772715	0.461	0.143	Molecular Function	GO:0090554	phosphatidylcholine-translocating ATPase activity	0.0772715	0.2805	0	0	1	7
GO:0035904 aorta development	2	0.0773533	1.02	0.048	Biological Process	GO:0035904	aorta development	0.0773533	0.369188	0	0	2	42
GO:0061515 myeloid cell development	2	0.0773533	1.02	0.048	Biological Process	GO:0061515	myeloid cell development	0.0773533	0.369188	0	0	2	42
GO:0032501 multicellular organismal process	82	0.0774737	41.837	0.012	Biological Process	GO:0032501	multicellular organismal process	0.0774737	0.369188	0	0	82	6562
GO:0000377 RNA splicing, via transesterification reactions with bulged adenosine as nucleophile	5	0.0778811	2.551	0.024	Biological Process	GO:0000377	RNA splicing, via transesterification reactions with bulged adenosine as nucleophile	0.0778811	0.369188	0	0	5	207
GO:0000398 mRNA splicing, via spliceosome	5	0.0778811	2.551	0.024	Biological Process	GO:0000398	mRNA splicing, via spliceosome	0.0778811	0.369188	0	0	5	207
GO:0032642 regulation of chemokine production	3	0.0783177	1.531	0.033	Biological Process	GO:0032642	regulation of chemokine production	0.0783177	0.369188	0	0	3	91
GO:0031401 positive regulation of protein modification process	13	0.0784058	6.633	0.017	Biological Process	GO:0031401	positive regulation of protein modification process	0.0784058	0.369188	0	0	13	765
GO:1901136 carbohydrate derivative catabolic process	5	0.0791272	2.551	0.024	Biological Process	GO:1901136	carbohydrate derivative catabolic process	0.0791272	0.369188	0	0	5	208
GO:0070820 tertiary granule	2	0.0794419	0.909	0.049	Cellular Component	GO:0070820	tertiary granule	0.0794419	0.295271	0	0	2	41
GO:0015929 hexosaminidase activity	2	0.0796612	0.922	0.049	Molecular Function	GO:0015929	hexosaminidase activity	0.0796612	0.287513	0	0	2	41
GO:0007420 brain development	11	0.079812	5.612	0.018	Biological Process	GO:0007420	brain development	0.079812	0.369188	0	0	11	620
GO:0032602 chemokine production	3	0.0803339	1.531	0.033	Biological Process	GO:0032602	chemokine production	0.0803339	0.369188	0	0	3	92
GO:0048468 cell development	29	0.080468	14.796	0.014	Biological Process	GO:0048468	cell development	0.080468	0.369188	0	0	29	2026
GO:0002200 somatic diversification of immune receptors	2	0.0805609	1.02	0.047	Biological Process	GO:0002200	somatic diversification of immune receptors	0.0805609	0.369188	0	0	2	43
GO:0016073 snRNA metabolic process	2	0.0805609	1.02	0.047	Biological Process	GO:0016073	snRNA metabolic process	0.0805609	0.369188	0	0	2	43
GO:0017144 drug metabolic process	2	0.0805609	1.02	0.047	Biological Process	GO:0017144	drug metabolic process	0.0805609	0.369188	0	0	2	43
GO:0051893 regulation of focal adhesion assembly	2	0.0805609	1.02	0.047	Biological Process	GO:0051893	regulation of focal adhesion assembly	0.0805609	0.369188	0	0	2	43
GO:0090109 regulation of cell-substrate junction assembly	2	0.0805609	1.02	0.047	Biological Process	GO:0090109	regulation of cell-substrate junction assembly	0.0805609	0.369188	0	0	2	43
GO:0050708 regulation of protein secretion	8	0.080763	4.082	0.02	Biological Process	GO:0050708	regulation of protein secretion	0.080763	0.369188	0	0	8	408
GO:0007186 G-protein coupled receptor signaling pathway	18	0.0814079	9.184	0.016	Biological Process	GO:0007186	G-protein coupled receptor signaling pathway	0.0814079	0.369188	0	0	18	1151
GO:0015833 peptide transport	6	0.0815389	3.061	0.022	Biological Process	GO:0015833	peptide transport	0.0815389	0.369188	0	0	6	274
GO:0034641 cellular nitrogen compound metabolic process	72	0.0815672	36.735	0.013	Biological Process	GO:0034641	cellular nitrogen compound metabolic process	0.0815672	0.369188	0	0	72	5694
GO:0070405 ammonium ion binding	3	0.0818601	1.382	0.034	Molecular Function	GO:0070405	ammonium ion binding	0.0818601	0.291784	0	0	3	89
GO:1902589 single-organism organelle organization	31	0.0821954	15.816	0.014	Biological Process	GO:1902589	single-organism organelle organization	0.0821954	0.369188	0	0	31	2194
GO:0030510 regulation of BMP signaling pathway	3	0.0823724	1.531	0.032	Biological Process	GO:0030510	regulation of BMP signaling pathway	0.0823724	0.369188	0	0	3	93
GO:0071260 cellular response to mechanical stimulus	3	0.0823724	1.531	0.032	Biological Process	GO:0071260	cellular response to mechanical stimulus	0.0823724	0.369188	0	0	3	93
GO:0008047 enzyme activator activity	6	0.0828752	2.765	0.023	Molecular Function	GO:0008047	enzyme activator activity	0.0828752	0.291784	0	0	6	264
GO:0046883 regulation of hormone secretion	5	0.0829298	2.551	0.024	Biological Process	GO:0046883	regulation of hormone secretion	0.0829298	0.369188	0	0	5	211
GO:0008395 steroid hydroxylase activity	2	0.0830363	0.922	0.048	Molecular Function	GO:0008395	steroid hydroxylase activity	0.0830363	0.291784	0	0	2	42
GO:0051183 vitamin transporter activity	2	0.0830363	0.922	0.048	Molecular Function	GO:0051183	vitamin transporter activity	0.0830363	0.291784	0	0	2	42
GO:0032504 multicellular organism reproduction	13	0.0834171	6.633	0.017	Biological Process	GO:0032504	multicellular organism reproduction	0.0834171	0.369188	0	0	13	773
GO:0016324 apical plasma membrane	7	0.0834799	3.182	0.021	Cellular Component	GO:0016324	apical plasma membrane	0.0834799	0.307557	0	0	7	329
GO:0031343 positive regulation of cell killing	2	0.0838092	1.02	0.045	Biological Process	GO:0031343	positive regulation of cell killing	0.0838092	0.369188	0	0	2	44
GO:0046148 pigment biosynthetic process	2	0.0838092	1.02	0.045	Biological Process	GO:0046148	pigment biosynthetic process	0.0838092	0.369188	0	0	2	44
GO:0046686 response to cadmium ion	2	0.0838092	1.02	0.045	Biological Process	GO:0046686	response to cadmium ion	0.0838092	0.369188	0	0	2	44
GO:0050771 negative regulation of axonogenesis	2	0.0838092	1.02	0.045	Biological Process	GO:0050771	negative regulation of axonogenesis	0.0838092	0.369188	0	0	2	44
GO:0098661 inorganic anion transmembrane transport	2	0.0838092	1.02	0.045	Biological Process	GO:0098661	inorganic anion transmembrane transport	0.0838092	0.369188	0	0	2	44
GO:0051241 negative regulation of multicellular organismal process	14	0.0839503	7.143	0.016	Biological Process	GO:0051241	negative regulation of multicellular organismal process	0.0839503	0.369188	0	0	14	849
GO:0009893 positive regulation of metabolic process	32	0.0840162	16.327	0.014	Biological Process	GO:0009893	positive regulation of metabolic process	0.0840162	0.369188	0	0	32	2281
GO:0035107 appendage morphogenesis	5	0.0842186	2.551	0.024	Biological Process	GO:0035107	appendage morphogenesis	0.0842186	0.369188	0	0	5	212
GO:0001711 endodermal cell fate commitment	1	0.0844016	0.51	0.125	Biological Process	GO:0001711	endodermal cell fate commitment	0.0844016	0.369188	0	0	1	8
GO:0001778 plasma membrane repair	1	0.0844016	0.51	0.125	Biological Process	GO:0001778	plasma membrane repair	0.0844016	0.369188	0	0	1	8
GO:0001886 endothelial cell morphogenesis	1	0.0844016	0.51	0.125	Biological Process	GO:0001886	endothelial cell morphogenesis	0.0844016	0.369188	0	0	1	8
GO:0003140 determination of left/right asymmetry in lateral mesoderm	1	0.0844016	0.51	0.125	Biological Process	GO:0003140	determination of left/right asymmetry in lateral mesoderm	0.0844016	0.369188	0	0	1	8
GO:0003154 BMP signaling pathway involved in determination of left/right symmetry	1	0.0844016	0.51	0.125	Biological Process	GO:0003154	BMP signaling pathway involved in determination of left/right symmetry	0.0844016	0.369188	0	0	1	8
GO:0003303 BMP signaling pathway involved in heart jogging	1	0.0844016	0.51	0.125	Biological Process	GO:0003303	BMP signaling pathway involved in heart jogging	0.0844016	0.369188	0	0	1	8
GO:0006295 nucleotide-excision repair, DNA incision, 3'-to lesion	1	0.0844016	0.51	0.125	Biological Process	GO:0006295	nucleotide-excision repair, DNA incision, 3'-to lesion	0.0844016	0.369188	0	0	1	8
GO:0006598 polyamine catabolic process	1	0.0844016	0.51	0.125	Biological Process	GO:0006598	polyamine catabolic process	0.0844016	0.369188	0	0	1	8
GO:0007414 axonal defasciculation	1	0.0844016	0.51	0.125	Biological Process	GO:0007414	axonal defasciculation	0.0844016	0.369188	0	0	1	8
GO:0008215 spermine metabolic process	1	0.0844016	0.51	0.125	Biological Process	GO:0008215	spermine metabolic process	0.0844016	0.369188	0	0	1	8
GO:0010566 regulation of ketone biosynthetic process	1	0.0844016	0.51	0.125	Biological Process	GO:0010566	regulation of ketone biosynthetic process	0.0844016	0.369188	0	0	1	8
GO:0010801 negative regulation of peptidyl-threonine phosphorylation	1	0.0844016	0.51	0.125	Biological Process	GO:0010801	negative regulation of peptidyl-threonine phosphorylation	0.0844016	0.369188	0	0	1	8
GO:0016074 snoRNA metabolic process	1	0.0844016	0.51	0.125	Biological Process	GO:0016074	snoRNA metabolic process	0.0844016	0.369188	0	0	1	8
GO:0030812 negative regulation of nucleotide catabolic process	1	0.0844016	0.51	0.125	Biological Process	GO:0030812	negative regulation of nucleotide catabolic process	0.0844016	0.369188	0	0	1	8
GO:0031017 exocrine pancreas development	1	0.0844016	0.51	0.125	Biological Process	GO:0031017	exocrine pancreas development	0.0844016	0.369188	0	0	1	8
GO:0031038 myosin II filament organization	1	0.0844016	0.51	0.125	Biological Process	GO:0031038	myosin II filament organization	0.0844016	0.369188	0	0	1	8
GO:0031645 negative regulation of neurological system process	1	0.0844016	0.51	0.125	Biological Process	GO:0031645	negative regulation of neurological system process	0.0844016	0.369188	0	0	1	8
GO:0032291 axon ensheathment in central nervous system	1	0.0844016	0.51	0.125	Biological Process	GO:0032291	axon ensheathment in central nervous system	0.0844016	0.369188	0	0	1	8
GO:0032488 Cdc42 protein signal transduction	1	0.0844016	0.51	0.125	Biological Process	GO:0032488	Cdc42 protein signal transduction	0.0844016	0.369188	0	0	1	8
GO:0033240 positive regulation of cellular amine metabolic process	1	0.0844016	0.51	0.125	Biological Process	GO:0033240	positive regulation of cellular amine metabolic process	0.0844016	0.369188	0	0	1	8
GO:0034475 U4 snRNA 3'-end processing	1	0.0844016	0.51	0.125	Biological Process	GO:0034475	U4 snRNA 3'-end processing	0.0844016	0.369188	0	0	1	8
GO:0035017 cuticle pattern formation	1	0.0844016	0.51	0.125	Biological Process	GO:0035017	cuticle pattern formation	0.0844016	0.369188	0	0	1	8
GO:0035461 vitamin transmembrane transport	1	0.0844016	0.51	0.125	Biological Process	GO:0035461	vitamin transmembrane transport	0.0844016	0.369188	0	0	1	8
GO:0043144 snoRNA processing	1	0.0844016	0.51	0.125	Biological Process	GO:0043144	snoRNA processing	0.0844016	0.369188	0	0	1	8
GO:0043217 myelin maintenance	1	0.0844016	0.51	0.125	Biological Process	GO:0043217	myelin maintenance	0.0844016	0.369188	0	0	1	8
GO:0045200 establishment of neuroblast polarity	1	0.0844016	0.51	0.125	Biological Process	GO:0045200	establishment of neuroblast polarity	0.0844016	0.369188	0	0	1	8
GO:0045978 negative regulation of nucleoside metabolic process	1	0.0844016	0.51	0.125	Biological Process	GO:0045978	negative regulation of nucleoside metabolic process	0.0844016	0.369188	0	0	1	8
GO:0046339 diacylglycerol metabolic process	1	0.0844016	0.51	0.125	Biological Process	GO:0046339	diacylglycerol metabolic process	0.0844016	0.369188	0	0	1	8
GO:0048264 determination of ventral identity	1	0.0844016	0.51	0.125	Biological Process	GO:0048264	determination of ventral identity	0.0844016	0.369188	0	0	1	8
GO:0050860 negative regulation of T cell receptor signaling pathway	1	0.0844016	0.51	0.125	Biological Process	GO:0050860	negative regulation of T cell receptor signaling pathway	0.0844016	0.369188	0	0	1	8
GO:0052047 interaction with other organism via secreted substance involved in symbiotic interaction	1	0.0844016	0.51	0.125	Biological Process	GO:0052047	interaction with other organism via secreted substance involved in symbiotic interaction	0.0844016	0.369188	0	0	1	8
GO:0060211 regulation of nuclear-transcribed mRNA poly(A) tail shortening	1	0.0844016	0.51	0.125	Biological Process	GO:0060211	regulation of nuclear-transcribed mRNA poly(A) tail shortening	0.0844016	0.369188	0	0	1	8
GO:0060213 positive regulation of nuclear-transcribed mRNA poly(A) tail shortening	1	0.0844016	0.51	0.125	Biological Process	GO:0060213	positive regulation of nuclear-transcribed mRNA poly(A) tail shortening	0.0844016	0.369188	0	0	1	8
GO:0060242 contact inhibition	1	0.0844016	0.51	0.125	Biological Process	GO:0060242	contact inhibition	0.0844016	0.369188	0	0	1	8
GO:0060287 epithelial cilium movement involved in determination of left/right asymmetry	1	0.0844016	0.51	0.125	Biological Process	GO:0060287	epithelial cilium movement involved in determination of left/right asymmetry	0.0844016	0.369188	0	0	1	8
GO:0061580 colon epithelial cell migration	1	0.0844016	0.51	0.125	Biological Process	GO:0061580	colon epithelial cell migration	0.0844016	0.369188	0	0	1	8
GO:0070935 3'-UTR-mediated mRNA stabilization	1	0.0844016	0.51	0.125	Biological Process	GO:0070935	3'-UTR-mediated mRNA stabilization	0.0844016	0.369188	0	0	1	8
GO:0090148 membrane fission	1	0.0844016	0.51	0.125	Biological Process	GO:0090148	membrane fission	0.0844016	0.369188	0	0	1	8
GO:0090251 protein localization involved in establishment of planar polarity	1	0.0844016	0.51	0.125	Biological Process	GO:0090251	protein localization involved in establishment of planar polarity	0.0844016	0.369188	0	0	1	8
GO:0090646 mitochondrial tRNA processing	1	0.0844016	0.51	0.125	Biological Process	GO:0090646	mitochondrial tRNA processing	0.0844016	0.369188	0	0	1	8
GO:1901299 negative regulation of hydrogen peroxide-mediated programmed cell death	1	0.0844016	0.51	0.125	Biological Process	GO:1901299	negative regulation of hydrogen peroxide-mediated programmed cell death	0.0844016	0.369188	0	0	1	8
GO:1901534 positive regulation of hematopoietic progenitor cell differentiation	1	0.0844016	0.51	0.125	Biological Process	GO:1901534	positive regulation of hematopoietic progenitor cell differentiation	0.0844016	0.369188	0	0	1	8
GO:1903121 regulation of TRAIL-activated apoptotic signaling pathway	1	0.0844016	0.51	0.125	Biological Process	GO:1903121	regulation of TRAIL-activated apoptotic signaling pathway	0.0844016	0.369188	0	0	1	8
GO:1903579 negative regulation of ATP metabolic process	1	0.0844016	0.51	0.125	Biological Process	GO:1903579	negative regulation of ATP metabolic process	0.0844016	0.369188	0	0	1	8
GO:1903984 positive regulation of TRAIL-activated apoptotic signaling pathway	1	0.0844016	0.51	0.125	Biological Process	GO:1903984	positive regulation of TRAIL-activated apoptotic signaling pathway	0.0844016	0.369188	0	0	1	8
GO:1904668 positive regulation of ubiquitin protein ligase activity	1	0.0844016	0.51	0.125	Biological Process	GO:1904668	positive regulation of ubiquitin protein ligase activity	0.0844016	0.369188	0	0	1	8
GO:2000223 regulation of BMP signaling pathway involved in heart jogging	1	0.0844016	0.51	0.125	Biological Process	GO:2000223	regulation of BMP signaling pathway involved in heart jogging	0.0844016	0.369188	0	0	1	8
GO:2000807 regulation of synaptic vesicle clustering	1	0.0844016	0.51	0.125	Biological Process	GO:2000807	regulation of synaptic vesicle clustering	0.0844016	0.369188	0	0	1	8
GO:0030258 lipid modification	4	0.084658	2.041	0.026	Biological Process	GO:0030258	lipid modification	0.084658	0.369827	0	0	4	151
GO:0000375 RNA splicing, via transesterification reactions	5	0.085518	2.551	0.023	Biological Process	GO:0000375	RNA splicing, via transesterification reactions	0.085518	0.371888	0	0	5	213
GO:0006898 receptor-mediated endocytosis	6	0.0859894	3.061	0.022	Biological Process	GO:0006898	receptor-mediated endocytosis	0.0859894	0.371888	0	0	6	278
GO:0008329 signaling pattern recognition receptor activity	3	0.0861696	1.382	0.033	Molecular Function	GO:0008329	signaling pattern recognition receptor activity	0.0861696	0.291784	0	0	3	91
GO:0038187 pattern recognition receptor activity	3	0.0861696	1.382	0.033	Molecular Function	GO:0038187	pattern recognition receptor activity	0.0861696	0.291784	0	0	3	91
GO:0033500 carbohydrate homeostasis	4	0.08624	2.041	0.026	Biological Process	GO:0033500	carbohydrate homeostasis	0.08624	0.371888	0	0	4	152
GO:0042593 glucose homeostasis	4	0.08624	2.041	0.026	Biological Process	GO:0042593	glucose homeostasis	0.08624	0.371888	0	0	4	152
GO:0005548 phospholipid transporter activity	2	0.0864546	0.922	0.047	Molecular Function	GO:0005548	phospholipid transporter activity	0.0864546	0.291784	0	0	2	43
GO:0008645 hexose transport	3	0.086516	1.531	0.032	Biological Process	GO:0008645	hexose transport	0.086516	0.371888	0	0	3	95
GO:0032434 regulation of proteasomal ubiquitin-dependent protein catabolic process	3	0.086516	1.531	0.032	Biological Process	GO:0032434	regulation of proteasomal ubiquitin-dependent protein catabolic process	0.086516	0.371888	0	0	3	95
GO:1902532 negative regulation of intracellular signal transduction	8	0.0870299	4.082	0.019	Biological Process	GO:1902532	negative regulation of intracellular signal transduction	0.0870299	0.371888	0	0	8	415
GO:0017145 stem cell division	2	0.0870969	1.02	0.044	Biological Process	GO:0017145	stem cell division	0.0870969	0.371888	0	0	2	45
GO:0031341 regulation of cell killing	2	0.0870969	1.02	0.044	Biological Process	GO:0031341	regulation of cell killing	0.0870969	0.371888	0	0	2	45
GO:0033059 cellular pigmentation	2	0.0870969	1.02	0.044	Biological Process	GO:0033059	cellular pigmentation	0.0870969	0.371888	0	0	2	45
GO:1903391 regulation of adherens junction organization	2	0.0870969	1.02	0.044	Biological Process	GO:1903391	regulation of adherens junction organization	0.0870969	0.371888	0	0	2	45
GO:0000164 protein phosphatase type 1 complex	1	0.0876767	0.455	0.125	Cellular Component	GO:0000164	protein phosphatase type 1 complex	0.0876767	0.315799	0	0	1	8
GO:0099617 matrix side of mitochondrial inner membrane	1	0.0876767	0.455	0.125	Cellular Component	GO:0099617	matrix side of mitochondrial inner membrane	0.0876767	0.315799	0	0	1	8
GO:0003943 N-acetylgalactosamine-4-sulfatase activity	1	0.0878139	0.461	0.125	Molecular Function	GO:0003943	N-acetylgalactosamine-4-sulfatase activity	0.0878139	0.291784	0	0	1	8
GO:0004704 NF-kappaB-inducing kinase activity	1	0.0878139	0.461	0.125	Molecular Function	GO:0004704	NF-kappaB-inducing kinase activity	0.0878139	0.291784	0	0	1	8
GO:0016833 oxo-acid-lyase activity	1	0.0878139	0.461	0.125	Molecular Function	GO:0016833	oxo-acid-lyase activity	0.0878139	0.291784	0	0	1	8
GO:0019957 C-C chemokine binding	1	0.0878139	0.461	0.125	Molecular Function	GO:0019957	C-C chemokine binding	0.0878139	0.291784	0	0	1	8
GO:0030297 transmembrane receptor protein tyrosine kinase activator activity	1	0.0878139	0.461	0.125	Molecular Function	GO:0030297	transmembrane receptor protein tyrosine kinase activator activity	0.0878139	0.291784	0	0	1	8
GO:0030898 actin-dependent ATPase activity	1	0.0878139	0.461	0.125	Molecular Function	GO:0030898	actin-dependent ATPase activity	0.0878139	0.291784	0	0	1	8
GO:0052744 phosphatidylinositol monophosphate phosphatase activity	1	0.0878139	0.461	0.125	Molecular Function	GO:0052744	phosphatidylinositol monophosphate phosphatase activity	0.0878139	0.291784	0	0	1	8
GO:0097157 pre-mRNA intronic binding	1	0.0878139	0.461	0.125	Molecular Function	GO:0097157	pre-mRNA intronic binding	0.0878139	0.291784	0	0	1	8
GO:0071013 catalytic step 2 spliceosome	3	0.0880391	1.364	0.033	Cellular Component	GO:0071013	catalytic step 2 spliceosome	0.0880391	0.315799	0	0	3	92
GO:0044281 small molecule metabolic process	30	0.0880735	15.306	0.014	Biological Process	GO:0044281	small molecule metabolic process	0.0880735	0.371888	0	0	30	2127
GO:0005840 ribosome	5	0.0887244	2.273	0.024	Cellular Component	GO:0005840	ribosome	0.0887244	0.315799	0	0	5	207
GO:0051260 protein homooligomerization	6	0.0894139	3.061	0.021	Biological Process	GO:0051260	protein homooligomerization	0.0894139	0.371888	0	0	6	281
GO:0090087 regulation of peptide transport	5	0.0894793	2.551	0.023	Biological Process	GO:0090087	regulation of peptide transport	0.0894793	0.371888	0	0	5	216
GO:0045295 gamma-catenin binding	2	0.0899145	0.922	0.045	Molecular Function	GO:0045295	gamma-catenin binding	0.0899145	0.297191	0	0	2	44
GO:0032270 positive regulation of cellular protein metabolic process	15	0.0900283	7.653	0.016	Biological Process	GO:0032270	positive regulation of cellular protein metabolic process	0.0900283	0.371888	0	0	15	935
GO:0023061 signal release	7	0.0900585	3.571	0.02	Biological Process	GO:0023061	signal release	0.0900585	0.371888	0	0	7	349
GO:0016043 cellular component organization	69	0.0904055	35.204	0.013	Biological Process	GO:0016043	cellular component organization	0.0904055	0.371888	0	0	69	5463
GO:0030212 hyaluronan metabolic process	2	0.0904228	1.02	0.043	Biological Process	GO:0030212	hyaluronan metabolic process	0.0904228	0.371888	0	0	2	46
GO:0051443 positive regulation of ubiquitin-protein transferase activity	2	0.0904228	1.02	0.043	Biological Process	GO:0051443	positive regulation of ubiquitin-protein transferase activity	0.0904228	0.371888	0	0	2	46
GO:0009791 post-embryonic development	6	0.0905718	3.061	0.021	Biological Process	GO:0009791	post-embryonic development	0.0905718	0.371888	0	0	6	282
GO:0051347 positive regulation of transferase activity	8	0.0907357	4.082	0.019	Biological Process	GO:0051347	positive regulation of transferase activity	0.0907357	0.371888	0	0	8	419
GO:0055076 transition metal ion homeostasis	3	0.0907463	1.531	0.031	Biological Process	GO:0055076	transition metal ion homeostasis	0.0907463	0.371888	0	0	3	97
GO:0009968 negative regulation of signal transduction	14	0.0908513	7.143	0.016	Biological Process	GO:0009968	negative regulation of signal transduction	0.0908513	0.371888	0	0	14	860
GO:0016055 Wnt signaling pathway	7	0.0910916	3.571	0.02	Biological Process	GO:0016055	Wnt signaling pathway	0.0910916	0.371888	0	0	7	350
GO:0060322 head development	11	0.0914077	5.612	0.017	Biological Process	GO:0060322	head development	0.0914077	0.371888	0	0	11	636
GO:0044763 single-organism cellular process	145	0.0917407	73.98	0.012	Biological Process	GO:0044763	single-organism cellular process	0.0917407	0.371888	0	0	145	12411
GO:0005739 mitochondrion	21	0.0919032	9.545	0.016	Cellular Component	GO:0005739	mitochondrion	0.0919032	0.324364	0	0	21	1351
GO:0051301 cell division	13	0.0926687	6.633	0.017	Biological Process	GO:0051301	cell division	0.0926687	0.371888	0	0	13	787
GO:0019208 phosphatase regulator activity	2	0.0934148	0.922	0.044	Molecular Function	GO:0019208	phosphatase regulator activity	0.0934148	0.305408	0	0	2	45
GO:0033613 activating transcription factor binding	2	0.0934148	0.922	0.044	Molecular Function	GO:0033613	activating transcription factor binding	0.0934148	0.305408	0	0	2	45
GO:0060070 canonical Wnt signaling pathway	5	0.0935347	2.551	0.023	Biological Process	GO:0060070	canonical Wnt signaling pathway	0.0935347	0.371888	0	0	5	219
GO:0051641 cellular localization	37	0.0937216	18.878	0.014	Biological Process	GO:0051641	cellular localization	0.0937216	0.371888	0	0	37	2722
GO:0006027 glycosaminoglycan catabolic process	2	0.0937855	1.02	0.043	Biological Process	GO:0006027	glycosaminoglycan catabolic process	0.0937855	0.371888	0	0	2	47
GO:0030166 proteoglycan biosynthetic process	2	0.0937855	1.02	0.043	Biological Process	GO:0030166	proteoglycan biosynthetic process	0.0937855	0.371888	0	0	2	47
GO:0085029 extracellular matrix assembly	2	0.0937855	1.02	0.043	Biological Process	GO:0085029	extracellular matrix assembly	0.0937855	0.371888	0	0	2	47
GO:2000106 regulation of leukocyte apoptotic process	2	0.0937855	1.02	0.043	Biological Process	GO:2000106	regulation of leukocyte apoptotic process	0.0937855	0.371888	0	0	2	47
GO:0045184 establishment of protein localization	25	0.0939986	12.755	0.014	Biological Process	GO:0045184	establishment of protein localization	0.0939986	0.371888	0	0	25	1733
GO:0051186 cofactor metabolic process	7	0.0942312	3.571	0.02	Biological Process	GO:0051186	cofactor metabolic process	0.0942312	0.371888	0	0	7	353
GO:0001829 trophectodermal cell differentiation	1	0.0944406	0.51	0.111	Biological Process	GO:0001829	trophectodermal cell differentiation	0.0944406	0.371888	0	0	1	9
GO:0002192 IRES-dependent translational initiation	1	0.0944406	0.51	0.111	Biological Process	GO:0002192	IRES-dependent translational initiation	0.0944406	0.371888	0	0	1	9
GO:0006054 N-acetylneuraminate metabolic process	1	0.0944406	0.51	0.111	Biological Process	GO:0006054	N-acetylneuraminate metabolic process	0.0944406	0.371888	0	0	1	9
GO:0006654 phosphatidic acid biosynthetic process	1	0.0944406	0.51	0.111	Biological Process	GO:0006654	phosphatidic acid biosynthetic process	0.0944406	0.371888	0	0	1	9
GO:0006726 eye pigment biosynthetic process	1	0.0944406	0.51	0.111	Biological Process	GO:0006726	eye pigment biosynthetic process	0.0944406	0.371888	0	0	1	9
GO:0007395 dorsal closure, spreading of leading edge cells	1	0.0944406	0.51	0.111	Biological Process	GO:0007395	dorsal closure, spreading of leading edge cells	0.0944406	0.371888	0	0	1	9
GO:0008211 glucocorticoid metabolic process	1	0.0944406	0.51	0.111	Biological Process	GO:0008211	glucocorticoid metabolic process	0.0944406	0.371888	0	0	1	9
GO:0008216 spermidine metabolic process	1	0.0944406	0.51	0.111	Biological Process	GO:0008216	spermidine metabolic process	0.0944406	0.371888	0	0	1	9
GO:0010159 specification of organ position	1	0.0944406	0.51	0.111	Biological Process	GO:0010159	specification of organ position	0.0944406	0.371888	0	0	1	9
GO:0010457 centriole-centriole cohesion	1	0.0944406	0.51	0.111	Biological Process	GO:0010457	centriole-centriole cohesion	0.0944406	0.371888	0	0	1	9
GO:0019262 N-acetylneuraminate catabolic process	1	0.0944406	0.51	0.111	Biological Process	GO:0019262	N-acetylneuraminate catabolic process	0.0944406	0.371888	0	0	1	9
GO:0031998 regulation of fatty acid beta-oxidation	1	0.0944406	0.51	0.111	Biological Process	GO:0031998	regulation of fatty acid beta-oxidation	0.0944406	0.371888	0	0	1	9
GO:0032627 interleukin-23 production	1	0.0944406	0.51	0.111	Biological Process	GO:0032627	interleukin-23 production	0.0944406	0.371888	0	0	1	9
GO:0032667 regulation of interleukin-23 production	1	0.0944406	0.51	0.111	Biological Process	GO:0032667	regulation of interleukin-23 production	0.0944406	0.371888	0	0	1	9
GO:0033033 negative regulation of myeloid cell apoptotic process	1	0.0944406	0.51	0.111	Biological Process	GO:0033033	negative regulation of myeloid cell apoptotic process	0.0944406	0.371888	0	0	1	9
GO:0033147 negative regulation of intracellular estrogen receptor signaling pathway	1	0.0944406	0.51	0.111	Biological Process	GO:0033147	negative regulation of intracellular estrogen receptor signaling pathway	0.0944406	0.371888	0	0	1	9
GO:0033292 T-tubule organization	1	0.0944406	0.51	0.111	Biological Process	GO:0033292	T-tubule organization	0.0944406	0.371888	0	0	1	9
GO:0034377 plasma lipoprotein particle assembly	1	0.0944406	0.51	0.111	Biological Process	GO:0034377	plasma lipoprotein particle assembly	0.0944406	0.371888	0	0	1	9
GO:0035581 sequestering of extracellular ligand from receptor	1	0.0944406	0.51	0.111	Biological Process	GO:0035581	sequestering of extracellular ligand from receptor	0.0944406	0.371888	0	0	1	9
GO:0035583 sequestering of TGFbeta in extracellular matrix	1	0.0944406	0.51	0.111	Biological Process	GO:0035583	sequestering of TGFbeta in extracellular matrix	0.0944406	0.371888	0	0	1	9
GO:0035721 intraciliary retrograde transport	1	0.0944406	0.51	0.111	Biological Process	GO:0035721	intraciliary retrograde transport	0.0944406	0.371888	0	0	1	9
GO:0035907 dorsal aorta development	1	0.0944406	0.51	0.111	Biological Process	GO:0035907	dorsal aorta development	0.0944406	0.371888	0	0	1	9
GO:0036371 protein localization to T-tubule	1	0.0944406	0.51	0.111	Biological Process	GO:0036371	protein localization to T-tubule	0.0944406	0.371888	0	0	1	9
GO:0042441 eye pigment metabolic process	1	0.0944406	0.51	0.111	Biological Process	GO:0042441	eye pigment metabolic process	0.0944406	0.371888	0	0	1	9
GO:0043324 pigment metabolic process involved in developmental pigmentation	1	0.0944406	0.51	0.111	Biological Process	GO:0043324	pigment metabolic process involved in developmental pigmentation	0.0944406	0.371888	0	0	1	9
GO:0043474 pigment metabolic process involved in pigmentation	1	0.0944406	0.51	0.111	Biological Process	GO:0043474	pigment metabolic process involved in pigmentation	0.0944406	0.371888	0	0	1	9
GO:0045019 negative regulation of nitric oxide biosynthetic process	1	0.0944406	0.51	0.111	Biological Process	GO:0045019	negative regulation of nitric oxide biosynthetic process	0.0944406	0.371888	0	0	1	9
GO:0045196 establishment or maintenance of neuroblast polarity	1	0.0944406	0.51	0.111	Biological Process	GO:0045196	establishment or maintenance of neuroblast polarity	0.0944406	0.371888	0	0	1	9
GO:0045671 negative regulation of osteoclast differentiation	1	0.0944406	0.51	0.111	Biological Process	GO:0045671	negative regulation of osteoclast differentiation	0.0944406	0.371888	0	0	1	9
GO:0046473 phosphatidic acid metabolic process	1	0.0944406	0.51	0.111	Biological Process	GO:0046473	phosphatidic acid metabolic process	0.0944406	0.371888	0	0	1	9
GO:0046885 regulation of hormone biosynthetic process	1	0.0944406	0.51	0.111	Biological Process	GO:0046885	regulation of hormone biosynthetic process	0.0944406	0.371888	0	0	1	9
GO:0050858 negative regulation of antigen receptor-mediated signaling pathway	1	0.0944406	0.51	0.111	Biological Process	GO:0050858	negative regulation of antigen receptor-mediated signaling pathway	0.0944406	0.371888	0	0	1	9
GO:0060134 prepulse inhibition	1	0.0944406	0.51	0.111	Biological Process	GO:0060134	prepulse inhibition	0.0944406	0.371888	0	0	1	9
GO:0060174 limb bud formation	1	0.0944406	0.51	0.111	Biological Process	GO:0060174	limb bud formation	0.0944406	0.371888	0	0	1	9
GO:0061436 establishment of skin barrier	1	0.0944406	0.51	0.111	Biological Process	GO:0061436	establishment of skin barrier	0.0944406	0.371888	0	0	1	9
GO:0070528 protein kinase C signaling	1	0.0944406	0.51	0.111	Biological Process	GO:0070528	protein kinase C signaling	0.0944406	0.371888	0	0	1	9
GO:0071604 transforming growth factor beta production	1	0.0944406	0.51	0.111	Biological Process	GO:0071604	transforming growth factor beta production	0.0944406	0.371888	0	0	1	9
GO:0071634 regulation of transforming growth factor beta production	1	0.0944406	0.51	0.111	Biological Process	GO:0071634	regulation of transforming growth factor beta production	0.0944406	0.371888	0	0	1	9
GO:0071692 protein localization to extracellular region	1	0.0944406	0.51	0.111	Biological Process	GO:0071692	protein localization to extracellular region	0.0944406	0.371888	0	0	1	9
GO:0071694 maintenance of protein location in extracellular region	1	0.0944406	0.51	0.111	Biological Process	GO:0071694	maintenance of protein location in extracellular region	0.0944406	0.371888	0	0	1	9
GO:0072498 embryonic skeletal joint development	1	0.0944406	0.51	0.111	Biological Process	GO:0072498	embryonic skeletal joint development	0.0944406	0.371888	0	0	1	9
GO:0086046 membrane depolarization during SA node cell action potential	1	0.0944406	0.51	0.111	Biological Process	GO:0086046	membrane depolarization during SA node cell action potential	0.0944406	0.371888	0	0	1	9
GO:0089711 L-glutamate transmembrane transport	1	0.0944406	0.51	0.111	Biological Process	GO:0089711	L-glutamate transmembrane transport	0.0944406	0.371888	0	0	1	9
GO:0097091 synaptic vesicle clustering	1	0.0944406	0.51	0.111	Biological Process	GO:0097091	synaptic vesicle clustering	0.0944406	0.371888	0	0	1	9
GO:0098907 regulation of SA node cell action potential	1	0.0944406	0.51	0.111	Biological Process	GO:0098907	regulation of SA node cell action potential	0.0944406	0.371888	0	0	1	9
GO:1902475 L-alpha-amino acid transmembrane transport	1	0.0944406	0.51	0.111	Biological Process	GO:1902475	L-alpha-amino acid transmembrane transport	0.0944406	0.371888	0	0	1	9
GO:1904071 presynaptic active zone assembly	1	0.0944406	0.51	0.111	Biological Process	GO:1904071	presynaptic active zone assembly	0.0944406	0.371888	0	0	1	9
GO:1904406 negative regulation of nitric oxide metabolic process	1	0.0944406	0.51	0.111	Biological Process	GO:1904406	negative regulation of nitric oxide metabolic process	0.0944406	0.371888	0	0	1	9
GO:2000310 regulation of N-methyl-D-aspartate selective glutamate receptor activity	1	0.0944406	0.51	0.111	Biological Process	GO:2000310	regulation of N-methyl-D-aspartate selective glutamate receptor activity	0.0944406	0.371888	0	0	1	9
GO:0038023 signaling receptor activity	28	0.0946536	12.903	0.015	Molecular Function	GO:0038023	signaling receptor activity	0.0946536	0.305408	0	0	28	1896
GO:0051961 negative regulation of nervous system development	5	0.0949073	2.551	0.023	Biological Process	GO:0051961	negative regulation of nervous system development	0.0949073	0.373287	0	0	5	220
GO:0042886 amide transport	6	0.095285	3.061	0.021	Biological Process	GO:0042886	amide transport	0.095285	0.374334	0	0	6	286
GO:0005484 SNAP receptor activity	2	0.096954	0.922	0.043	Molecular Function	GO:0005484	SNAP receptor activity	0.096954	0.305408	0	0	2	46
GO:0001824 blastocyst development	2	0.0971841	1.02	0.042	Biological Process	GO:0001824	blastocyst development	0.0971841	0.379831	0	0	2	48
GO:0007431 salivary gland development	2	0.0971841	1.02	0.042	Biological Process	GO:0007431	salivary gland development	0.0971841	0.379831	0	0	2	48
GO:0007635 chemosensory behavior	2	0.0971841	1.02	0.042	Biological Process	GO:0007635	chemosensory behavior	0.0971841	0.379831	0	0	2	48
GO:0015914 phospholipid transport	2	0.0971841	1.02	0.042	Biological Process	GO:0015914	phospholipid transport	0.0971841	0.379831	0	0	2	48
GO:0030324 lung development	3	0.0972503	1.531	0.03	Biological Process	GO:0030324	lung development	0.0972503	0.379831	0	0	3	100
GO:0008146 sulfotransferase activity	3	0.0973515	1.382	0.031	Molecular Function	GO:0008146	sulfotransferase activity	0.0973515	0.305408	0	0	3	96
GO:0051656 establishment of organelle localization	6	0.0976903	3.061	0.021	Biological Process	GO:0051656	establishment of organelle localization	0.0976903	0.381106	0	0	6	288
GO:0031588 nucleotide-activated protein kinase complex	1	0.0980838	0.455	0.111	Cellular Component	GO:0031588	nucleotide-activated protein kinase complex	0.0980838	0.33716	0	0	1	9
GO:0070938 contractile ring	1	0.0980838	0.455	0.111	Cellular Component	GO:0070938	contractile ring	0.0980838	0.33716	0	0	1	9
GO:0008525 phosphatidylcholine transporter activity	1	0.0982364	0.461	0.111	Molecular Function	GO:0008525	phosphatidylcholine transporter activity	0.0982364	0.305408	0	0	1	9
GO:0016723 oxidoreductase activity, oxidizing metal ions, NAD or NADP as acceptor	1	0.0982364	0.461	0.111	Molecular Function	GO:0016723	oxidoreductase activity, oxidizing metal ions, NAD or NADP as acceptor	0.0982364	0.305408	0	0	1	9
GO:0019956 chemokine binding	1	0.0982364	0.461	0.111	Molecular Function	GO:0019956	chemokine binding	0.0982364	0.305408	0	0	1	9
GO:0030976 thiamine pyrophosphate binding	1	0.0982364	0.461	0.111	Molecular Function	GO:0030976	thiamine pyrophosphate binding	0.0982364	0.305408	0	0	1	9
GO:0032356 oxidized DNA binding	1	0.0982364	0.461	0.111	Molecular Function	GO:0032356	oxidized DNA binding	0.0982364	0.305408	0	0	1	9
GO:0032357 oxidized purine DNA binding	1	0.0982364	0.461	0.111	Molecular Function	GO:0032357	oxidized purine DNA binding	0.0982364	0.305408	0	0	1	9
GO:0043274 phospholipase binding	1	0.0982364	0.461	0.111	Molecular Function	GO:0043274	phospholipase binding	0.0982364	0.305408	0	0	1	9
GO:0009894 regulation of catabolic process	9	0.0988406	4.592	0.018	Biological Process	GO:0009894	regulation of catabolic process	0.0988406	0.384503	0	0	9	499
GO:0017038 protein import	6	0.098905	3.061	0.021	Biological Process	GO:0017038	protein import	0.098905	0.384503	0	0	6	289
GO:0097305 response to alcohol	6	0.098905	3.061	0.021	Biological Process	GO:0097305	response to alcohol	0.098905	0.384503	0	0	6	289
GO:1903827 regulation of cellular protein localization	8	0.0994038	4.082	0.019	Biological Process	GO:1903827	regulation of cellular protein localization	0.0994038	0.385319	0	0	8	428
GO:0030239 myofibril assembly	3	0.0994594	1.531	0.03	Biological Process	GO:0030239	myofibril assembly	0.0994594	0.385319	0	0	3	101
GO:1903650 negative regulation of cytoplasmic transport	3	0.0994594	1.531	0.03	Biological Process	GO:1903650	negative regulation of cytoplasmic transport	0.0994594	0.385319	0	0	3	101
GO:0005776 autophagosome	2	0.10026	0.909	0.043	Cellular Component	GO:0005776	autophagosome	0.10026	0.33716	0	0	2	47
GO:0005791 rough endoplasmic reticulum	2	0.10026	0.909	0.043	Cellular Component	GO:0005791	rough endoplasmic reticulum	0.10026	0.33716	0	0	2	47
GO:0019933 cAMP-mediated signaling	2	0.100617	1.02	0.041	Biological Process	GO:0019933	cAMP-mediated signaling	0.100617	0.388012	0	0	2	49
GO:0046605 regulation of centrosome cycle	2	0.100617	1.02	0.041	Biological Process	GO:0046605	regulation of centrosome cycle	0.100617	0.388012	0	0	2	49
GO:0048259 regulation of receptor-mediated endocytosis	2	0.100617	1.02	0.041	Biological Process	GO:0048259	regulation of receptor-mediated endocytosis	0.100617	0.388012	0	0	2	49
GO:0072350 tricarboxylic acid metabolic process	2	0.100617	1.02	0.041	Biological Process	GO:0072350	tricarboxylic acid metabolic process	0.100617	0.388012	0	0	2	49
GO:0065008 regulation of biological quality	39	0.100972	19.898	0.013	Biological Process	GO:0065008	regulation of biological quality	0.100972	0.388206	0	0	39	2909
GO:1990138 neuron projection extension	4	0.101115	2.041	0.025	Biological Process	GO:1990138	neuron projection extension	0.101115	0.388206	0	0	4	161
GO:0010564 regulation of cell cycle process	8	0.101392	4.082	0.019	Biological Process	GO:0010564	regulation of cell cycle process	0.101392	0.388206	0	0	8	430
GO:0002703 regulation of leukocyte mediated immunity	3	0.101689	1.531	0.029	Biological Process	GO:0002703	regulation of leukocyte mediated immunity	0.101689	0.388206	0	0	3	102
GO:0035051 cardiocyte differentiation	3	0.101689	1.531	0.029	Biological Process	GO:0035051	cardiocyte differentiation	0.101689	0.388206	0	0	3	102
GO:0061053 somite development	3	0.101689	1.531	0.029	Biological Process	GO:0061053	somite development	0.101689	0.388206	0	0	3	102
GO:0008361 regulation of cell size	4	0.102837	2.041	0.025	Biological Process	GO:0008361	regulation of cell size	0.102837	0.388206	0	0	4	162
GO:0000003 reproduction	19	0.102952	9.694	0.015	Biological Process	GO:0000003	reproduction	0.102952	0.388206	0	0	19	1269
GO:0000315 organellar large ribosomal subunit	2	0.103865	0.909	0.042	Cellular Component	GO:0000315	organellar large ribosomal subunit	0.103865	0.33716	0	0	2	48
GO:0005762 mitochondrial large ribosomal subunit	2	0.103865	0.909	0.042	Cellular Component	GO:0005762	mitochondrial large ribosomal subunit	0.103865	0.33716	0	0	2	48
GO:0031513 nonmotile primary cilium	3	0.103959	1.364	0.03	Cellular Component	GO:0031513	nonmotile primary cilium	0.103959	0.33716	0	0	3	99
GO:0072372 primary cilium	3	0.103959	1.364	0.03	Cellular Component	GO:0072372	primary cilium	0.103959	0.33716	0	0	3	99
GO:0065010 extracellular membrane-bounded organelle	27	0.104061	12.273	0.015	Cellular Component	GO:0065010	extracellular membrane-bounded organelle	0.104061	0.33716	0	0	27	1840
GO:0070062 extracellular exosome	27	0.104061	12.273	0.015	Cellular Component	GO:0070062	extracellular exosome	0.104061	0.33716	0	0	27	1840
GO:0043507 positive regulation of JUN kinase activity	2	0.104084	1.02	0.04	Biological Process	GO:0043507	positive regulation of JUN kinase activity	0.104084	0.388206	0	0	2	50
GO:0051351 positive regulation of ligase activity	2	0.104084	1.02	0.04	Biological Process	GO:0051351	positive regulation of ligase activity	0.104084	0.388206	0	0	2	50
GO:0070851 growth factor receptor binding	2	0.104144	0.922	0.042	Molecular Function	GO:0070851	growth factor receptor binding	0.104144	0.322179	0	0	2	48
GO:0001992 regulation of systemic arterial blood pressure by vasopressin	1	0.10437	0.51	0.1	Biological Process	GO:0001992	regulation of systemic arterial blood pressure by vasopressin	0.10437	0.388206	0	0	1	10
GO:0002190 cap-independent translational initiation	1	0.10437	0.51	0.1	Biological Process	GO:0002190	cap-independent translational initiation	0.10437	0.388206	0	0	1	10
GO:0006294 nucleotide-excision repair, preincision complex assembly	1	0.10437	0.51	0.1	Biological Process	GO:0006294	nucleotide-excision repair, preincision complex assembly	0.10437	0.388206	0	0	1	10
GO:0007280 pole cell migration	1	0.10437	0.51	0.1	Biological Process	GO:0007280	pole cell migration	0.10437	0.388206	0	0	1	10
GO:0008207 C21-steroid hormone metabolic process	1	0.10437	0.51	0.1	Biological Process	GO:0008207	C21-steroid hormone metabolic process	0.10437	0.388206	0	0	1	10
GO:0009756 carbohydrate mediated signaling	1	0.10437	0.51	0.1	Biological Process	GO:0009756	carbohydrate mediated signaling	0.10437	0.388206	0	0	1	10
GO:0010092 specification of organ identity	1	0.10437	0.51	0.1	Biological Process	GO:0010092	specification of organ identity	0.10437	0.388206	0	0	1	10
GO:0019081 viral translation	1	0.10437	0.51	0.1	Biological Process	GO:0019081	viral translation	0.10437	0.388206	0	0	1	10
GO:0032530 regulation of microvillus organization	1	0.10437	0.51	0.1	Biological Process	GO:0032530	regulation of microvillus organization	0.10437	0.388206	0	0	1	10
GO:0034427 nuclear-transcribed mRNA catabolic process, exonucleolytic, 3'-5'	1	0.10437	0.51	0.1	Biological Process	GO:0034427	nuclear-transcribed mRNA catabolic process, exonucleolytic, 3'-5'	0.10437	0.388206	0	0	1	10
GO:0034616 response to laminar fluid shear stress	1	0.10437	0.51	0.1	Biological Process	GO:0034616	response to laminar fluid shear stress	0.10437	0.388206	0	0	1	10
GO:0036309 protein localization to M-band	1	0.10437	0.51	0.1	Biological Process	GO:0036309	protein localization to M-band	0.10437	0.388206	0	0	1	10
GO:0042711 maternal behavior	1	0.10437	0.51	0.1	Biological Process	GO:0042711	maternal behavior	0.10437	0.388206	0	0	1	10
GO:0046602 regulation of mitotic centrosome separation	1	0.10437	0.51	0.1	Biological Process	GO:0046602	regulation of mitotic centrosome separation	0.10437	0.388206	0	0	1	10
GO:0046664 dorsal closure, amnioserosa morphology change	1	0.10437	0.51	0.1	Biological Process	GO:0046664	dorsal closure, amnioserosa morphology change	0.10437	0.388206	0	0	1	10
GO:0048368 lateral mesoderm development	1	0.10437	0.51	0.1	Biological Process	GO:0048368	lateral mesoderm development	0.10437	0.388206	0	0	1	10
GO:0048853 forebrain morphogenesis	1	0.10437	0.51	0.1	Biological Process	GO:0048853	forebrain morphogenesis	0.10437	0.388206	0	0	1	10
GO:0060746 parental behavior	1	0.10437	0.51	0.1	Biological Process	GO:0060746	parental behavior	0.10437	0.388206	0	0	1	10
GO:0061312 BMP signaling pathway involved in heart development	1	0.10437	0.51	0.1	Biological Process	GO:0061312	BMP signaling pathway involved in heart development	0.10437	0.388206	0	0	1	10
GO:0061582 intestinal epithelial cell migration	1	0.10437	0.51	0.1	Biological Process	GO:0061582	intestinal epithelial cell migration	0.10437	0.388206	0	0	1	10
GO:0065005 protein-lipid complex assembly	1	0.10437	0.51	0.1	Biological Process	GO:0065005	protein-lipid complex assembly	0.10437	0.388206	0	0	1	10
GO:0090161 Golgi ribbon formation	1	0.10437	0.51	0.1	Biological Process	GO:0090161	Golgi ribbon formation	0.10437	0.388206	0	0	1	10
GO:0044437 vacuolar part	8	0.105527	3.636	0.019	Cellular Component	GO:0044437	vacuolar part	0.105527	0.33716	0	0	8	417
GO:0015749 monosaccharide transport	3	0.106207	1.531	0.029	Biological Process	GO:0015749	monosaccharide transport	0.106207	0.393728	0	0	3	104
GO:0032874 positive regulation of stress-activated MAPK cascade	3	0.106207	1.531	0.029	Biological Process	GO:0032874	positive regulation of stress-activated MAPK cascade	0.106207	0.393728	0	0	3	104
GO:0070304 positive regulation of stress-activated protein kinase signaling cascade	3	0.106207	1.531	0.029	Biological Process	GO:0070304	positive regulation of stress-activated protein kinase signaling cascade	0.106207	0.393728	0	0	3	104
GO:0002020 protease binding	3	0.106698	1.382	0.03	Molecular Function	GO:0002020	protease binding	0.106698	0.323049	0	0	3	100
GO:0001568 blood vessel development	10	0.106801	5.102	0.017	Biological Process	GO:0001568	blood vessel development	0.106801	0.395493	0	0	10	581
GO:0048699 generation of neurons	21	0.107098	10.714	0.015	Biological Process	GO:0048699	generation of neurons	0.107098	0.395802	0	0	21	1436
GO:0031175 neuron projection development	14	0.10712	7.143	0.016	Biological Process	GO:0031175	neuron projection development	0.10712	0.395802	0	0	14	884
GO:0043230 extracellular organelle	27	0.107562	12.273	0.015	Cellular Component	GO:0043230	extracellular organelle	0.107562	0.33716	0	0	27	1847
GO:1903561 extracellular vesicle	27	0.107562	12.273	0.015	Cellular Component	GO:1903561	extracellular vesicle	0.107562	0.33716	0	0	27	1847
GO:0006446 regulation of translational initiation	2	0.107582	1.02	0.039	Biological Process	GO:0006446	regulation of translational initiation	0.107582	0.396636	0	0	2	51
GO:1901888 regulation of cell junction assembly	2	0.107582	1.02	0.039	Biological Process	GO:1901888	regulation of cell junction assembly	0.107582	0.396636	0	0	2	51
GO:0046915 transition metal ion transmembrane transporter activity	2	0.107792	0.922	0.041	Molecular Function	GO:0046915	transition metal ion transmembrane transporter activity	0.107792	0.323049	0	0	2	49
GO:0015980 energy derivation by oxidation of organic compounds	4	0.108083	2.041	0.024	Biological Process	GO:0015980	energy derivation by oxidation of organic compounds	0.108083	0.398045	0	0	4	165
GO:0032940 secretion by cell	16	0.108208	8.163	0.015	Biological Process	GO:0032940	secretion by cell	0.108208	0.398053	0	0	16	1041
GO:0000346 transcription export complex	1	0.108373	0.455	0.1	Cellular Component	GO:0000346	transcription export complex	0.108373	0.33716	0	0	1	10
GO:0005577 fibrinogen complex	1	0.108373	0.455	0.1	Cellular Component	GO:0005577	fibrinogen complex	0.108373	0.33716	0	0	1	10
GO:0071004 U2-type prespliceosome	1	0.108373	0.455	0.1	Cellular Component	GO:0071004	U2-type prespliceosome	0.108373	0.33716	0	0	1	10
GO:0071702 organic substance transport	34	0.108392	17.347	0.014	Biological Process	GO:0071702	organic substance transport	0.108392	0.398053	0	0	34	2507
GO:0004977 melanocortin receptor activity	1	0.10854	0.461	0.1	Molecular Function	GO:0004977	melanocortin receptor activity	0.10854	0.323049	0	0	1	10
GO:0005534 galactose binding	1	0.10854	0.461	0.1	Molecular Function	GO:0005534	galactose binding	0.10854	0.323049	0	0	1	10
GO:0009982 pseudouridine synthase activity	1	0.10854	0.461	0.1	Molecular Function	GO:0009982	pseudouridine synthase activity	0.10854	0.323049	0	0	1	10
GO:0016493 C-C chemokine receptor activity	1	0.10854	0.461	0.1	Molecular Function	GO:0016493	C-C chemokine receptor activity	0.10854	0.323049	0	0	1	10
GO:0016624 oxidoreductase activity, acting on the aldehyde or oxo group of donors, disulfide as acceptor	1	0.10854	0.461	0.1	Molecular Function	GO:0016624	oxidoreductase activity, acting on the aldehyde or oxo group of donors, disulfide as acceptor	0.10854	0.323049	0	0	1	10
GO:0030620 U2 snRNA binding	1	0.10854	0.461	0.1	Molecular Function	GO:0030620	U2 snRNA binding	0.10854	0.323049	0	0	1	10
GO:0008152 metabolic process	134	0.108993	68.367	0.012	Biological Process	GO:0008152	metabolic process	0.108993	0.398053	0	0	134	11432
GO:0048736 appendage development	5	0.109192	2.551	0.022	Biological Process	GO:0048736	appendage development	0.109192	0.398053	0	0	5	230
GO:0030178 negative regulation of Wnt signaling pathway	3	0.110803	1.531	0.028	Biological Process	GO:0030178	negative regulation of Wnt signaling pathway	0.110803	0.398053	0	0	3	106
GO:0006897 endocytosis	12	0.110984	6.122	0.016	Biological Process	GO:0006897	endocytosis	0.110984	0.398053	0	0	12	736
GO:0031122 cytoplasmic microtubule organization	2	0.111112	1.02	0.038	Biological Process	GO:0031122	cytoplasmic microtubule organization	0.111112	0.398053	0	0	2	52
GO:0032465 regulation of cytokinesis	2	0.111112	1.02	0.038	Biological Process	GO:0032465	regulation of cytokinesis	0.111112	0.398053	0	0	2	52
GO:0048846 axon extension involved in axon guidance	2	0.111112	1.02	0.038	Biological Process	GO:0048846	axon extension involved in axon guidance	0.111112	0.398053	0	0	2	52
GO:0050772 positive regulation of axonogenesis	2	0.111112	1.02	0.038	Biological Process	GO:0050772	positive regulation of axonogenesis	0.111112	0.398053	0	0	2	52
GO:1902284 neuron projection extension involved in neuron projection guidance	2	0.111112	1.02	0.038	Biological Process	GO:1902284	neuron projection extension involved in neuron projection guidance	0.111112	0.398053	0	0	2	52
GO:0031253 cell projection membrane	6	0.11247	2.727	0.021	Cellular Component	GO:0031253	cell projection membrane	0.11247	0.34713	0	0	6	288
GO:0019953 sexual reproduction	12	0.112595	6.122	0.016	Biological Process	GO:0019953	sexual reproduction	0.112595	0.398053	0	0	12	738
GO:0001934 positive regulation of protein phosphorylation	10	0.113088	5.102	0.017	Biological Process	GO:0001934	positive regulation of protein phosphorylation	0.113088	0.398053	0	0	10	588
GO:0007389 pattern specification process	10	0.113088	5.102	0.017	Biological Process	GO:0007389	pattern specification process	0.113088	0.398053	0	0	10	588
GO:0006766 vitamin metabolic process	3	0.113129	1.531	0.028	Biological Process	GO:0006766	vitamin metabolic process	0.113129	0.398053	0	0	3	107
GO:0030323 respiratory tube development	3	0.113129	1.531	0.028	Biological Process	GO:0030323	respiratory tube development	0.113129	0.398053	0	0	3	107
GO:0010948 negative regulation of cell cycle process	4	0.113448	2.041	0.024	Biological Process	GO:0010948	negative regulation of cell cycle process	0.113448	0.398053	0	0	4	168
GO:0044238 primary metabolic process	119	0.113788	60.714	0.012	Biological Process	GO:0044238	primary metabolic process	0.113788	0.398053	0	0	119	10053
GO:0030900 forebrain development	6	0.114102	3.061	0.02	Biological Process	GO:0030900	forebrain development	0.114102	0.398053	0	0	6	301
GO:0000244 spliceosomal tri-snRNP complex assembly	1	0.114191	0.51	0.091	Biological Process	GO:0000244	spliceosomal tri-snRNP complex assembly	0.114191	0.398053	0	0	1	11
GO:0001783 B cell apoptotic process	1	0.114191	0.51	0.091	Biological Process	GO:0001783	B cell apoptotic process	0.114191	0.398053	0	0	1	11
GO:0006596 polyamine biosynthetic process	1	0.114191	0.51	0.091	Biological Process	GO:0006596	polyamine biosynthetic process	0.114191	0.398053	0	0	1	11
GO:0007449 proximal/distal pattern formation, imaginal disc	1	0.114191	0.51	0.091	Biological Process	GO:0007449	proximal/distal pattern formation, imaginal disc	0.114191	0.398053	0	0	1	11
GO:0007501 mesodermal cell fate specification	1	0.114191	0.51	0.091	Biological Process	GO:0007501	mesodermal cell fate specification	0.114191	0.398053	0	0	1	11
GO:0010421 hydrogen peroxide-mediated programmed cell death	1	0.114191	0.51	0.091	Biological Process	GO:0010421	hydrogen peroxide-mediated programmed cell death	0.114191	0.398053	0	0	1	11
GO:0010659 cardiac muscle cell apoptotic process	1	0.114191	0.51	0.091	Biological Process	GO:0010659	cardiac muscle cell apoptotic process	0.114191	0.398053	0	0	1	11
GO:0010661 positive regulation of muscle cell apoptotic process	1	0.114191	0.51	0.091	Biological Process	GO:0010661	positive regulation of muscle cell apoptotic process	0.114191	0.398053	0	0	1	11
GO:0010665 regulation of cardiac muscle cell apoptotic process	1	0.114191	0.51	0.091	Biological Process	GO:0010665	regulation of cardiac muscle cell apoptotic process	0.114191	0.398053	0	0	1	11
GO:0021670 lateral ventricle development	1	0.114191	0.51	0.091	Biological Process	GO:0021670	lateral ventricle development	0.114191	0.398053	0	0	1	11
GO:0031125 rRNA 3'-end processing	1	0.114191	0.51	0.091	Biological Process	GO:0031125	rRNA 3'-end processing	0.114191	0.398053	0	0	1	11
GO:0032660 regulation of interleukin-17 production	1	0.114191	0.51	0.091	Biological Process	GO:0032660	regulation of interleukin-17 production	0.114191	0.398053	0	0	1	11
GO:0032717 negative regulation of interleukin-8 production	1	0.114191	0.51	0.091	Biological Process	GO:0032717	negative regulation of interleukin-8 production	0.114191	0.398053	0	0	1	11
GO:0040037 negative regulation of fibroblast growth factor receptor signaling pathway	1	0.114191	0.51	0.091	Biological Process	GO:0040037	negative regulation of fibroblast growth factor receptor signaling pathway	0.114191	0.398053	0	0	1	11
GO:0043116 negative regulation of vascular permeability	1	0.114191	0.51	0.091	Biological Process	GO:0043116	negative regulation of vascular permeability	0.114191	0.398053	0	0	1	11
GO:0046500 S-adenosylmethionine metabolic process	1	0.114191	0.51	0.091	Biological Process	GO:0046500	S-adenosylmethionine metabolic process	0.114191	0.398053	0	0	1	11
GO:0048262 determination of dorsal/ventral asymmetry	1	0.114191	0.51	0.091	Biological Process	GO:0048262	determination of dorsal/ventral asymmetry	0.114191	0.398053	0	0	1	11
GO:0060384 innervation	1	0.114191	0.51	0.091	Biological Process	GO:0060384	innervation	0.114191	0.398053	0	0	1	11
GO:0086015 SA node cell action potential	1	0.114191	0.51	0.091	Biological Process	GO:0086015	SA node cell action potential	0.114191	0.398053	0	0	1	11
GO:0086018 SA node cell to atrial cardiac muscle cell signalling	1	0.114191	0.51	0.091	Biological Process	GO:0086018	SA node cell to atrial cardiac muscle cell signalling	0.114191	0.398053	0	0	1	11
GO:0086070 SA node cell to atrial cardiac muscle cell communication	1	0.114191	0.51	0.091	Biological Process	GO:0086070	SA node cell to atrial cardiac muscle cell communication	0.114191	0.398053	0	0	1	11
GO:0097468 programmed cell death in response to reactive oxygen species	1	0.114191	0.51	0.091	Biological Process	GO:0097468	programmed cell death in response to reactive oxygen species	0.114191	0.398053	0	0	1	11
GO:1900094 regulation of transcription from RNA polymerase II promoter involved in determination of left/right symmetry	1	0.114191	0.51	0.091	Biological Process	GO:1900094	regulation of transcription from RNA polymerase II promoter involved in determination of left/right symmetry	0.114191	0.398053	0	0	1	11
GO:1900115 extracellular regulation of signal transduction	1	0.114191	0.51	0.091	Biological Process	GO:1900115	extracellular regulation of signal transduction	0.114191	0.398053	0	0	1	11
GO:1900116 extracellular negative regulation of signal transduction	1	0.114191	0.51	0.091	Biological Process	GO:1900116	extracellular negative regulation of signal transduction	0.114191	0.398053	0	0	1	11
GO:1901298 regulation of hydrogen peroxide-mediated programmed cell death	1	0.114191	0.51	0.091	Biological Process	GO:1901298	regulation of hydrogen peroxide-mediated programmed cell death	0.114191	0.398053	0	0	1	11
GO:1901628 positive regulation of postsynaptic membrane organization	1	0.114191	0.51	0.091	Biological Process	GO:1901628	positive regulation of postsynaptic membrane organization	0.114191	0.398053	0	0	1	11
GO:1902527 positive regulation of protein monoubiquitination	1	0.114191	0.51	0.091	Biological Process	GO:1902527	positive regulation of protein monoubiquitination	0.114191	0.398053	0	0	1	11
GO:1903909 regulation of receptor clustering	1	0.114191	0.51	0.091	Biological Process	GO:1903909	regulation of receptor clustering	0.114191	0.398053	0	0	1	11
GO:1903911 positive regulation of receptor clustering	1	0.114191	0.51	0.091	Biological Process	GO:1903911	positive regulation of receptor clustering	0.114191	0.398053	0	0	1	11
GO:1904393 regulation of skeletal muscle acetylcholine-gated channel clustering	1	0.114191	0.51	0.091	Biological Process	GO:1904393	regulation of skeletal muscle acetylcholine-gated channel clustering	0.114191	0.398053	0	0	1	11
GO:1904395 positive regulation of skeletal muscle acetylcholine-gated channel clustering	1	0.114191	0.51	0.091	Biological Process	GO:1904395	positive regulation of skeletal muscle acetylcholine-gated channel clustering	0.114191	0.398053	0	0	1	11
GO:0010629 negative regulation of gene expression	16	0.114255	8.163	0.015	Biological Process	GO:0010629	negative regulation of gene expression	0.114255	0.398053	0	0	16	1050
GO:0098590 plasma membrane region	19	0.114587	8.636	0.015	Cellular Component	GO:0098590	plasma membrane region	0.114587	0.34713	0	0	19	1237
GO:0031201 SNARE complex	2	0.114883	0.909	0.039	Cellular Component	GO:0031201	SNARE complex	0.114883	0.34713	0	0	2	51
GO:0042641 actomyosin	2	0.114883	0.909	0.039	Cellular Component	GO:0042641	actomyosin	0.114883	0.34713	0	0	2	51
GO:0000217 DNA secondary structure binding	2	0.115188	0.922	0.039	Molecular Function	GO:0000217	DNA secondary structure binding	0.115188	0.339616	0	0	2	51
GO:0042166 acetylcholine binding	2	0.115188	0.922	0.039	Molecular Function	GO:0042166	acetylcholine binding	0.115188	0.339616	0	0	2	51
GO:0043406 positive regulation of MAP kinase activity	4	0.115262	2.041	0.024	Biological Process	GO:0043406	positive regulation of MAP kinase activity	0.115262	0.40105	0	0	4	169
GO:0022612 gland morphogenesis	3	0.115474	1.531	0.028	Biological Process	GO:0022612	gland morphogenesis	0.115474	0.40105	0	0	3	108
GO:0045333 cellular respiration	3	0.115474	1.531	0.028	Biological Process	GO:0045333	cellular respiration	0.115474	0.40105	0	0	3	108
GO:0050830 defense response to Gram-positive bacterium	3	0.117837	1.531	0.028	Biological Process	GO:0050830	defense response to Gram-positive bacterium	0.117837	0.408195	0	0	3	109
GO:1901991 negative regulation of mitotic cell cycle phase transition	3	0.117837	1.531	0.028	Biological Process	GO:1901991	negative regulation of mitotic cell cycle phase transition	0.117837	0.408195	0	0	3	109
GO:0002377 immunoglobulin production	2	0.118261	1.02	0.037	Biological Process	GO:0002377	immunoglobulin production	0.118261	0.408195	0	0	2	54
GO:0006368 transcription elongation from RNA polymerase II promoter	2	0.118261	1.02	0.037	Biological Process	GO:0006368	transcription elongation from RNA polymerase II promoter	0.118261	0.408195	0	0	2	54
GO:0007492 endoderm development	2	0.118261	1.02	0.037	Biological Process	GO:0007492	endoderm development	0.118261	0.408195	0	0	2	54
GO:0048645 organ formation	2	0.118261	1.02	0.037	Biological Process	GO:0048645	organ formation	0.118261	0.408195	0	0	2	54
GO:0044666 MLL3/4 complex	1	0.118545	0.455	0.091	Cellular Component	GO:0044666	MLL3/4 complex	0.118545	0.351122	0	0	1	11
GO:0045178 basal part of cell	2	0.11862	0.909	0.038	Cellular Component	GO:0045178	basal part of cell	0.11862	0.351122	0	0	2	52
GO:0045177 apical part of cell	8	0.118713	3.636	0.019	Cellular Component	GO:0045177	apical part of cell	0.118713	0.351122	0	0	8	429
GO:0001637 G-protein coupled chemoattractant receptor activity	1	0.118727	0.461	0.091	Molecular Function	GO:0001637	G-protein coupled chemoattractant receptor activity	0.118727	0.341691	0	0	1	11
GO:0004745 retinol dehydrogenase activity	1	0.118727	0.461	0.091	Molecular Function	GO:0004745	retinol dehydrogenase activity	0.118727	0.341691	0	0	1	11
GO:0004950 chemokine receptor activity	1	0.118727	0.461	0.091	Molecular Function	GO:0004950	chemokine receptor activity	0.118727	0.341691	0	0	1	11
GO:0031681 G-protein beta-subunit binding	1	0.118727	0.461	0.091	Molecular Function	GO:0031681	G-protein beta-subunit binding	0.118727	0.341691	0	0	1	11
GO:0035255 ionotropic glutamate receptor binding	1	0.118727	0.461	0.091	Molecular Function	GO:0035255	ionotropic glutamate receptor binding	0.118727	0.341691	0	0	1	11
GO:0044699 single-organism process	166	0.118911	84.694	0.011	Biological Process	GO:0044699	single-organism process	0.118911	0.409657	0	0	166	14519
GO:0006364 rRNA processing	4	0.118929	2.041	0.023	Biological Process	GO:0006364	rRNA processing	0.118929	0.409657	0	0	4	171
GO:0043168 anion binding	46	0.119157	21.198	0.014	Molecular Function	GO:0043168	anion binding	0.119157	0.341691	0	0	46	3401
GO:0009617 response to bacterium	9	0.119961	4.592	0.017	Biological Process	GO:0009617	response to bacterium	0.119961	0.412364	0	0	9	521
GO:0048514 blood vessel morphogenesis	9	0.119961	4.592	0.017	Biological Process	GO:0048514	blood vessel morphogenesis	0.119961	0.412364	0	0	9	521
GO:0022804 active transmembrane transporter activity	9	0.120279	4.147	0.018	Molecular Function	GO:0022804	active transmembrane transporter activity	0.120279	0.343343	0	0	9	500
GO:0071704 organic substance metabolic process	126	0.120619	64.286	0.012	Biological Process	GO:0071704	organic substance metabolic process	0.120619	0.413634	0	0	126	10723
GO:0009653 anatomical structure morphogenesis	36	0.120784	18.367	0.013	Biological Process	GO:0009653	anatomical structure morphogenesis	0.120784	0.413634	0	0	36	2703
GO:0032880 regulation of protein localization	13	0.120883	6.633	0.016	Biological Process	GO:0032880	regulation of protein localization	0.120883	0.413634	0	0	13	825
GO:0042176 regulation of protein catabolic process	5	0.121332	2.551	0.021	Biological Process	GO:0042176	regulation of protein catabolic process	0.121332	0.413634	0	0	5	238
GO:0050707 regulation of cytokine secretion	5	0.121332	2.551	0.021	Biological Process	GO:0050707	regulation of cytokine secretion	0.121332	0.413634	0	0	5	238
GO:0031124 mRNA 3'-end processing	2	0.121878	1.02	0.036	Biological Process	GO:0031124	mRNA 3'-end processing	0.121878	0.413634	0	0	2	55
GO:0032006 regulation of TOR signaling	2	0.121878	1.02	0.036	Biological Process	GO:0032006	regulation of TOR signaling	0.121878	0.413634	0	0	2	55
GO:1901016 regulation of potassium ion transmembrane transporter activity	2	0.121878	1.02	0.036	Biological Process	GO:1901016	regulation of potassium ion transmembrane transporter activity	0.121878	0.413634	0	0	2	55
GO:0019905 syntaxin binding	2	0.12271	0.922	0.038	Molecular Function	GO:0019905	syntaxin binding	0.12271	0.348696	0	0	2	53
GO:0030133 transport vesicle	5	0.12346	2.273	0.022	Cellular Component	GO:0030133	transport vesicle	0.12346	0.36261	0	0	5	230
GO:0001710 mesodermal cell fate commitment	1	0.123905	0.51	0.083	Biological Process	GO:0001710	mesodermal cell fate commitment	0.123905	0.413634	0	0	1	12
GO:0007494 midgut development	1	0.123905	0.51	0.083	Biological Process	GO:0007494	midgut development	0.123905	0.413634	0	0	1	12
GO:0007638 mechanosensory behavior	1	0.123905	0.51	0.083	Biological Process	GO:0007638	mechanosensory behavior	0.123905	0.413634	0	0	1	12
GO:0031065 positive regulation of histone deacetylation	1	0.123905	0.51	0.083	Biological Process	GO:0031065	positive regulation of histone deacetylation	0.123905	0.413634	0	0	1	12
GO:0031442 positive regulation of mRNA 3'-end processing	1	0.123905	0.51	0.083	Biological Process	GO:0031442	positive regulation of mRNA 3'-end processing	0.123905	0.413634	0	0	1	12
GO:0032876 negative regulation of DNA endoreduplication	1	0.123905	0.51	0.083	Biological Process	GO:0032876	negative regulation of DNA endoreduplication	0.123905	0.413634	0	0	1	12
GO:0033561 regulation of water loss via skin	1	0.123905	0.51	0.083	Biological Process	GO:0033561	regulation of water loss via skin	0.123905	0.413634	0	0	1	12
GO:0033962 cytoplasmic mRNA processing body assembly	1	0.123905	0.51	0.083	Biological Process	GO:0033962	cytoplasmic mRNA processing body assembly	0.123905	0.413634	0	0	1	12
GO:0034472 snRNA 3'-end processing	1	0.123905	0.51	0.083	Biological Process	GO:0034472	snRNA 3'-end processing	0.123905	0.413634	0	0	1	12
GO:0035735 intraciliary transport involved in cilium morphogenesis	1	0.123905	0.51	0.083	Biological Process	GO:0035735	intraciliary transport involved in cilium morphogenesis	0.123905	0.413634	0	0	1	12
GO:0042130 negative regulation of T cell proliferation	1	0.123905	0.51	0.083	Biological Process	GO:0042130	negative regulation of T cell proliferation	0.123905	0.413634	0	0	1	12
GO:0042249 establishment of planar polarity of embryonic epithelium	1	0.123905	0.51	0.083	Biological Process	GO:0042249	establishment of planar polarity of embryonic epithelium	0.123905	0.413634	0	0	1	12
GO:0042574 retinal metabolic process	1	0.123905	0.51	0.083	Biological Process	GO:0042574	retinal metabolic process	0.123905	0.413634	0	0	1	12
GO:0045830 positive regulation of isotype switching	1	0.123905	0.51	0.083	Biological Process	GO:0045830	positive regulation of isotype switching	0.123905	0.413634	0	0	1	12
GO:0051895 negative regulation of focal adhesion assembly	1	0.123905	0.51	0.083	Biological Process	GO:0051895	negative regulation of focal adhesion assembly	0.123905	0.413634	0	0	1	12
GO:0060445 branching involved in salivary gland morphogenesis	1	0.123905	0.51	0.083	Biological Process	GO:0060445	branching involved in salivary gland morphogenesis	0.123905	0.413634	0	0	1	12
GO:0060638 mesenchymal-epithelial cell signaling	1	0.123905	0.51	0.083	Biological Process	GO:0060638	mesenchymal-epithelial cell signaling	0.123905	0.413634	0	0	1	12
GO:1900151 regulation of nuclear-transcribed mRNA catabolic process, deadenylation-dependent decay	1	0.123905	0.51	0.083	Biological Process	GO:1900151	regulation of nuclear-transcribed mRNA catabolic process, deadenylation-dependent decay	0.123905	0.413634	0	0	1	12
GO:1900153 positive regulation of nuclear-transcribed mRNA catabolic process, deadenylation-dependent decay	1	0.123905	0.51	0.083	Biological Process	GO:1900153	positive regulation of nuclear-transcribed mRNA catabolic process, deadenylation-dependent decay	0.123905	0.413634	0	0	1	12
GO:2001028 positive regulation of endothelial cell chemotaxis	1	0.123905	0.51	0.083	Biological Process	GO:2001028	positive regulation of endothelial cell chemotaxis	0.123905	0.413634	0	0	1	12
GO:2001204 regulation of osteoclast development	1	0.123905	0.51	0.083	Biological Process	GO:2001204	regulation of osteoclast development	0.123905	0.413634	0	0	1	12
GO:0016072 rRNA metabolic process	4	0.124523	2.041	0.023	Biological Process	GO:0016072	rRNA metabolic process	0.124523	0.414869	0	0	4	174
GO:0055002 striated muscle cell development	4	0.124523	2.041	0.023	Biological Process	GO:0055002	striated muscle cell development	0.124523	0.414869	0	0	4	174
GO:0006357 regulation of transcription from RNA polymerase II promoter	17	0.125192	8.673	0.015	Biological Process	GO:0006357	regulation of transcription from RNA polymerase II promoter	0.125192	0.416543	0	0	17	1145
GO:0032944 regulation of mononuclear cell proliferation	2	0.125522	1.02	0.036	Biological Process	GO:0032944	regulation of mononuclear cell proliferation	0.125522	0.416543	0	0	2	56
GO:0050670 regulation of lymphocyte proliferation	2	0.125522	1.02	0.036	Biological Process	GO:0050670	regulation of lymphocyte proliferation	0.125522	0.416543	0	0	2	56
GO:0051341 regulation of oxidoreductase activity	2	0.125522	1.02	0.036	Biological Process	GO:0051341	regulation of oxidoreductase activity	0.125522	0.416543	0	0	2	56
GO:0044452 nucleolar part	3	0.125941	1.364	0.028	Cellular Component	GO:0044452	nucleolar part	0.125941	0.367329	0	0	3	108
GO:0060284 regulation of cell development	12	0.125973	6.122	0.016	Biological Process	GO:0060284	regulation of cell development	0.125973	0.416686	0	0	12	754
GO:0003684 damaged DNA binding	2	0.126515	0.922	0.037	Molecular Function	GO:0003684	damaged DNA binding	0.126515	0.354692	0	0	2	54
GO:0017022 myosin binding	2	0.126515	0.922	0.037	Molecular Function	GO:0017022	myosin binding	0.126515	0.354692	0	0	2	54
GO:0042165 neurotransmitter binding	2	0.126515	0.922	0.037	Molecular Function	GO:0042165	neurotransmitter binding	0.126515	0.354692	0	0	2	54
GO:0044093 positive regulation of molecular function	15	0.126986	7.653	0.015	Biological Process	GO:0044093	positive regulation of molecular function	0.126986	0.416686	0	0	15	989
GO:0002449 lymphocyte mediated immunity	3	0.127467	1.531	0.027	Biological Process	GO:0002449	lymphocyte mediated immunity	0.127467	0.416686	0	0	3	113
GO:0007266 Rho protein signal transduction	3	0.127467	1.531	0.027	Biological Process	GO:0007266	Rho protein signal transduction	0.127467	0.416686	0	0	3	113
GO:0050821 protein stabilization	3	0.127467	1.531	0.027	Biological Process	GO:0050821	protein stabilization	0.127467	0.416686	0	0	3	113
GO:0061136 regulation of proteasomal protein catabolic process	3	0.127467	1.531	0.027	Biological Process	GO:0061136	regulation of proteasomal protein catabolic process	0.127467	0.416686	0	0	3	113
GO:0010817 regulation of hormone levels	7	0.127617	3.571	0.018	Biological Process	GO:0010817	regulation of hormone levels	0.127617	0.416686	0	0	7	382
GO:0043405 regulation of MAP kinase activity	5	0.12763	2.551	0.021	Biological Process	GO:0043405	regulation of MAP kinase activity	0.12763	0.416686	0	0	5	242
GO:0001944 vasculature development	10	0.12823	5.102	0.017	Biological Process	GO:0001944	vasculature development	0.12823	0.416686	0	0	10	604
GO:0051649 establishment of localization in cell	32	0.128321	16.327	0.013	Biological Process	GO:0051649	establishment of localization in cell	0.128321	0.416686	0	0	32	2382
GO:0034220 ion transmembrane transport	11	0.128322	5.612	0.016	Biological Process	GO:0034220	ion transmembrane transport	0.128322	0.416686	0	0	11	680
GO:0042802 identical protein binding	19	0.128469	8.756	0.015	Molecular Function	GO:0042802	identical protein binding	0.128469	0.354759	0	0	19	1256
GO:0005847 mRNA cleavage and polyadenylation specificity factor complex	1	0.128601	0.455	0.083	Cellular Component	GO:0005847	mRNA cleavage and polyadenylation specificity factor complex	0.128601	0.369949	0	0	1	12
GO:0016600 flotillin complex	1	0.128601	0.455	0.083	Cellular Component	GO:0016600	flotillin complex	0.128601	0.369949	0	0	1	12
GO:0016647 oxidoreductase activity, acting on the CH-NH group of donors, oxygen as acceptor	1	0.128798	0.461	0.083	Molecular Function	GO:0016647	oxidoreductase activity, acting on the CH-NH group of donors, oxygen as acceptor	0.128798	0.354759	0	0	1	12
GO:0035173 histone kinase activity	1	0.128798	0.461	0.083	Molecular Function	GO:0035173	histone kinase activity	0.128798	0.354759	0	0	1	12
GO:0042301 phosphate ion binding	1	0.128798	0.461	0.083	Molecular Function	GO:0042301	phosphate ion binding	0.128798	0.354759	0	0	1	12
GO:0006305 DNA alkylation	2	0.129191	1.02	0.035	Biological Process	GO:0006305	DNA alkylation	0.129191	0.416686	0	0	2	57
GO:0006306 DNA methylation	2	0.129191	1.02	0.035	Biological Process	GO:0006306	DNA methylation	0.129191	0.416686	0	0	2	57
GO:0070663 regulation of leukocyte proliferation	2	0.129191	1.02	0.035	Biological Process	GO:0070663	regulation of leukocyte proliferation	0.129191	0.416686	0	0	2	57
GO:0006936 muscle contraction	5	0.129227	2.551	0.021	Biological Process	GO:0006936	muscle contraction	0.129227	0.416686	0	0	5	243
GO:0007507 heart development	9	0.129261	4.592	0.017	Biological Process	GO:0007507	heart development	0.129261	0.416686	0	0	9	530
GO:0048609 multicellular organismal reproductive process	12	0.129453	6.122	0.016	Biological Process	GO:0048609	multicellular organismal reproductive process	0.129453	0.416686	0	0	12	758
GO:0044260 cellular macromolecule metabolic process	92	0.129477	46.939	0.012	Biological Process	GO:0044260	cellular macromolecule metabolic process	0.129477	0.416686	0	0	92	7639
GO:0003774 motor activity	4	0.130579	1.843	0.024	Molecular Function	GO:0003774	motor activity	0.130579	0.358095	0	0	4	170
GO:0042327 positive regulation of phosphorylation	10	0.131187	5.102	0.016	Biological Process	GO:0042327	positive regulation of phosphorylation	0.131187	0.416686	0	0	10	607
GO:0050767 regulation of neurogenesis	10	0.132181	5.102	0.016	Biological Process	GO:0050767	regulation of neurogenesis	0.132181	0.416686	0	0	10	608
GO:0051247 positive regulation of protein metabolic process	15	0.132345	7.653	0.015	Biological Process	GO:0051247	positive regulation of protein metabolic process	0.132345	0.416686	0	0	15	996
GO:0048563 post-embryonic organ morphogenesis	3	0.132384	1.531	0.026	Biological Process	GO:0048563	post-embryonic organ morphogenesis	0.132384	0.416686	0	0	3	115
GO:0001942 hair follicle development	2	0.132886	1.02	0.034	Biological Process	GO:0001942	hair follicle development	0.132886	0.416686	0	0	2	58
GO:0032436 positive regulation of proteasomal ubiquitin-dependent protein catabolic process	2	0.132886	1.02	0.034	Biological Process	GO:0032436	positive regulation of proteasomal ubiquitin-dependent protein catabolic process	0.132886	0.416686	0	0	2	58
GO:0034754 cellular hormone metabolic process	2	0.132886	1.02	0.034	Biological Process	GO:0034754	cellular hormone metabolic process	0.132886	0.416686	0	0	2	58
GO:0071887 leukocyte apoptotic process	2	0.132886	1.02	0.034	Biological Process	GO:0071887	leukocyte apoptotic process	0.132886	0.416686	0	0	2	58
GO:0097006 regulation of plasma lipoprotein particle levels	2	0.132886	1.02	0.034	Biological Process	GO:0097006	regulation of plasma lipoprotein particle levels	0.132886	0.416686	0	0	2	58
GO:0002762 negative regulation of myeloid leukocyte differentiation	1	0.133513	0.51	0.077	Biological Process	GO:0002762	negative regulation of myeloid leukocyte differentiation	0.133513	0.416686	0	0	1	13
GO:0006896 Golgi to vacuole transport	1	0.133513	0.51	0.077	Biological Process	GO:0006896	Golgi to vacuole transport	0.133513	0.416686	0	0	1	13
GO:0007097 nuclear migration	1	0.133513	0.51	0.077	Biological Process	GO:0007097	nuclear migration	0.133513	0.416686	0	0	1	13
GO:0007392 initiation of dorsal closure	1	0.133513	0.51	0.077	Biological Process	GO:0007392	initiation of dorsal closure	0.133513	0.416686	0	0	1	13
GO:0007485 imaginal disc-derived male genitalia development	1	0.133513	0.51	0.077	Biological Process	GO:0007485	imaginal disc-derived male genitalia development	0.133513	0.416686	0	0	1	13
GO:0009313 oligosaccharide catabolic process	1	0.133513	0.51	0.077	Biological Process	GO:0009313	oligosaccharide catabolic process	0.133513	0.416686	0	0	1	13
GO:0010658 striated muscle cell apoptotic process	1	0.133513	0.51	0.077	Biological Process	GO:0010658	striated muscle cell apoptotic process	0.133513	0.416686	0	0	1	13
GO:0010662 regulation of striated muscle cell apoptotic process	1	0.133513	0.51	0.077	Biological Process	GO:0010662	regulation of striated muscle cell apoptotic process	0.133513	0.416686	0	0	1	13
GO:0010875 positive regulation of cholesterol efflux	1	0.133513	0.51	0.077	Biological Process	GO:0010875	positive regulation of cholesterol efflux	0.133513	0.416686	0	0	1	13
GO:0014028 notochord formation	1	0.133513	0.51	0.077	Biological Process	GO:0014028	notochord formation	0.133513	0.416686	0	0	1	13
GO:0014831 gastro-intestinal system smooth muscle contraction	1	0.133513	0.51	0.077	Biological Process	GO:0014831	gastro-intestinal system smooth muscle contraction	0.133513	0.416686	0	0	1	13
GO:0016446 somatic hypermutation of immunoglobulin genes	1	0.133513	0.51	0.077	Biological Process	GO:0016446	somatic hypermutation of immunoglobulin genes	0.133513	0.416686	0	0	1	13
GO:0021785 branchiomotor neuron axon guidance	1	0.133513	0.51	0.077	Biological Process	GO:0021785	branchiomotor neuron axon guidance	0.133513	0.416686	0	0	1	13
GO:0030511 positive regulation of transforming growth factor beta receptor signaling pathway	1	0.133513	0.51	0.077	Biological Process	GO:0030511	positive regulation of transforming growth factor beta receptor signaling pathway	0.133513	0.416686	0	0	1	13
GO:0032438 melanosome organization	1	0.133513	0.51	0.077	Biological Process	GO:0032438	melanosome organization	0.133513	0.416686	0	0	1	13
GO:0032620 interleukin-17 production	1	0.133513	0.51	0.077	Biological Process	GO:0032620	interleukin-17 production	0.133513	0.416686	0	0	1	13
GO:0032945 negative regulation of mononuclear cell proliferation	1	0.133513	0.51	0.077	Biological Process	GO:0032945	negative regulation of mononuclear cell proliferation	0.133513	0.416686	0	0	1	13
GO:0035024 negative regulation of Rho protein signal transduction	1	0.133513	0.51	0.077	Biological Process	GO:0035024	negative regulation of Rho protein signal transduction	0.133513	0.416686	0	0	1	13
GO:0035159 regulation of tube length, open tracheal system	1	0.133513	0.51	0.077	Biological Process	GO:0035159	regulation of tube length, open tracheal system	0.133513	0.416686	0	0	1	13
GO:0035277 spiracle morphogenesis, open tracheal system	1	0.133513	0.51	0.077	Biological Process	GO:0035277	spiracle morphogenesis, open tracheal system	0.133513	0.416686	0	0	1	13
GO:0039019 pronephric nephron development	1	0.133513	0.51	0.077	Biological Process	GO:0039019	pronephric nephron development	0.133513	0.416686	0	0	1	13
GO:0040023 establishment of nucleus localization	1	0.133513	0.51	0.077	Biological Process	GO:0040023	establishment of nucleus localization	0.133513	0.416686	0	0	1	13
GO:0044319 wound healing, spreading of cells	1	0.133513	0.51	0.077	Biological Process	GO:0044319	wound healing, spreading of cells	0.133513	0.416686	0	0	1	13
GO:0045736 negative regulation of cyclin-dependent protein serine/threonine kinase activity	1	0.133513	0.51	0.077	Biological Process	GO:0045736	negative regulation of cyclin-dependent protein serine/threonine kinase activity	0.133513	0.416686	0	0	1	13
GO:0048012 hepatocyte growth factor receptor signaling pathway	1	0.133513	0.51	0.077	Biological Process	GO:0048012	hepatocyte growth factor receptor signaling pathway	0.133513	0.416686	0	0	1	13
GO:0048753 pigment granule organization	1	0.133513	0.51	0.077	Biological Process	GO:0048753	pigment granule organization	0.133513	0.416686	0	0	1	13
GO:0050672 negative regulation of lymphocyte proliferation	1	0.133513	0.51	0.077	Biological Process	GO:0050672	negative regulation of lymphocyte proliferation	0.133513	0.416686	0	0	1	13
GO:0050856 regulation of T cell receptor signaling pathway	1	0.133513	0.51	0.077	Biological Process	GO:0050856	regulation of T cell receptor signaling pathway	0.133513	0.416686	0	0	1	13
GO:0090394 negative regulation of excitatory postsynaptic potential	1	0.133513	0.51	0.077	Biological Process	GO:0090394	negative regulation of excitatory postsynaptic potential	0.133513	0.416686	0	0	1	13
GO:0090505 epiboly involved in wound healing	1	0.133513	0.51	0.077	Biological Process	GO:0090505	epiboly involved in wound healing	0.133513	0.416686	0	0	1	13
GO:0097120 receptor localization to synapse	1	0.133513	0.51	0.077	Biological Process	GO:0097120	receptor localization to synapse	0.133513	0.416686	0	0	1	13
GO:1902525 regulation of protein monoubiquitination	1	0.133513	0.51	0.077	Biological Process	GO:1902525	regulation of protein monoubiquitination	0.133513	0.416686	0	0	1	13
GO:1903392 negative regulation of adherens junction organization	1	0.133513	0.51	0.077	Biological Process	GO:1903392	negative regulation of adherens junction organization	0.133513	0.416686	0	0	1	13
GO:1903846 positive regulation of cellular response to transforming growth factor beta stimulus	1	0.133513	0.51	0.077	Biological Process	GO:1903846	positive regulation of cellular response to transforming growth factor beta stimulus	0.133513	0.416686	0	0	1	13
GO:1904030 negative regulation of cyclin-dependent protein kinase activity	1	0.133513	0.51	0.077	Biological Process	GO:1904030	negative regulation of cyclin-dependent protein kinase activity	0.133513	0.416686	0	0	1	13
GO:1904886 beta-catenin destruction complex disassembly	1	0.133513	0.51	0.077	Biological Process	GO:1904886	beta-catenin destruction complex disassembly	0.133513	0.416686	0	0	1	13
GO:2000370 positive regulation of clathrin-mediated endocytosis	1	0.133513	0.51	0.077	Biological Process	GO:2000370	positive regulation of clathrin-mediated endocytosis	0.133513	0.416686	0	0	1	13
GO:0045596 negative regulation of cell differentiation	8	0.133845	4.082	0.017	Biological Process	GO:0045596	negative regulation of cell differentiation	0.133845	0.417316	0	0	8	460
GO:0005758 mitochondrial intermembrane space	2	0.133858	0.909	0.036	Cellular Component	GO:0005758	mitochondrial intermembrane space	0.133858	0.382451	0	0	2	56
GO:0010604 positive regulation of macromolecule metabolic process	27	0.134025	13.776	0.014	Biological Process	GO:0010604	positive regulation of macromolecule metabolic process	0.134025	0.417316	0	0	27	1975
GO:0004714 transmembrane receptor protein tyrosine kinase activity	3	0.134072	1.382	0.027	Molecular Function	GO:0004714	transmembrane receptor protein tyrosine kinase activity	0.134072	0.366074	0	0	3	111
GO:0042306 regulation of protein import into nucleus	4	0.134088	2.041	0.022	Biological Process	GO:0042306	regulation of protein import into nucleus	0.134088	0.417316	0	0	4	179
GO:0001817 regulation of cytokine production	9	0.13459	4.592	0.017	Biological Process	GO:0001817	regulation of cytokine production	0.13459	0.418489	0	0	9	535
GO:1904589 regulation of protein import	4	0.136037	2.041	0.022	Biological Process	GO:1904589	regulation of protein import	0.136037	0.422356	0	0	4	180
GO:0001655 urogenital system development	6	0.136086	3.061	0.019	Biological Process	GO:0001655	urogenital system development	0.136086	0.422356	0	0	6	317
GO:0010827 regulation of glucose transport	2	0.136604	1.02	0.034	Biological Process	GO:0010827	regulation of glucose transport	0.136604	0.422403	0	0	2	59
GO:0021675 nerve development	2	0.136604	1.02	0.034	Biological Process	GO:0021675	nerve development	0.136604	0.422403	0	0	2	59
GO:0043506 regulation of JUN kinase activity	2	0.136604	1.02	0.034	Biological Process	GO:0043506	regulation of JUN kinase activity	0.136604	0.422403	0	0	2	59
GO:1902850 microtubule cytoskeleton organization involved in mitosis	2	0.136604	1.02	0.034	Biological Process	GO:1902850	microtubule cytoskeleton organization involved in mitosis	0.136604	0.422403	0	0	2	59
GO:0032559 adenyl ribonucleotide binding	30	0.136984	13.825	0.014	Molecular Function	GO:0032559	adenyl ribonucleotide binding	0.136984	0.369228	0	0	30	2138
GO:0006281 DNA repair	10	0.137211	5.102	0.016	Biological Process	GO:0006281	DNA repair	0.137211	0.423888	0	0	10	613
GO:0000176 nuclear exosome (RNase complex)	1	0.138544	0.455	0.077	Cellular Component	GO:0000176	nuclear exosome (RNase complex)	0.138544	0.387922	0	0	1	13
GO:0005732 small nucleolar ribonucleoprotein complex	1	0.138544	0.455	0.077	Cellular Component	GO:0005732	small nucleolar ribonucleoprotein complex	0.138544	0.387922	0	0	1	13
GO:0034364 high-density lipoprotein particle	1	0.138544	0.455	0.077	Cellular Component	GO:0034364	high-density lipoprotein particle	0.138544	0.387922	0	0	1	13
GO:0005237 inhibitory extracellular ligand-gated ion channel activity	1	0.138754	0.461	0.077	Molecular Function	GO:0005237	inhibitory extracellular ligand-gated ion channel activity	0.138754	0.369228	0	0	1	13
GO:0015114 phosphate ion transmembrane transporter activity	1	0.138754	0.461	0.077	Molecular Function	GO:0015114	phosphate ion transmembrane transporter activity	0.138754	0.369228	0	0	1	13
GO:0016933 extracellular-glycine-gated ion channel activity	1	0.138754	0.461	0.077	Molecular Function	GO:0016933	extracellular-glycine-gated ion channel activity	0.138754	0.369228	0	0	1	13
GO:0016934 extracellular-glycine-gated chloride channel activity	1	0.138754	0.461	0.077	Molecular Function	GO:0016934	extracellular-glycine-gated chloride channel activity	0.138754	0.369228	0	0	1	13
GO:0017127 cholesterol transporter activity	1	0.138754	0.461	0.077	Molecular Function	GO:0017127	cholesterol transporter activity	0.138754	0.369228	0	0	1	13
GO:0098662 inorganic cation transmembrane transport	7	0.139057	3.571	0.018	Biological Process	GO:0098662	inorganic cation transmembrane transport	0.139057	0.426886	0	0	7	391
GO:0006888 ER to Golgi vesicle-mediated transport	3	0.139883	1.531	0.025	Biological Process	GO:0006888	ER to Golgi vesicle-mediated transport	0.139883	0.426886	0	0	3	118
GO:0035108 limb morphogenesis	3	0.139883	1.531	0.025	Biological Process	GO:0035108	limb morphogenesis	0.139883	0.426886	0	0	3	118
GO:0051650 establishment of vesicle localization	4	0.139969	2.041	0.022	Biological Process	GO:0051650	establishment of vesicle localization	0.139969	0.426886	0	0	4	182
GO:0007045 cell-substrate adherens junction assembly	2	0.140346	1.02	0.033	Biological Process	GO:0007045	cell-substrate adherens junction assembly	0.140346	0.426886	0	0	2	60
GO:0010043 response to zinc ion	2	0.140346	1.02	0.033	Biological Process	GO:0010043	response to zinc ion	0.140346	0.426886	0	0	2	60
GO:0043488 regulation of mRNA stability	2	0.140346	1.02	0.033	Biological Process	GO:0043488	regulation of mRNA stability	0.140346	0.426886	0	0	2	60
GO:0048041 focal adhesion assembly	2	0.140346	1.02	0.033	Biological Process	GO:0048041	focal adhesion assembly	0.140346	0.426886	0	0	2	60
GO:1900543 negative regulation of purine nucleotide metabolic process	2	0.140346	1.02	0.033	Biological Process	GO:1900543	negative regulation of purine nucleotide metabolic process	0.140346	0.426886	0	0	2	60
GO:0030554 adenyl nucleotide binding	30	0.140359	13.825	0.014	Molecular Function	GO:0030554	adenyl nucleotide binding	0.140359	0.371922	0	0	30	2144
GO:0098772 molecular function regulator	16	0.140996	7.373	0.015	Molecular Function	GO:0098772	molecular function regulator	0.140996	0.372041	0	0	16	1042
GO:0055082 cellular chemical homeostasis	10	0.141308	5.102	0.016	Biological Process	GO:0055082	cellular chemical homeostasis	0.141308	0.426886	0	0	10	617
GO:1990782 protein tyrosine kinase binding	2	0.142	0.922	0.034	Molecular Function	GO:1990782	protein tyrosine kinase binding	0.142	0.373122	0	0	2	58
GO:0046879 hormone secretion	5	0.142333	2.551	0.02	Biological Process	GO:0046879	hormone secretion	0.142333	0.426886	0	0	5	251
GO:1901988 negative regulation of cell cycle phase transition	3	0.142415	1.531	0.025	Biological Process	GO:1901988	negative regulation of cell cycle phase transition	0.142415	0.426886	0	0	3	119
GO:0006366 transcription from RNA polymerase II promoter	18	0.142806	9.184	0.014	Biological Process	GO:0006366	transcription from RNA polymerase II promoter	0.142806	0.426886	0	0	18	1250
GO:0000963 mitochondrial RNA processing	1	0.143017	0.51	0.071	Biological Process	GO:0000963	mitochondrial RNA processing	0.143017	0.426886	0	0	1	14
GO:0002925 positive regulation of humoral immune response mediated by circulating immunoglobulin	1	0.143017	0.51	0.071	Biological Process	GO:0002925	positive regulation of humoral immune response mediated by circulating immunoglobulin	0.143017	0.426886	0	0	1	14
GO:0006296 nucleotide-excision repair, DNA incision, 5'-to lesion	1	0.143017	0.51	0.071	Biological Process	GO:0006296	nucleotide-excision repair, DNA incision, 5'-to lesion	0.143017	0.426886	0	0	1	14
GO:0007484 imaginal disc-derived genitalia development	1	0.143017	0.51	0.071	Biological Process	GO:0007484	imaginal disc-derived genitalia development	0.143017	0.426886	0	0	1	14
GO:0010800 positive regulation of peptidyl-threonine phosphorylation	1	0.143017	0.51	0.071	Biological Process	GO:0010800	positive regulation of peptidyl-threonine phosphorylation	0.143017	0.426886	0	0	1	14
GO:0010874 regulation of cholesterol efflux	1	0.143017	0.51	0.071	Biological Process	GO:0010874	regulation of cholesterol efflux	0.143017	0.426886	0	0	1	14
GO:0010881 regulation of cardiac muscle contraction by regulation of the release of sequestered calcium ion	1	0.143017	0.51	0.071	Biological Process	GO:0010881	regulation of cardiac muscle contraction by regulation of the release of sequestered calcium ion	0.143017	0.426886	0	0	1	14
GO:0015813 L-glutamate transport	1	0.143017	0.51	0.071	Biological Process	GO:0015813	L-glutamate transport	0.143017	0.426886	0	0	1	14
GO:0018345 protein palmitoylation	1	0.143017	0.51	0.071	Biological Process	GO:0018345	protein palmitoylation	0.143017	0.426886	0	0	1	14
GO:0030913 paranodal junction assembly	1	0.143017	0.51	0.071	Biological Process	GO:0030913	paranodal junction assembly	0.143017	0.426886	0	0	1	14
GO:0031063 regulation of histone deacetylation	1	0.143017	0.51	0.071	Biological Process	GO:0031063	regulation of histone deacetylation	0.143017	0.426886	0	0	1	14
GO:0032373 positive regulation of sterol transport	1	0.143017	0.51	0.071	Biological Process	GO:0032373	positive regulation of sterol transport	0.143017	0.426886	0	0	1	14
GO:0032376 positive regulation of cholesterol transport	1	0.143017	0.51	0.071	Biological Process	GO:0032376	positive regulation of cholesterol transport	0.143017	0.426886	0	0	1	14
GO:0032875 regulation of DNA endoreduplication	1	0.143017	0.51	0.071	Biological Process	GO:0032875	regulation of DNA endoreduplication	0.143017	0.426886	0	0	1	14
GO:0043650 dicarboxylic acid biosynthetic process	1	0.143017	0.51	0.071	Biological Process	GO:0043650	dicarboxylic acid biosynthetic process	0.143017	0.426886	0	0	1	14
GO:0048255 mRNA stabilization	1	0.143017	0.51	0.071	Biological Process	GO:0048255	mRNA stabilization	0.143017	0.426886	0	0	1	14
GO:0048681 negative regulation of axon regeneration	1	0.143017	0.51	0.071	Biological Process	GO:0048681	negative regulation of axon regeneration	0.143017	0.426886	0	0	1	14
GO:0050774 negative regulation of dendrite morphogenesis	1	0.143017	0.51	0.071	Biological Process	GO:0050774	negative regulation of dendrite morphogenesis	0.143017	0.426886	0	0	1	14
GO:0060074 synapse maturation	1	0.143017	0.51	0.071	Biological Process	GO:0060074	synapse maturation	0.143017	0.426886	0	0	1	14
GO:0070571 negative regulation of neuron projection regeneration	1	0.143017	0.51	0.071	Biological Process	GO:0070571	negative regulation of neuron projection regeneration	0.143017	0.426886	0	0	1	14
GO:0070664 negative regulation of leukocyte proliferation	1	0.143017	0.51	0.071	Biological Process	GO:0070664	negative regulation of leukocyte proliferation	0.143017	0.426886	0	0	1	14
GO:0090312 positive regulation of protein deacetylation	1	0.143017	0.51	0.071	Biological Process	GO:0090312	positive regulation of protein deacetylation	0.143017	0.426886	0	0	1	14
GO:1901626 regulation of postsynaptic membrane organization	1	0.143017	0.51	0.071	Biological Process	GO:1901626	regulation of postsynaptic membrane organization	0.143017	0.426886	0	0	1	14
GO:1901739 regulation of myoblast fusion	1	0.143017	0.51	0.071	Biological Process	GO:1901739	regulation of myoblast fusion	0.143017	0.426886	0	0	1	14
GO:2000001 regulation of DNA damage checkpoint	1	0.143017	0.51	0.071	Biological Process	GO:2000001	regulation of DNA damage checkpoint	0.143017	0.426886	0	0	1	14
GO:0051240 positive regulation of multicellular organismal process	18	0.143535	9.184	0.014	Biological Process	GO:0051240	positive regulation of multicellular organismal process	0.143535	0.427485	0	0	18	1251
GO:0031325 positive regulation of cellular metabolic process	27	0.143774	13.776	0.014	Biological Process	GO:0031325	positive regulation of cellular metabolic process	0.143774	0.427485	0	0	27	1992
GO:0042787 protein ubiquitination involved in ubiquitin-dependent protein catabolic process	4	0.143945	2.041	0.022	Biological Process	GO:0042787	protein ubiquitination involved in ubiquitin-dependent protein catabolic process	0.143945	0.427485	0	0	4	184
GO:0006091 generation of precursor metabolites and energy	5	0.144011	2.551	0.02	Biological Process	GO:0006091	generation of precursor metabolites and energy	0.144011	0.427485	0	0	5	252
GO:0022405 hair cycle process	2	0.144109	1.02	0.033	Biological Process	GO:0022405	hair cycle process	0.144109	0.427485	0	0	2	61
GO:0042743 hydrogen peroxide metabolic process	2	0.144109	1.02	0.033	Biological Process	GO:0042743	hydrogen peroxide metabolic process	0.144109	0.427485	0	0	2	61
GO:0098773 skin epidermis development	2	0.144109	1.02	0.033	Biological Process	GO:0098773	skin epidermis development	0.144109	0.427485	0	0	2	61
GO:0060429 epithelium development	16	0.144333	8.163	0.015	Biological Process	GO:0060429	epithelium development	0.144333	0.427773	0	0	16	1091
GO:0016570 histone modification	6	0.144812	3.061	0.019	Biological Process	GO:0016570	histone modification	0.144812	0.428435	0	0	6	323
GO:0045860 positive regulation of protein kinase activity	6	0.144812	3.061	0.019	Biological Process	GO:0045860	positive regulation of protein kinase activity	0.144812	0.428435	0	0	6	323
GO:0097306 cellular response to alcohol	3	0.144961	1.531	0.025	Biological Process	GO:0097306	cellular response to alcohol	0.144961	0.428497	0	0	3	120
GO:0044291 cell-cell contact zone	2	0.145559	0.909	0.034	Cellular Component	GO:0044291	cell-cell contact zone	0.145559	0.400749	0	0	2	59
GO:0048568 embryonic organ development	7	0.145623	3.571	0.018	Biological Process	GO:0048568	embryonic organ development	0.145623	0.430075	0	0	7	396
GO:0031966 mitochondrial membrane	9	0.146105	4.091	0.017	Cellular Component	GO:0031966	mitochondrial membrane	0.146105	0.400749	0	0	9	524
GO:0019899 enzyme binding	20	0.146288	9.217	0.015	Molecular Function	GO:0019899	enzyme binding	0.146288	0.373626	0	0	20	1359
GO:0005044 scavenger receptor activity	4	0.146999	1.843	0.022	Molecular Function	GO:0005044	scavenger receptor activity	0.146999	0.373626	0	0	4	178
GO:0022414 reproductive process	18	0.147211	9.184	0.014	Biological Process	GO:0022414	reproductive process	0.147211	0.430434	0	0	18	1256
GO:1902533 positive regulation of intracellular signal transduction	10	0.147572	5.102	0.016	Biological Process	GO:1902533	positive regulation of intracellular signal transduction	0.147572	0.430434	0	0	10	623
GO:0042273 ribosomal large subunit biogenesis	2	0.147893	1.02	0.032	Biological Process	GO:0042273	ribosomal large subunit biogenesis	0.147893	0.430434	0	0	2	62
GO:0045980 negative regulation of nucleotide metabolic process	2	0.147893	1.02	0.032	Biological Process	GO:0045980	negative regulation of nucleotide metabolic process	0.147893	0.430434	0	0	2	62
GO:0034329 cell junction assembly	4	0.147967	2.041	0.022	Biological Process	GO:0034329	cell junction assembly	0.147967	0.430434	0	0	4	186
GO:0005697 telomerase holoenzyme complex	1	0.148373	0.455	0.071	Cellular Component	GO:0005697	telomerase holoenzyme complex	0.148373	0.400749	0	0	1	14
GO:0030867 rough endoplasmic reticulum membrane	1	0.148373	0.455	0.071	Cellular Component	GO:0030867	rough endoplasmic reticulum membrane	0.148373	0.400749	0	0	1	14
GO:0031528 microvillus membrane	1	0.148373	0.455	0.071	Cellular Component	GO:0031528	microvillus membrane	0.148373	0.400749	0	0	1	14
GO:0000146 microfilament motor activity	1	0.148597	0.461	0.071	Molecular Function	GO:0000146	microfilament motor activity	0.148597	0.373626	0	0	1	14
GO:0004989 octopamine receptor activity	1	0.148597	0.461	0.071	Molecular Function	GO:0004989	octopamine receptor activity	0.148597	0.373626	0	0	1	14
GO:0017160 Ral GTPase binding	1	0.148597	0.461	0.071	Molecular Function	GO:0017160	Ral GTPase binding	0.148597	0.373626	0	0	1	14
GO:0030296 protein tyrosine kinase activator activity	1	0.148597	0.461	0.071	Molecular Function	GO:0030296	protein tyrosine kinase activator activity	0.148597	0.373626	0	0	1	14
GO:0052742 phosphatidylinositol kinase activity	1	0.148597	0.461	0.071	Molecular Function	GO:0052742	phosphatidylinositol kinase activity	0.148597	0.373626	0	0	1	14
GO:0052745 inositol phosphate phosphatase activity	1	0.148597	0.461	0.071	Molecular Function	GO:0052745	inositol phosphate phosphatase activity	0.148597	0.373626	0	0	1	14
GO:0071889 14-3-3 protein binding	1	0.148597	0.461	0.071	Molecular Function	GO:0071889	14-3-3 protein binding	0.148597	0.373626	0	0	1	14
GO:1990381 ubiquitin-specific protease binding	1	0.148597	0.461	0.071	Molecular Function	GO:1990381	ubiquitin-specific protease binding	0.148597	0.373626	0	0	1	14
GO:0099503 secretory vesicle	8	0.14885	3.636	0.018	Cellular Component	GO:0099503	secretory vesicle	0.14885	0.400749	0	0	8	454
GO:0060560 developmental growth involved in morphogenesis	5	0.149096	2.551	0.02	Biological Process	GO:0060560	developmental growth involved in morphogenesis	0.149096	0.430434	0	0	5	255
GO:0043410 positive regulation of MAPK cascade	6	0.14927	3.061	0.018	Biological Process	GO:0043410	positive regulation of MAPK cascade	0.14927	0.430434	0	0	6	326
GO:0003727 single-stranded RNA binding	2	0.149888	0.922	0.033	Molecular Function	GO:0003727	single-stranded RNA binding	0.149888	0.373626	0	0	2	60
GO:0007417 central nervous system development	13	0.149914	6.633	0.015	Biological Process	GO:0007417	central nervous system development	0.149914	0.430434	0	0	13	859
GO:0016597 amino acid binding	3	0.149926	1.382	0.026	Molecular Function	GO:0016597	amino acid binding	0.149926	0.373626	0	0	3	117
GO:0016782 transferase activity, transferring sulfur-containing groups	3	0.149926	1.382	0.026	Molecular Function	GO:0016782	transferase activity, transferring sulfur-containing groups	0.149926	0.373626	0	0	3	117
GO:0009886 post-embryonic morphogenesis	3	0.150099	1.531	0.025	Biological Process	GO:0009886	post-embryonic morphogenesis	0.150099	0.430434	0	0	3	122
GO:0044283 small molecule biosynthetic process	8	0.150617	4.082	0.017	Biological Process	GO:0044283	small molecule biosynthetic process	0.150617	0.430434	0	0	8	474
GO:0005681 spliceosomal complex	4	0.150617	1.818	0.022	Cellular Component	GO:0005681	spliceosomal complex	0.150617	0.402925	0	0	4	180
GO:0051704 multi-organism process	27	0.151508	13.776	0.013	Biological Process	GO:0051704	multi-organism process	0.151508	0.430434	0	0	27	2005
GO:0001700 embryonic development via the syncytial blastoderm	2	0.151698	1.02	0.032	Biological Process	GO:0001700	embryonic development via the syncytial blastoderm	0.151698	0.430434	0	0	2	63
GO:0014013 regulation of gliogenesis	2	0.151698	1.02	0.032	Biological Process	GO:0014013	regulation of gliogenesis	0.151698	0.430434	0	0	2	63
GO:0060079 excitatory postsynaptic potential	2	0.151698	1.02	0.032	Biological Process	GO:0060079	excitatory postsynaptic potential	0.151698	0.430434	0	0	2	63
GO:0006336 DNA replication-independent nucleosome assembly	1	0.152416	0.51	0.067	Biological Process	GO:0006336	DNA replication-independent nucleosome assembly	0.152416	0.430434	0	0	1	15
GO:0006817 phosphate ion transport	1	0.152416	0.51	0.067	Biological Process	GO:0006817	phosphate ion transport	0.152416	0.430434	0	0	1	15
GO:0006828 manganese ion transport	1	0.152416	0.51	0.067	Biological Process	GO:0006828	manganese ion transport	0.152416	0.430434	0	0	1	15
GO:0007100 mitotic centrosome separation	1	0.152416	0.51	0.067	Biological Process	GO:0007100	mitotic centrosome separation	0.152416	0.430434	0	0	1	15
GO:0008334 histone mRNA metabolic process	1	0.152416	0.51	0.067	Biological Process	GO:0008334	histone mRNA metabolic process	0.152416	0.430434	0	0	1	15
GO:0009065 glutamine family amino acid catabolic process	1	0.152416	0.51	0.067	Biological Process	GO:0009065	glutamine family amino acid catabolic process	0.152416	0.430434	0	0	1	15
GO:0015800 acidic amino acid transport	1	0.152416	0.51	0.067	Biological Process	GO:0015800	acidic amino acid transport	0.152416	0.430434	0	0	1	15
GO:0016075 rRNA catabolic process	1	0.152416	0.51	0.067	Biological Process	GO:0016075	rRNA catabolic process	0.152416	0.430434	0	0	1	15
GO:0021762 substantia nigra development	1	0.152416	0.51	0.067	Biological Process	GO:0021762	substantia nigra development	0.152416	0.430434	0	0	1	15
GO:0030435 sporulation resulting in formation of a cellular spore	1	0.152416	0.51	0.067	Biological Process	GO:0030435	sporulation resulting in formation of a cellular spore	0.152416	0.430434	0	0	1	15
GO:0030890 positive regulation of B cell proliferation	1	0.152416	0.51	0.067	Biological Process	GO:0030890	positive regulation of B cell proliferation	0.152416	0.430434	0	0	1	15
GO:0031116 positive regulation of microtubule polymerization	1	0.152416	0.51	0.067	Biological Process	GO:0031116	positive regulation of microtubule polymerization	0.152416	0.430434	0	0	1	15
GO:0031167 rRNA methylation	1	0.152416	0.51	0.067	Biological Process	GO:0031167	rRNA methylation	0.152416	0.430434	0	0	1	15
GO:0033144 negative regulation of intracellular steroid hormone receptor signaling pathway	1	0.152416	0.51	0.067	Biological Process	GO:0033144	negative regulation of intracellular steroid hormone receptor signaling pathway	0.152416	0.430434	0	0	1	15
GO:0034384 high-density lipoprotein particle clearance	1	0.152416	0.51	0.067	Biological Process	GO:0034384	high-density lipoprotein particle clearance	0.152416	0.430434	0	0	1	15
GO:0034724 DNA replication-independent nucleosome organization	1	0.152416	0.51	0.067	Biological Process	GO:0034724	DNA replication-independent nucleosome organization	0.152416	0.430434	0	0	1	15
GO:0035411 catenin import into nucleus	1	0.152416	0.51	0.067	Biological Process	GO:0035411	catenin import into nucleus	0.152416	0.430434	0	0	1	15
GO:0035412 regulation of catenin import into nucleus	1	0.152416	0.51	0.067	Biological Process	GO:0035412	regulation of catenin import into nucleus	0.152416	0.430434	0	0	1	15
GO:0036035 osteoclast development	1	0.152416	0.51	0.067	Biological Process	GO:0036035	osteoclast development	0.152416	0.430434	0	0	1	15
GO:0042359 vitamin D metabolic process	1	0.152416	0.51	0.067	Biological Process	GO:0042359	vitamin D metabolic process	0.152416	0.430434	0	0	1	15
GO:0043392 negative regulation of DNA binding	1	0.152416	0.51	0.067	Biological Process	GO:0043392	negative regulation of DNA binding	0.152416	0.430434	0	0	1	15
GO:0043649 dicarboxylic acid catabolic process	1	0.152416	0.51	0.067	Biological Process	GO:0043649	dicarboxylic acid catabolic process	0.152416	0.430434	0	0	1	15
GO:0043934 sporulation	1	0.152416	0.51	0.067	Biological Process	GO:0043934	sporulation	0.152416	0.430434	0	0	1	15
GO:0045806 negative regulation of endocytosis	1	0.152416	0.51	0.067	Biological Process	GO:0045806	negative regulation of endocytosis	0.152416	0.430434	0	0	1	15
GO:0045948 positive regulation of translational initiation	1	0.152416	0.51	0.067	Biological Process	GO:0045948	positive regulation of translational initiation	0.152416	0.430434	0	0	1	15
GO:0048538 thymus development	1	0.152416	0.51	0.067	Biological Process	GO:0048538	thymus development	0.152416	0.430434	0	0	1	15
GO:0051450 myoblast proliferation	1	0.152416	0.51	0.067	Biological Process	GO:0051450	myoblast proliferation	0.152416	0.430434	0	0	1	15
GO:0055059 asymmetric neuroblast division	1	0.152416	0.51	0.067	Biological Process	GO:0055059	asymmetric neuroblast division	0.152416	0.430434	0	0	1	15
GO:0055070 copper ion homeostasis	1	0.152416	0.51	0.067	Biological Process	GO:0055070	copper ion homeostasis	0.152416	0.430434	0	0	1	15
GO:0060019 radial glial cell differentiation	1	0.152416	0.51	0.067	Biological Process	GO:0060019	radial glial cell differentiation	0.152416	0.430434	0	0	1	15
GO:0071027 nuclear RNA surveillance	1	0.152416	0.51	0.067	Biological Process	GO:0071027	nuclear RNA surveillance	0.152416	0.430434	0	0	1	15
GO:0071028 nuclear mRNA surveillance	1	0.152416	0.51	0.067	Biological Process	GO:0071028	nuclear mRNA surveillance	0.152416	0.430434	0	0	1	15
GO:0086005 ventricular cardiac muscle cell action potential	1	0.152416	0.51	0.067	Biological Process	GO:0086005	ventricular cardiac muscle cell action potential	0.152416	0.430434	0	0	1	15
GO:0090504 epiboly	1	0.152416	0.51	0.067	Biological Process	GO:0090504	epiboly	0.152416	0.430434	0	0	1	15
GO:1901032 negative regulation of response to reactive oxygen species	1	0.152416	0.51	0.067	Biological Process	GO:1901032	negative regulation of response to reactive oxygen species	0.152416	0.430434	0	0	1	15
GO:1901889 negative regulation of cell junction assembly	1	0.152416	0.51	0.067	Biological Process	GO:1901889	negative regulation of cell junction assembly	0.152416	0.430434	0	0	1	15
GO:1903206 negative regulation of hydrogen peroxide-induced cell death	1	0.152416	0.51	0.067	Biological Process	GO:1903206	negative regulation of hydrogen peroxide-induced cell death	0.152416	0.430434	0	0	1	15
GO:1904355 positive regulation of telomere capping	1	0.152416	0.51	0.067	Biological Process	GO:1904355	positive regulation of telomere capping	0.152416	0.430434	0	0	1	15
GO:0019199 transmembrane receptor protein kinase activity	3	0.152626	1.382	0.025	Molecular Function	GO:0019199	transmembrane receptor protein kinase activity	0.152626	0.37885	0	0	3	118
GO:0042990 regulation of transcription factor import into nucleus	3	0.152689	1.531	0.024	Biological Process	GO:0042990	regulation of transcription factor import into nucleus	0.152689	0.430498	0	0	3	123
GO:0006996 organelle organization	38	0.152695	19.388	0.013	Biological Process	GO:0006996	organelle organization	0.152695	0.430498	0	0	38	2939
GO:0044707 single-multicellular organism process	73	0.152982	37.245	0.012	Biological Process	GO:0044707	single-multicellular organism process	0.152982	0.430945	0	0	73	6001
GO:1902531 regulation of intracellular signal transduction	18	0.153203	9.184	0.014	Biological Process	GO:1902531	regulation of intracellular signal transduction	0.153203	0.431204	0	0	18	1264
GO:0001650 fibrillar center	2	0.153473	0.909	0.033	Cellular Component	GO:0001650	fibrillar center	0.153473	0.40735	0	0	2	61
GO:0008380 RNA splicing	6	0.15379	3.061	0.018	Biological Process	GO:0008380	RNA splicing	0.15379	0.432493	0	0	6	329
GO:0005215 transporter activity	24	0.154003	11.06	0.014	Molecular Function	GO:0005215	transporter activity	0.154003	0.380764	0	0	24	1686
GO:0016050 vesicle organization	5	0.154256	2.551	0.019	Biological Process	GO:0016050	vesicle organization	0.154256	0.433442	0	0	5	258
GO:0007399 nervous system development	30	0.154961	15.306	0.013	Biological Process	GO:0007399	nervous system development	0.154961	0.434813	0	0	30	2263
GO:0006414 translational elongation	2	0.155522	1.02	0.031	Biological Process	GO:0006414	translational elongation	0.155522	0.434813	0	0	2	64
GO:0019369 arachidonic acid metabolic process	2	0.155522	1.02	0.031	Biological Process	GO:0019369	arachidonic acid metabolic process	0.155522	0.434813	0	0	2	64
GO:0031929 TOR signaling	2	0.155522	1.02	0.031	Biological Process	GO:0031929	TOR signaling	0.155522	0.434813	0	0	2	64
GO:0048278 vesicle docking	2	0.155522	1.02	0.031	Biological Process	GO:0048278	vesicle docking	0.155522	0.434813	0	0	2	64
GO:1901800 positive regulation of proteasomal protein catabolic process	2	0.155522	1.02	0.031	Biological Process	GO:1901800	positive regulation of proteasomal protein catabolic process	0.155522	0.434813	0	0	2	64
GO:0030154 cell differentiation	43	0.156795	21.939	0.013	Biological Process	GO:0030154	cell differentiation	0.156795	0.438007	0	0	43	3377
GO:0044403 symbiosis, encompassing mutualism through parasitism	7	0.157807	3.571	0.017	Biological Process	GO:0044403	symbiosis, encompassing mutualism through parasitism	0.157807	0.440032	0	0	7	405
GO:0044419 interspecies interaction between organisms	7	0.157807	3.571	0.017	Biological Process	GO:0044419	interspecies interaction between organisms	0.157807	0.440032	0	0	7	405
GO:0042991 transcription factor import into nucleus	3	0.157913	1.531	0.024	Biological Process	GO:0042991	transcription factor import into nucleus	0.157913	0.440032	0	0	3	125
GO:0000177 cytoplasmic exosome (RNase complex)	1	0.158091	0.455	0.067	Cellular Component	GO:0000177	cytoplasmic exosome (RNase complex)	0.158091	0.40735	0	0	1	15
GO:0030127 COPII vesicle coat	1	0.158091	0.455	0.067	Cellular Component	GO:0030127	COPII vesicle coat	0.158091	0.40735	0	0	1	15
GO:0071010 prespliceosome	1	0.158091	0.455	0.067	Cellular Component	GO:0071010	prespliceosome	0.158091	0.40735	0	0	1	15
GO:0098576 lumenal side of membrane	1	0.158091	0.455	0.067	Cellular Component	GO:0098576	lumenal side of membrane	0.158091	0.40735	0	0	1	15
GO:1990909 Wnt signalosome	1	0.158091	0.455	0.067	Cellular Component	GO:1990909	Wnt signalosome	0.158091	0.40735	0	0	1	15
GO:0004181 metallocarboxypeptidase activity	1	0.158329	0.461	0.067	Molecular Function	GO:0004181	metallocarboxypeptidase activity	0.158329	0.383901	0	0	1	15
GO:0004535 poly(A)-specific ribonuclease activity	1	0.158329	0.461	0.067	Molecular Function	GO:0004535	poly(A)-specific ribonuclease activity	0.158329	0.383901	0	0	1	15
GO:0019104 DNA N-glycosylase activity	1	0.158329	0.461	0.067	Molecular Function	GO:0019104	DNA N-glycosylase activity	0.158329	0.383901	0	0	1	15
GO:0070530 K63-linked polyubiquitin binding	1	0.158329	0.461	0.067	Molecular Function	GO:0070530	K63-linked polyubiquitin binding	0.158329	0.383901	0	0	1	15
GO:1901338 catecholamine binding	1	0.158329	0.461	0.067	Molecular Function	GO:1901338	catecholamine binding	0.158329	0.383901	0	0	1	15
GO:0042633 hair cycle	2	0.159364	1.02	0.031	Biological Process	GO:0042633	hair cycle	0.159364	0.440737	0	0	2	65
GO:0007601 visual perception	4	0.160286	2.041	0.021	Biological Process	GO:0007601	visual perception	0.160286	0.440737	0	0	4	192
GO:0006413 translational initiation	3	0.160546	1.531	0.024	Biological Process	GO:0006413	translational initiation	0.160546	0.440737	0	0	3	126
GO:0031047 gene silencing by RNA	3	0.160546	1.531	0.024	Biological Process	GO:0031047	gene silencing by RNA	0.160546	0.440737	0	0	3	126
GO:0005506 iron ion binding	5	0.160583	2.304	0.02	Molecular Function	GO:0005506	iron ion binding	0.160583	0.38787	0	0	5	251
GO:0051049 regulation of transport	20	0.160944	10.204	0.014	Biological Process	GO:0051049	regulation of transport	0.160944	0.440737	0	0	20	1438
GO:0034470 ncRNA processing	6	0.161456	3.061	0.018	Biological Process	GO:0034470	ncRNA processing	0.161456	0.440737	0	0	6	334
GO:0002923 regulation of humoral immune response mediated by circulating immunoglobulin	1	0.161713	0.51	0.062	Biological Process	GO:0002923	regulation of humoral immune response mediated by circulating immunoglobulin	0.161713	0.440737	0	0	1	16
GO:0003156 regulation of organ formation	1	0.161713	0.51	0.062	Biological Process	GO:0003156	regulation of organ formation	0.161713	0.440737	0	0	1	16
GO:0006415 translational termination	1	0.161713	0.51	0.062	Biological Process	GO:0006415	translational termination	0.161713	0.440737	0	0	1	16
GO:0008355 olfactory learning	1	0.161713	0.51	0.062	Biological Process	GO:0008355	olfactory learning	0.161713	0.440737	0	0	1	16
GO:0016556 mRNA modification	1	0.161713	0.51	0.062	Biological Process	GO:0016556	mRNA modification	0.161713	0.440737	0	0	1	16
GO:0031440 regulation of mRNA 3'-end processing	1	0.161713	0.51	0.062	Biological Process	GO:0031440	regulation of mRNA 3'-end processing	0.161713	0.440737	0	0	1	16
GO:0033363 secretory granule organization	1	0.161713	0.51	0.062	Biological Process	GO:0033363	secretory granule organization	0.161713	0.440737	0	0	1	16
GO:0042572 retinol metabolic process	1	0.161713	0.51	0.062	Biological Process	GO:0042572	retinol metabolic process	0.161713	0.440737	0	0	1	16
GO:0045191 regulation of isotype switching	1	0.161713	0.51	0.062	Biological Process	GO:0045191	regulation of isotype switching	0.161713	0.440737	0	0	1	16
GO:0050854 regulation of antigen receptor-mediated signaling pathway	1	0.161713	0.51	0.062	Biological Process	GO:0050854	regulation of antigen receptor-mediated signaling pathway	0.161713	0.440737	0	0	1	16
GO:0051482 positive regulation of cytosolic calcium ion concentration involved in phospholipase C-activating G-protein coupled signaling pathway	1	0.161713	0.51	0.062	Biological Process	GO:0051482	positive regulation of cytosolic calcium ion concentration involved in phospholipase C-activating G-protein coupled signaling pathway	0.161713	0.440737	0	0	1	16
GO:0051497 negative regulation of stress fiber assembly	1	0.161713	0.51	0.062	Biological Process	GO:0051497	negative regulation of stress fiber assembly	0.161713	0.440737	0	0	1	16
GO:0055098 response to low-density lipoprotein particle	1	0.161713	0.51	0.062	Biological Process	GO:0055098	response to low-density lipoprotein particle	0.161713	0.440737	0	0	1	16
GO:0060307 regulation of ventricular cardiac muscle cell membrane repolarization	1	0.161713	0.51	0.062	Biological Process	GO:0060307	regulation of ventricular cardiac muscle cell membrane repolarization	0.161713	0.440737	0	0	1	16
GO:0060571 morphogenesis of an epithelial fold	1	0.161713	0.51	0.062	Biological Process	GO:0060571	morphogenesis of an epithelial fold	0.161713	0.440737	0	0	1	16
GO:0061157 mRNA destabilization	1	0.161713	0.51	0.062	Biological Process	GO:0061157	mRNA destabilization	0.161713	0.440737	0	0	1	16
GO:0071025 RNA surveillance	1	0.161713	0.51	0.062	Biological Process	GO:0071025	RNA surveillance	0.161713	0.440737	0	0	1	16
GO:0098910 regulation of atrial cardiac muscle cell action potential	1	0.161713	0.51	0.062	Biological Process	GO:0098910	regulation of atrial cardiac muscle cell action potential	0.161713	0.440737	0	0	1	16
GO:1903432 regulation of TORC1 signaling	1	0.161713	0.51	0.062	Biological Process	GO:1903432	regulation of TORC1 signaling	0.161713	0.440737	0	0	1	16
GO:2000036 regulation of stem cell population maintenance	1	0.161713	0.51	0.062	Biological Process	GO:2000036	regulation of stem cell population maintenance	0.161713	0.440737	0	0	1	16
GO:2000272 negative regulation of receptor activity	1	0.161713	0.51	0.062	Biological Process	GO:2000272	negative regulation of receptor activity	0.161713	0.440737	0	0	1	16
GO:0098589 membrane region	21	0.161755	9.545	0.014	Cellular Component	GO:0098589	membrane region	0.161755	0.414251	0	0	21	1461
GO:0051962 positive regulation of nervous system development	7	0.161971	3.571	0.017	Biological Process	GO:0051962	positive regulation of nervous system development	0.161971	0.441081	0	0	7	408
GO:0001906 cell killing	2	0.163224	1.02	0.03	Biological Process	GO:0001906	cell killing	0.163224	0.44234	0	0	2	66
GO:0007040 lysosome organization	2	0.163224	1.02	0.03	Biological Process	GO:0007040	lysosome organization	0.163224	0.44234	0	0	2	66
GO:0016064 immunoglobulin mediated immune response	2	0.163224	1.02	0.03	Biological Process	GO:0016064	immunoglobulin mediated immune response	0.163224	0.44234	0	0	2	66
GO:0019724 B cell mediated immunity	2	0.163224	1.02	0.03	Biological Process	GO:0019724	B cell mediated immunity	0.163224	0.44234	0	0	2	66
GO:0021536 diencephalon development	2	0.163224	1.02	0.03	Biological Process	GO:0021536	diencephalon development	0.163224	0.44234	0	0	2	66
GO:0080171 lytic vacuole organization	2	0.163224	1.02	0.03	Biological Process	GO:0080171	lytic vacuole organization	0.163224	0.44234	0	0	2	66
GO:0090066 regulation of anatomical structure size	7	0.164774	3.571	0.017	Biological Process	GO:0090066	regulation of anatomical structure size	0.164774	0.446179	0	0	7	410
GO:2000026 regulation of multicellular organismal development	21	0.165685	10.714	0.014	Biological Process	GO:2000026	regulation of multicellular organismal development	0.165685	0.448285	0	0	21	1527
GO:0071900 regulation of protein serine/threonine kinase activity	6	0.166135	3.061	0.018	Biological Process	GO:0071900	regulation of protein serine/threonine kinase activity	0.166135	0.449139	0	0	6	337
GO:0055065 metal ion homeostasis	9	0.16649	4.592	0.016	Biological Process	GO:0055065	metal ion homeostasis	0.16649	0.449736	0	0	9	563
GO:0019751 polyol metabolic process	2	0.167101	1.02	0.03	Biological Process	GO:0019751	polyol metabolic process	0.167101	0.449953	0	0	2	67
GO:0099565 chemical synaptic transmission, postsynaptic	2	0.167101	1.02	0.03	Biological Process	GO:0099565	chemical synaptic transmission, postsynaptic	0.167101	0.449953	0	0	2	67
GO:1901379 regulation of potassium ion transmembrane transport	2	0.167101	1.02	0.03	Biological Process	GO:1901379	regulation of potassium ion transmembrane transport	0.167101	0.449953	0	0	2	67
GO:0035580 specific granule lumen	1	0.167698	0.455	0.062	Cellular Component	GO:0035580	specific granule lumen	0.167698	0.424296	0	0	1	16
GO:1904724 tertiary granule lumen	1	0.167698	0.455	0.062	Cellular Component	GO:1904724	tertiary granule lumen	0.167698	0.424296	0	0	1	16
GO:0005123 death receptor binding	1	0.167949	0.461	0.062	Molecular Function	GO:0005123	death receptor binding	0.167949	0.401034	0	0	1	16
GO:0008649 rRNA methyltransferase activity	1	0.167949	0.461	0.062	Molecular Function	GO:0008649	rRNA methyltransferase activity	0.167949	0.401034	0	0	1	16
GO:0019863 IgE binding	1	0.167949	0.461	0.062	Molecular Function	GO:0019863	IgE binding	0.167949	0.401034	0	0	1	16
GO:0031667 response to nutrient levels	8	0.168361	4.082	0.016	Biological Process	GO:0031667	response to nutrient levels	0.168361	0.449953	0	0	8	488
GO:0009914 hormone transport	5	0.168373	2.551	0.019	Biological Process	GO:0009914	hormone transport	0.168373	0.449953	0	0	5	266
GO:0098552 side of membrane	6	0.169722	2.727	0.018	Cellular Component	GO:0098552	side of membrane	0.169722	0.426846	0	0	6	326
GO:0022402 cell cycle process	15	0.169803	7.653	0.014	Biological Process	GO:0022402	cell cycle process	0.169803	0.449953	0	0	15	1041
GO:0023057 negative regulation of signaling	14	0.170371	7.143	0.015	Biological Process	GO:0023057	negative regulation of signaling	0.170371	0.449953	0	0	14	961
GO:0004725 protein tyrosine phosphatase activity	4	0.170794	1.843	0.021	Molecular Function	GO:0004725	protein tyrosine phosphatase activity	0.170794	0.406283	0	0	4	189
GO:0016032 viral process	6	0.17087	3.061	0.018	Biological Process	GO:0016032	viral process	0.17087	0.449953	0	0	6	340
GO:0000289 nuclear-transcribed mRNA poly(A) tail shortening	1	0.170908	0.51	0.059	Biological Process	GO:0000289	nuclear-transcribed mRNA poly(A) tail shortening	0.170908	0.449953	0	0	1	17
GO:0002566 somatic diversification of immune receptors via somatic mutation	1	0.170908	0.51	0.059	Biological Process	GO:0002566	somatic diversification of immune receptors via somatic mutation	0.170908	0.449953	0	0	1	17
GO:0002639 positive regulation of immunoglobulin production	1	0.170908	0.51	0.059	Biological Process	GO:0002639	positive regulation of immunoglobulin production	0.170908	0.449953	0	0	1	17
GO:0003146 heart jogging	1	0.170908	0.51	0.059	Biological Process	GO:0003146	heart jogging	0.170908	0.449953	0	0	1	17
GO:0003351 epithelial cilium movement	1	0.170908	0.51	0.059	Biological Process	GO:0003351	epithelial cilium movement	0.170908	0.449953	0	0	1	17
GO:0007095 mitotic G2 DNA damage checkpoint	1	0.170908	0.51	0.059	Biological Process	GO:0007095	mitotic G2 DNA damage checkpoint	0.170908	0.449953	0	0	1	17
GO:0036462 TRAIL-activated apoptotic signaling pathway	1	0.170908	0.51	0.059	Biological Process	GO:0036462	TRAIL-activated apoptotic signaling pathway	0.170908	0.449953	0	0	1	17
GO:0042023 DNA endoreduplication	1	0.170908	0.51	0.059	Biological Process	GO:0042023	DNA endoreduplication	0.170908	0.449953	0	0	1	17
GO:0045992 negative regulation of embryonic development	1	0.170908	0.51	0.059	Biological Process	GO:0045992	negative regulation of embryonic development	0.170908	0.449953	0	0	1	17
GO:0048069 eye pigmentation	1	0.170908	0.51	0.059	Biological Process	GO:0048069	eye pigmentation	0.170908	0.449953	0	0	1	17
GO:0051299 centrosome separation	1	0.170908	0.51	0.059	Biological Process	GO:0051299	centrosome separation	0.170908	0.449953	0	0	1	17
GO:0055022 negative regulation of cardiac muscle tissue growth	1	0.170908	0.51	0.059	Biological Process	GO:0055022	negative regulation of cardiac muscle tissue growth	0.170908	0.449953	0	0	1	17
GO:0055094 response to lipoprotein particle	1	0.170908	0.51	0.059	Biological Process	GO:0055094	response to lipoprotein particle	0.170908	0.449953	0	0	1	17
GO:0060043 regulation of cardiac muscle cell proliferation	1	0.170908	0.51	0.059	Biological Process	GO:0060043	regulation of cardiac muscle cell proliferation	0.170908	0.449953	0	0	1	17
GO:0060142 regulation of syncytium formation by plasma membrane fusion	1	0.170908	0.51	0.059	Biological Process	GO:0060142	regulation of syncytium formation by plasma membrane fusion	0.170908	0.449953	0	0	1	17
GO:0061117 negative regulation of heart growth	1	0.170908	0.51	0.059	Biological Process	GO:0061117	negative regulation of heart growth	0.170908	0.449953	0	0	1	17
GO:0071827 plasma lipoprotein particle organization	1	0.170908	0.51	0.059	Biological Process	GO:0071827	plasma lipoprotein particle organization	0.170908	0.449953	0	0	1	17
GO:0099625 ventricular cardiac muscle cell membrane repolarization	1	0.170908	0.51	0.059	Biological Process	GO:0099625	ventricular cardiac muscle cell membrane repolarization	0.170908	0.449953	0	0	1	17
GO:1903010 regulation of bone development	1	0.170908	0.51	0.059	Biological Process	GO:1903010	regulation of bone development	0.170908	0.449953	0	0	1	17
GO:1903427 negative regulation of reactive oxygen species biosynthetic process	1	0.170908	0.51	0.059	Biological Process	GO:1903427	negative regulation of reactive oxygen species biosynthetic process	0.170908	0.449953	0	0	1	17
GO:0003279 cardiac septum development	2	0.170993	1.02	0.029	Biological Process	GO:0003279	cardiac septum development	0.170993	0.449953	0	0	2	68
GO:0019731 antibacterial humoral response	2	0.170993	1.02	0.029	Biological Process	GO:0019731	antibacterial humoral response	0.170993	0.449953	0	0	2	68
GO:0051983 regulation of chromosome segregation	2	0.170993	1.02	0.029	Biological Process	GO:0051983	regulation of chromosome segregation	0.170993	0.449953	0	0	2	68
GO:0060078 regulation of postsynaptic membrane potential	2	0.170993	1.02	0.029	Biological Process	GO:0060078	regulation of postsynaptic membrane potential	0.170993	0.449953	0	0	2	68
GO:0010562 positive regulation of phosphorus metabolic process	11	0.171264	5.612	0.015	Biological Process	GO:0010562	positive regulation of phosphorus metabolic process	0.171264	0.449953	0	0	11	723
GO:0045937 positive regulation of phosphate metabolic process	11	0.171264	5.612	0.015	Biological Process	GO:0045937	positive regulation of phosphate metabolic process	0.171264	0.449953	0	0	11	723
GO:0051960 regulation of nervous system development	11	0.171264	5.612	0.015	Biological Process	GO:0051960	regulation of nervous system development	0.171264	0.449953	0	0	11	723
GO:0016491 oxidoreductase activity	17	0.172362	7.834	0.015	Molecular Function	GO:0016491	oxidoreductase activity	0.172362	0.408464	0	0	17	1157
GO:0009987 cellular process	172	0.173312	87.755	0.011	Biological Process	GO:0009987	cellular process	0.173312	0.45454	0	0	172	15222
GO:0016569 covalent chromatin modification	7	0.173312	3.571	0.017	Biological Process	GO:0016569	covalent chromatin modification	0.173312	0.45454	0	0	7	416
GO:0019725 cellular homeostasis	11	0.173416	5.612	0.015	Biological Process	GO:0019725	cellular homeostasis	0.173416	0.45454	0	0	11	725
GO:0032535 regulation of cellular component size	5	0.173794	2.551	0.019	Biological Process	GO:0032535	regulation of cellular component size	0.173794	0.455176	0	0	5	269
GO:0001816 cytokine production	10	0.174017	5.102	0.015	Biological Process	GO:0001816	cytokine production	0.174017	0.455403	0	0	10	647
GO:0043621 protein self-association	2	0.174033	0.922	0.03	Molecular Function	GO:0043621	protein self-association	0.174033	0.410876	0	0	2	66
GO:0005741 mitochondrial outer membrane	3	0.17418	1.364	0.024	Cellular Component	GO:0005741	mitochondrial outer membrane	0.17418	0.43386	0	0	3	126
GO:0009897 external side of plasma membrane	4	0.174577	1.818	0.021	Cellular Component	GO:0009897	external side of plasma membrane	0.174577	0.43386	0	0	4	191
GO:0071222 cellular response to lipopolysaccharide	2	0.174901	1.02	0.029	Biological Process	GO:0071222	cellular response to lipopolysaccharide	0.174901	0.456817	0	0	2	69
GO:0048871 multicellular organismal homeostasis	5	0.175617	2.551	0.019	Biological Process	GO:0048871	multicellular organismal homeostasis	0.175617	0.456817	0	0	5	270
GO:0008643 carbohydrate transport	3	0.176612	1.531	0.023	Biological Process	GO:0008643	carbohydrate transport	0.176612	0.456817	0	0	3	132
GO:0060173 limb development	3	0.176612	1.531	0.023	Biological Process	GO:0060173	limb development	0.176612	0.456817	0	0	3	132
GO:0055085 transmembrane transport	17	0.176924	8.673	0.014	Biological Process	GO:0055085	transmembrane transport	0.176924	0.456817	0	0	17	1212
GO:0004888 transmembrane signaling receptor activity	24	0.177144	11.06	0.014	Molecular Function	GO:0004888	transmembrane signaling receptor activity	0.177144	0.412758	0	0	24	1719
GO:0001527 microfibril	1	0.177196	0.455	0.059	Cellular Component	GO:0001527	microfibril	0.177196	0.435219	0	0	1	17
GO:0043205 fibril	1	0.177196	0.455	0.059	Cellular Component	GO:0043205	fibril	0.177196	0.435219	0	0	1	17
GO:0015605 organophosphate ester transmembrane transporter activity	1	0.17746	0.461	0.059	Molecular Function	GO:0015605	organophosphate ester transmembrane transporter activity	0.17746	0.412758	0	0	1	17
GO:0051019 mitogen-activated protein kinase binding	1	0.17746	0.461	0.059	Molecular Function	GO:0051019	mitogen-activated protein kinase binding	0.17746	0.412758	0	0	1	17
GO:0080025 phosphatidylinositol-3,5-bisphosphate binding	1	0.17746	0.461	0.059	Molecular Function	GO:0080025	phosphatidylinositol-3,5-bisphosphate binding	0.17746	0.412758	0	0	1	17
GO:0010771 negative regulation of cell morphogenesis involved in differentiation	2	0.178822	1.02	0.029	Biological Process	GO:0010771	negative regulation of cell morphogenesis involved in differentiation	0.178822	0.456817	0	0	2	70
GO:0018107 peptidyl-threonine phosphorylation	2	0.178822	1.02	0.029	Biological Process	GO:0018107	peptidyl-threonine phosphorylation	0.178822	0.456817	0	0	2	70
GO:0019935 cyclic-nucleotide-mediated signaling	2	0.178822	1.02	0.029	Biological Process	GO:0019935	cyclic-nucleotide-mediated signaling	0.178822	0.456817	0	0	2	70
GO:0044728 DNA methylation or demethylation	2	0.178822	1.02	0.029	Biological Process	GO:0044728	DNA methylation or demethylation	0.178822	0.456817	0	0	2	70
GO:2000736 regulation of stem cell differentiation	2	0.178822	1.02	0.029	Biological Process	GO:2000736	regulation of stem cell differentiation	0.178822	0.456817	0	0	2	70
GO:0043588 skin development	3	0.179333	1.531	0.023	Biological Process	GO:0043588	skin development	0.179333	0.456817	0	0	3	133
GO:0098656 anion transmembrane transport	3	0.179333	1.531	0.023	Biological Process	GO:0098656	anion transmembrane transport	0.179333	0.456817	0	0	3	133
GO:0002183 cytoplasmic translational initiation	1	0.180003	0.51	0.056	Biological Process	GO:0002183	cytoplasmic translational initiation	0.180003	0.456817	0	0	1	18
GO:0002251 organ or tissue specific immune response	1	0.180003	0.51	0.056	Biological Process	GO:0002251	organ or tissue specific immune response	0.180003	0.456817	0	0	1	18
GO:0002385 mucosal immune response	1	0.180003	0.51	0.056	Biological Process	GO:0002385	mucosal immune response	0.180003	0.456817	0	0	1	18
GO:0006595 polyamine metabolic process	1	0.180003	0.51	0.056	Biological Process	GO:0006595	polyamine metabolic process	0.180003	0.456817	0	0	1	18
GO:0007349 cellularization	1	0.180003	0.51	0.056	Biological Process	GO:0007349	cellularization	0.180003	0.456817	0	0	1	18
GO:0009084 glutamine family amino acid biosynthetic process	1	0.180003	0.51	0.056	Biological Process	GO:0009084	glutamine family amino acid biosynthetic process	0.180003	0.456817	0	0	1	18
GO:0010880 regulation of release of sequestered calcium ion into cytosol by sarcoplasmic reticulum	1	0.180003	0.51	0.056	Biological Process	GO:0010880	regulation of release of sequestered calcium ion into cytosol by sarcoplasmic reticulum	0.180003	0.456817	0	0	1	18
GO:0016572 histone phosphorylation	1	0.180003	0.51	0.056	Biological Process	GO:0016572	histone phosphorylation	0.180003	0.456817	0	0	1	18
GO:0021514 ventral spinal cord interneuron differentiation	1	0.180003	0.51	0.056	Biological Process	GO:0021514	ventral spinal cord interneuron differentiation	0.180003	0.456817	0	0	1	18
GO:0021535 cell migration in hindbrain	1	0.180003	0.51	0.056	Biological Process	GO:0021535	cell migration in hindbrain	0.180003	0.456817	0	0	1	18
GO:0021955 central nervous system neuron axonogenesis	1	0.180003	0.51	0.056	Biological Process	GO:0021955	central nervous system neuron axonogenesis	0.180003	0.456817	0	0	1	18
GO:0032350 regulation of hormone metabolic process	1	0.180003	0.51	0.056	Biological Process	GO:0032350	regulation of hormone metabolic process	0.180003	0.456817	0	0	1	18
GO:0032528 microvillus organization	1	0.180003	0.51	0.056	Biological Process	GO:0032528	microvillus organization	0.180003	0.456817	0	0	1	18
GO:0036474 cell death in response to hydrogen peroxide	1	0.180003	0.51	0.056	Biological Process	GO:0036474	cell death in response to hydrogen peroxide	0.180003	0.456817	0	0	1	18
GO:0040036 regulation of fibroblast growth factor receptor signaling pathway	1	0.180003	0.51	0.056	Biological Process	GO:0040036	regulation of fibroblast growth factor receptor signaling pathway	0.180003	0.456817	0	0	1	18
GO:0043489 RNA stabilization	1	0.180003	0.51	0.056	Biological Process	GO:0043489	RNA stabilization	0.180003	0.456817	0	0	1	18
GO:0045792 negative regulation of cell size	1	0.180003	0.51	0.056	Biological Process	GO:0045792	negative regulation of cell size	0.180003	0.456817	0	0	1	18
GO:0060292 long term synaptic depression	1	0.180003	0.51	0.056	Biological Process	GO:0060292	long term synaptic depression	0.180003	0.456817	0	0	1	18
GO:0060441 epithelial tube branching involved in lung morphogenesis	1	0.180003	0.51	0.056	Biological Process	GO:0060441	epithelial tube branching involved in lung morphogenesis	0.180003	0.456817	0	0	1	18
GO:0071825 protein-lipid complex subunit organization	1	0.180003	0.51	0.056	Biological Process	GO:0071825	protein-lipid complex subunit organization	0.180003	0.456817	0	0	1	18
GO:0098722 asymmetric stem cell division	1	0.180003	0.51	0.056	Biological Process	GO:0098722	asymmetric stem cell division	0.180003	0.456817	0	0	1	18
GO:1900745 positive regulation of p38MAPK cascade	1	0.180003	0.51	0.056	Biological Process	GO:1900745	positive regulation of p38MAPK cascade	0.180003	0.456817	0	0	1	18
GO:1901631 positive regulation of presynaptic membrane organization	1	0.180003	0.51	0.056	Biological Process	GO:1901631	positive regulation of presynaptic membrane organization	0.180003	0.456817	0	0	1	18
GO:1902043 positive regulation of extrinsic apoptotic signaling pathway via death domain receptors	1	0.180003	0.51	0.056	Biological Process	GO:1902043	positive regulation of extrinsic apoptotic signaling pathway via death domain receptors	0.180003	0.456817	0	0	1	18
GO:1902410 mitotic cytokinetic process	1	0.180003	0.51	0.056	Biological Process	GO:1902410	mitotic cytokinetic process	0.180003	0.456817	0	0	1	18
GO:1903205 regulation of hydrogen peroxide-induced cell death	1	0.180003	0.51	0.056	Biological Process	GO:1903205	regulation of hydrogen peroxide-induced cell death	0.180003	0.456817	0	0	1	18
GO:1904353 regulation of telomere capping	1	0.180003	0.51	0.056	Biological Process	GO:1904353	regulation of telomere capping	0.180003	0.456817	0	0	1	18
GO:2001026 regulation of endothelial cell chemotaxis	1	0.180003	0.51	0.056	Biological Process	GO:2001026	regulation of endothelial cell chemotaxis	0.180003	0.456817	0	0	1	18
GO:0003729 mRNA binding	3	0.180416	1.382	0.023	Molecular Function	GO:0003729	mRNA binding	0.180416	0.416549	0	0	3	128
GO:0044822 poly(A) RNA binding	3	0.180416	1.382	0.023	Molecular Function	GO:0044822	poly(A) RNA binding	0.180416	0.416549	0	0	3	128
GO:0048588 developmental cell growth	4	0.18161	2.041	0.02	Biological Process	GO:0048588	developmental cell growth	0.18161	0.460546	0	0	4	202
GO:0004518 nuclease activity	8	0.181994	3.687	0.017	Molecular Function	GO:0004518	nuclease activity	0.181994	0.418654	0	0	8	478
GO:0070507 regulation of microtubule cytoskeleton organization	3	0.182065	1.531	0.022	Biological Process	GO:0070507	regulation of microtubule cytoskeleton organization	0.182065	0.46135	0	0	3	134
GO:0006024 glycosaminoglycan biosynthetic process	2	0.182758	1.02	0.028	Biological Process	GO:0006024	glycosaminoglycan biosynthetic process	0.182758	0.462407	0	0	2	71
GO:0043487 regulation of RNA stability	2	0.182758	1.02	0.028	Biological Process	GO:0043487	regulation of RNA stability	0.182758	0.462407	0	0	2	71
GO:0002443 leukocyte mediated immunity	5	0.182978	2.551	0.018	Biological Process	GO:0002443	leukocyte mediated immunity	0.182978	0.462615	0	0	5	274
GO:0020037 heme binding	5	0.183207	2.304	0.019	Molecular Function	GO:0020037	heme binding	0.183207	0.419906	0	0	5	263
GO:0090092 regulation of transmembrane receptor protein serine/threonine kinase signaling pathway	4	0.183793	2.041	0.02	Biological Process	GO:0090092	regulation of transmembrane receptor protein serine/threonine kinase signaling pathway	0.183793	0.464197	0	0	4	203
GO:0038024 cargo receptor activity	4	0.184308	1.843	0.021	Molecular Function	GO:0038024	cargo receptor activity	0.184308	0.420608	0	0	4	195
GO:0046903 secretion	16	0.184646	8.163	0.014	Biological Process	GO:0046903	secretion	0.184646	0.464197	0	0	16	1139
GO:1904062 regulation of cation transmembrane transport	3	0.184808	1.531	0.022	Biological Process	GO:1904062	regulation of cation transmembrane transport	0.184808	0.464197	0	0	3	135
GO:1900180 regulation of protein localization to nucleus	4	0.185985	2.041	0.02	Biological Process	GO:1900180	regulation of protein localization to nucleus	0.185985	0.464197	0	0	4	204
GO:0050997 quaternary ammonium group binding	2	0.18633	0.922	0.029	Molecular Function	GO:0050997	quaternary ammonium group binding	0.18633	0.420608	0	0	2	69
GO:0098791 Golgi subcompartment	6	0.186518	2.727	0.018	Cellular Component	GO:0098791	Golgi subcompartment	0.186518	0.450381	0	0	6	336
GO:0005849 mRNA cleavage factor complex	1	0.186587	0.455	0.056	Cellular Component	GO:0005849	mRNA cleavage factor complex	0.186587	0.450381	0	0	1	18
GO:0005852 eukaryotic translation initiation factor 3 complex	1	0.186587	0.455	0.056	Cellular Component	GO:0005852	eukaryotic translation initiation factor 3 complex	0.186587	0.450381	0	0	1	18
GO:0001558 regulation of cell growth	5	0.186701	2.551	0.018	Biological Process	GO:0001558	regulation of cell growth	0.186701	0.464197	0	0	5	276
GO:0009612 response to mechanical stimulus	5	0.186701	2.551	0.018	Biological Process	GO:0009612	response to mechanical stimulus	0.186701	0.464197	0	0	5	276
GO:0034333 adherens junction assembly	2	0.186706	1.02	0.028	Biological Process	GO:0034333	adherens junction assembly	0.186706	0.464197	0	0	2	72
GO:0003858 3-hydroxybutyrate dehydrogenase activity	1	0.186862	0.461	0.056	Molecular Function	GO:0003858	3-hydroxybutyrate dehydrogenase activity	0.186862	0.420608	0	0	1	18
GO:0030546 receptor activator activity	1	0.186862	0.461	0.056	Molecular Function	GO:0030546	receptor activator activity	0.186862	0.420608	0	0	1	18
GO:0042800 histone methyltransferase activity (H3-K4 specific)	1	0.186862	0.461	0.056	Molecular Function	GO:0042800	histone methyltransferase activity (H3-K4 specific)	0.186862	0.420608	0	0	1	18
GO:0022008 neurogenesis	21	0.187486	10.714	0.013	Biological Process	GO:0022008	neurogenesis	0.187486	0.464197	0	0	21	1556
GO:0016052 carbohydrate catabolic process	4	0.188185	2.041	0.02	Biological Process	GO:0016052	carbohydrate catabolic process	0.188185	0.464197	0	0	4	205
GO:0046822 regulation of nucleocytoplasmic transport	4	0.188185	2.041	0.02	Biological Process	GO:0046822	regulation of nucleocytoplasmic transport	0.188185	0.464197	0	0	4	205
GO:0033674 positive regulation of kinase activity	6	0.188705	3.061	0.017	Biological Process	GO:0033674	positive regulation of kinase activity	0.188705	0.464197	0	0	6	351
GO:0048545 response to steroid hormone	6	0.188705	3.061	0.017	Biological Process	GO:0048545	response to steroid hormone	0.188705	0.464197	0	0	6	351
GO:0001881 receptor recycling	1	0.188999	0.51	0.053	Biological Process	GO:0001881	receptor recycling	0.188999	0.464197	0	0	1	19
GO:0002119 nematode larval development	1	0.188999	0.51	0.053	Biological Process	GO:0002119	nematode larval development	0.188999	0.464197	0	0	1	19
GO:0006649 phospholipid transfer to membrane	1	0.188999	0.51	0.053	Biological Process	GO:0006649	phospholipid transfer to membrane	0.188999	0.464197	0	0	1	19
GO:0006783 heme biosynthetic process	1	0.188999	0.51	0.053	Biological Process	GO:0006783	heme biosynthetic process	0.188999	0.464197	0	0	1	19
GO:0007469 antennal development	1	0.188999	0.51	0.053	Biological Process	GO:0007469	antennal development	0.188999	0.464197	0	0	1	19
GO:0010470 regulation of gastrulation	1	0.188999	0.51	0.053	Biological Process	GO:0010470	regulation of gastrulation	0.188999	0.464197	0	0	1	19
GO:0010882 regulation of cardiac muscle contraction by calcium ion signaling	1	0.188999	0.51	0.053	Biological Process	GO:0010882	regulation of cardiac muscle contraction by calcium ion signaling	0.188999	0.464197	0	0	1	19
GO:0014072 response to isoquinoline alkaloid	1	0.188999	0.51	0.053	Biological Process	GO:0014072	response to isoquinoline alkaloid	0.188999	0.464197	0	0	1	19
GO:0030728 ovulation	1	0.188999	0.51	0.053	Biological Process	GO:0030728	ovulation	0.188999	0.464197	0	0	1	19
GO:0030888 regulation of B cell proliferation	1	0.188999	0.51	0.053	Biological Process	GO:0030888	regulation of B cell proliferation	0.188999	0.464197	0	0	1	19
GO:0035215 genital disc development	1	0.188999	0.51	0.053	Biological Process	GO:0035215	genital disc development	0.188999	0.464197	0	0	1	19
GO:0036445 neuronal stem cell division	1	0.188999	0.51	0.053	Biological Process	GO:0036445	neuronal stem cell division	0.188999	0.464197	0	0	1	19
GO:0042059 negative regulation of epidermal growth factor receptor signaling pathway	1	0.188999	0.51	0.053	Biological Process	GO:0042059	negative regulation of epidermal growth factor receptor signaling pathway	0.188999	0.464197	0	0	1	19
GO:0043278 response to morphine	1	0.188999	0.51	0.053	Biological Process	GO:0043278	response to morphine	0.188999	0.464197	0	0	1	19
GO:0045475 locomotor rhythm	1	0.188999	0.51	0.053	Biological Process	GO:0045475	locomotor rhythm	0.188999	0.464197	0	0	1	19
GO:0046856 phosphatidylinositol dephosphorylation	1	0.188999	0.51	0.053	Biological Process	GO:0046856	phosphatidylinositol dephosphorylation	0.188999	0.464197	0	0	1	19
GO:0048207 vesicle targeting, rough ER to cis-Golgi	1	0.188999	0.51	0.053	Biological Process	GO:0048207	vesicle targeting, rough ER to cis-Golgi	0.188999	0.464197	0	0	1	19
GO:0048208 COPII vesicle coating	1	0.188999	0.51	0.053	Biological Process	GO:0048208	COPII vesicle coating	0.188999	0.464197	0	0	1	19
GO:0048333 mesodermal cell differentiation	1	0.188999	0.51	0.053	Biological Process	GO:0048333	mesodermal cell differentiation	0.188999	0.464197	0	0	1	19
GO:0048542 lymph gland development	1	0.188999	0.51	0.053	Biological Process	GO:0048542	lymph gland development	0.188999	0.464197	0	0	1	19
GO:0050779 RNA destabilization	1	0.188999	0.51	0.053	Biological Process	GO:0050779	RNA destabilization	0.188999	0.464197	0	0	1	19
GO:0050910 detection of mechanical stimulus involved in sensory perception of sound	1	0.188999	0.51	0.053	Biological Process	GO:0050910	detection of mechanical stimulus involved in sensory perception of sound	0.188999	0.464197	0	0	1	19
GO:0055057 neuroblast division	1	0.188999	0.51	0.053	Biological Process	GO:0055057	neuroblast division	0.188999	0.464197	0	0	1	19
GO:0060028 convergent extension involved in axis elongation	1	0.188999	0.51	0.053	Biological Process	GO:0060028	convergent extension involved in axis elongation	0.188999	0.464197	0	0	1	19
GO:0061014 positive regulation of mRNA catabolic process	1	0.188999	0.51	0.053	Biological Process	GO:0061014	positive regulation of mRNA catabolic process	0.188999	0.464197	0	0	1	19
GO:0071340 skeletal muscle acetylcholine-gated channel clustering	1	0.188999	0.51	0.053	Biological Process	GO:0071340	skeletal muscle acetylcholine-gated channel clustering	0.188999	0.464197	0	0	1	19
GO:1990709 presynaptic active zone organization	1	0.188999	0.51	0.053	Biological Process	GO:1990709	presynaptic active zone organization	0.188999	0.464197	0	0	1	19
GO:0004003 ATP-dependent DNA helicase activity	3	0.189008	1.382	0.023	Molecular Function	GO:0004003	ATP-dependent DNA helicase activity	0.189008	0.423904	0	0	3	131
GO:0002009 morphogenesis of an epithelium	9	0.190006	4.592	0.015	Biological Process	GO:0002009	morphogenesis of an epithelium	0.190006	0.466286	0	0	9	582
GO:0032550 purine ribonucleoside binding	34	0.190021	15.668	0.013	Molecular Function	GO:0032550	purine ribonucleoside binding	0.190021	0.423904	0	0	34	2552
GO:0071822 protein complex subunit organization	23	0.190128	11.735	0.013	Biological Process	GO:0071822	protein complex subunit organization	0.190128	0.466286	0	0	23	1727
GO:0010648 negative regulation of cell communication	14	0.190394	7.143	0.014	Biological Process	GO:0010648	negative regulation of cell communication	0.190394	0.466582	0	0	14	982
GO:0001883 purine nucleoside binding	34	0.190657	15.668	0.013	Molecular Function	GO:0001883	purine nucleoside binding	0.190657	0.423904	0	0	34	2553
GO:0022406 membrane docking	2	0.190666	1.02	0.027	Biological Process	GO:0022406	membrane docking	0.190666	0.466582	0	0	2	73
GO:0048706 embryonic skeletal system development	2	0.190666	1.02	0.027	Biological Process	GO:0048706	embryonic skeletal system development	0.190666	0.466582	0	0	2	73
GO:0007267 cell-cell signaling	14	0.191375	7.143	0.014	Biological Process	GO:0007267	cell-cell signaling	0.191375	0.467977	0	0	14	983
GO:0098794 postsynapse	10	0.191628	4.545	0.016	Cellular Component	GO:0098794	postsynapse	0.191628	0.457421	0	0	10	636
GO:0030141 secretory granule	6	0.191681	2.727	0.018	Cellular Component	GO:0030141	secretory granule	0.191681	0.457421	0	0	6	339
GO:0032549 ribonucleoside binding	34	0.191931	15.668	0.013	Molecular Function	GO:0032549	ribonucleoside binding	0.191931	0.423904	0	0	34	2555
GO:0044237 cellular metabolic process	112	0.191957	57.143	0.012	Biological Process	GO:0044237	cellular metabolic process	0.191957	0.469057	0	0	112	9622
GO:0050793 regulation of developmental process	26	0.192905	13.265	0.013	Biological Process	GO:0050793	regulation of developmental process	0.192905	0.469603	0	0	26	1984
GO:0008033 tRNA processing	3	0.193103	1.531	0.022	Biological Process	GO:0008033	tRNA processing	0.193103	0.469603	0	0	3	138
GO:0050715 positive regulation of cytokine secretion	3	0.193103	1.531	0.022	Biological Process	GO:0050715	positive regulation of cytokine secretion	0.193103	0.469603	0	0	3	138
GO:0031968 organelle outer membrane	3	0.194174	1.364	0.023	Cellular Component	GO:0031968	organelle outer membrane	0.194174	0.459584	0	0	3	133
GO:0008277 regulation of G-protein coupled receptor protein signaling pathway	2	0.194637	1.02	0.027	Biological Process	GO:0008277	regulation of G-protein coupled receptor protein signaling pathway	0.194637	0.469603	0	0	2	74
GO:0030048 actin filament-based movement	2	0.194637	1.02	0.027	Biological Process	GO:0030048	actin filament-based movement	0.194637	0.469603	0	0	2	74
GO:0050684 regulation of mRNA processing	2	0.194637	1.02	0.027	Biological Process	GO:0050684	regulation of mRNA processing	0.194637	0.469603	0	0	2	74
GO:0090100 positive regulation of transmembrane receptor protein serine/threonine kinase signaling pathway	2	0.194637	1.02	0.027	Biological Process	GO:0090100	positive regulation of transmembrane receptor protein serine/threonine kinase signaling pathway	0.194637	0.469603	0	0	2	74
GO:0045765 regulation of angiogenesis	4	0.194836	2.041	0.019	Biological Process	GO:0045765	regulation of angiogenesis	0.194836	0.469603	0	0	4	208
GO:0044430 cytoskeletal part	17	0.195833	7.727	0.014	Cellular Component	GO:0044430	cytoskeletal part	0.195833	0.459584	0	0	17	1185
GO:0005689 U12-type spliceosomal complex	1	0.19587	0.455	0.053	Cellular Component	GO:0005689	U12-type spliceosomal complex	0.19587	0.459584	0	0	1	19
GO:0002699 positive regulation of immune effector process	3	0.195888	1.531	0.022	Biological Process	GO:0002699	positive regulation of immune effector process	0.195888	0.469603	0	0	3	139
GO:0004709 MAP kinase kinase kinase activity	1	0.196158	0.461	0.053	Molecular Function	GO:0004709	MAP kinase kinase kinase activity	0.196158	0.423904	0	0	1	19
GO:0005313 L-glutamate transmembrane transporter activity	1	0.196158	0.461	0.053	Molecular Function	GO:0005313	L-glutamate transmembrane transporter activity	0.196158	0.423904	0	0	1	19
GO:0008200 ion channel inhibitor activity	1	0.196158	0.461	0.053	Molecular Function	GO:0008200	ion channel inhibitor activity	0.196158	0.423904	0	0	1	19
GO:0016248 channel inhibitor activity	1	0.196158	0.461	0.053	Molecular Function	GO:0016248	channel inhibitor activity	0.196158	0.423904	0	0	1	19
GO:0019865 immunoglobulin binding	1	0.196158	0.461	0.053	Molecular Function	GO:0019865	immunoglobulin binding	0.196158	0.423904	0	0	1	19
GO:0034593 phosphatidylinositol bisphosphate phosphatase activity	1	0.196158	0.461	0.053	Molecular Function	GO:0034593	phosphatidylinositol bisphosphate phosphatase activity	0.196158	0.423904	0	0	1	19
GO:1901677 phosphate transmembrane transporter activity	1	0.196158	0.461	0.053	Molecular Function	GO:1901677	phosphate transmembrane transporter activity	0.196158	0.423904	0	0	1	19
GO:0001882 nucleoside binding	34	0.196427	15.668	0.013	Molecular Function	GO:0001882	nucleoside binding	0.196427	0.423904	0	0	34	2562
GO:0014070 response to organic cyclic compound	13	0.19663	6.633	0.014	Biological Process	GO:0014070	response to organic cyclic compound	0.19663	0.469603	0	0	13	907
GO:0007275 multicellular organism development	60	0.196729	30.612	0.012	Biological Process	GO:0007275	multicellular organism development	0.196729	0.469603	0	0	60	4946
GO:0050790 regulation of catalytic activity	18	0.197078	9.184	0.014	Biological Process	GO:0050790	regulation of catalytic activity	0.197078	0.469603	0	0	18	1318
GO:0001825 blastocyst formation	1	0.197897	0.51	0.05	Biological Process	GO:0001825	blastocyst formation	0.197897	0.469603	0	0	1	20
GO:0006379 mRNA cleavage	1	0.197897	0.51	0.05	Biological Process	GO:0006379	mRNA cleavage	0.197897	0.469603	0	0	1	20
GO:0007443 Malpighian tubule morphogenesis	1	0.197897	0.51	0.05	Biological Process	GO:0007443	Malpighian tubule morphogenesis	0.197897	0.469603	0	0	1	20
GO:0007512 adult heart development	1	0.197897	0.51	0.05	Biological Process	GO:0007512	adult heart development	0.197897	0.469603	0	0	1	20
GO:0009235 cobalamin metabolic process	1	0.197897	0.51	0.05	Biological Process	GO:0009235	cobalamin metabolic process	0.197897	0.469603	0	0	1	20
GO:0018149 peptide cross-linking	1	0.197897	0.51	0.05	Biological Process	GO:0018149	peptide cross-linking	0.197897	0.469603	0	0	1	20
GO:0030201 heparan sulfate proteoglycan metabolic process	1	0.197897	0.51	0.05	Biological Process	GO:0030201	heparan sulfate proteoglycan metabolic process	0.197897	0.469603	0	0	1	20
GO:0031112 positive regulation of microtubule polymerization or depolymerization	1	0.197897	0.51	0.05	Biological Process	GO:0031112	positive regulation of microtubule polymerization or depolymerization	0.197897	0.469603	0	0	1	20
GO:0032232 negative regulation of actin filament bundle assembly	1	0.197897	0.51	0.05	Biological Process	GO:0032232	negative regulation of actin filament bundle assembly	0.197897	0.469603	0	0	1	20
GO:0032371 regulation of sterol transport	1	0.197897	0.51	0.05	Biological Process	GO:0032371	regulation of sterol transport	0.197897	0.469603	0	0	1	20
GO:0032374 regulation of cholesterol transport	1	0.197897	0.51	0.05	Biological Process	GO:0032374	regulation of cholesterol transport	0.197897	0.469603	0	0	1	20
GO:0033683 nucleotide-excision repair, DNA incision	1	0.197897	0.51	0.05	Biological Process	GO:0033683	nucleotide-excision repair, DNA incision	0.197897	0.469603	0	0	1	20
GO:0042953 lipoprotein transport	1	0.197897	0.51	0.05	Biological Process	GO:0042953	lipoprotein transport	0.197897	0.469603	0	0	1	20
GO:0044872 lipoprotein localization	1	0.197897	0.51	0.05	Biological Process	GO:0044872	lipoprotein localization	0.197897	0.469603	0	0	1	20
GO:0048570 notochord morphogenesis	1	0.197897	0.51	0.05	Biological Process	GO:0048570	notochord morphogenesis	0.197897	0.469603	0	0	1	20
GO:0048619 embryonic hindgut morphogenesis	1	0.197897	0.51	0.05	Biological Process	GO:0048619	embryonic hindgut morphogenesis	0.197897	0.469603	0	0	1	20
GO:0048821 erythrocyte development	1	0.197897	0.51	0.05	Biological Process	GO:0048821	erythrocyte development	0.197897	0.469603	0	0	1	20
GO:0050685 positive regulation of mRNA processing	1	0.197897	0.51	0.05	Biological Process	GO:0050685	positive regulation of mRNA processing	0.197897	0.469603	0	0	1	20
GO:0051712 positive regulation of killing of cells of other organism	1	0.197897	0.51	0.05	Biological Process	GO:0051712	positive regulation of killing of cells of other organism	0.197897	0.469603	0	0	1	20
GO:0055026 negative regulation of cardiac muscle tissue development	1	0.197897	0.51	0.05	Biological Process	GO:0055026	negative regulation of cardiac muscle tissue development	0.197897	0.469603	0	0	1	20
GO:0060038 cardiac muscle cell proliferation	1	0.197897	0.51	0.05	Biological Process	GO:0060038	cardiac muscle cell proliferation	0.197897	0.469603	0	0	1	20
GO:0060337 type I interferon signaling pathway	1	0.197897	0.51	0.05	Biological Process	GO:0060337	type I interferon signaling pathway	0.197897	0.469603	0	0	1	20
GO:0060795 cell fate commitment involved in formation of primary germ layer	1	0.197897	0.51	0.05	Biological Process	GO:0060795	cell fate commitment involved in formation of primary germ layer	0.197897	0.469603	0	0	1	20
GO:0061013 regulation of mRNA catabolic process	1	0.197897	0.51	0.05	Biological Process	GO:0061013	regulation of mRNA catabolic process	0.197897	0.469603	0	0	1	20
GO:0061314 Notch signaling involved in heart development	1	0.197897	0.51	0.05	Biological Process	GO:0061314	Notch signaling involved in heart development	0.197897	0.469603	0	0	1	20
GO:0090181 regulation of cholesterol metabolic process	1	0.197897	0.51	0.05	Biological Process	GO:0090181	regulation of cholesterol metabolic process	0.197897	0.469603	0	0	1	20
GO:0099623 regulation of cardiac muscle cell membrane repolarization	1	0.197897	0.51	0.05	Biological Process	GO:0099623	regulation of cardiac muscle cell membrane repolarization	0.197897	0.469603	0	0	1	20
GO:2000369 regulation of clathrin-mediated endocytosis	1	0.197897	0.51	0.05	Biological Process	GO:2000369	regulation of clathrin-mediated endocytosis	0.197897	0.469603	0	0	1	20
GO:1901361 organic cyclic compound catabolic process	7	0.198508	3.571	0.016	Biological Process	GO:1901361	organic cyclic compound catabolic process	0.198508	0.469603	0	0	7	433
GO:0006497 protein lipidation	2	0.198619	1.02	0.027	Biological Process	GO:0006497	protein lipidation	0.198619	0.469603	0	0	2	75
GO:0010565 regulation of cellular ketone metabolic process	2	0.198619	1.02	0.027	Biological Process	GO:0010565	regulation of cellular ketone metabolic process	0.198619	0.469603	0	0	2	75
GO:0050731 positive regulation of peptidyl-tyrosine phosphorylation	2	0.198619	1.02	0.027	Biological Process	GO:0050731	positive regulation of peptidyl-tyrosine phosphorylation	0.198619	0.469603	0	0	2	75
GO:0060840 artery development	2	0.198619	1.02	0.027	Biological Process	GO:0060840	artery development	0.198619	0.469603	0	0	2	75
GO:0090090 negative regulation of canonical Wnt signaling pathway	2	0.198619	1.02	0.027	Biological Process	GO:0090090	negative regulation of canonical Wnt signaling pathway	0.198619	0.469603	0	0	2	75
GO:0016798 hydrolase activity, acting on glycosyl bonds	5	0.198909	2.304	0.018	Molecular Function	GO:0016798	hydrolase activity, acting on glycosyl bonds	0.198909	0.427431	0	0	5	271
GO:0031032 actomyosin structure organization	4	0.199311	2.041	0.019	Biological Process	GO:0031032	actomyosin structure organization	0.199311	0.470906	0	0	4	210
GO:0005524 ATP binding	28	0.199422	12.903	0.014	Molecular Function	GO:0005524	ATP binding	0.199422	0.427431	0	0	28	2074
GO:0010927 cellular component assembly involved in morphogenesis	5	0.199946	2.551	0.018	Biological Process	GO:0010927	cellular component assembly involved in morphogenesis	0.199946	0.472074	0	0	5	283
GO:0010647 positive regulation of cell communication	17	0.201411	8.673	0.014	Biological Process	GO:0010647	positive regulation of cell communication	0.201411	0.474979	0	0	17	1240
GO:0031970 organelle envelope lumen	2	0.202415	0.909	0.027	Cellular Component	GO:0031970	organelle envelope lumen	0.202415	0.470845	0	0	2	73
GO:0010469 regulation of receptor activity	2	0.202611	1.02	0.026	Biological Process	GO:0010469	regulation of receptor activity	0.202611	0.474979	0	0	2	76
GO:0035023 regulation of Rho protein signal transduction	2	0.202611	1.02	0.026	Biological Process	GO:0035023	regulation of Rho protein signal transduction	0.202611	0.474979	0	0	2	76
GO:0019867 outer membrane	3	0.202912	1.364	0.022	Cellular Component	GO:0019867	outer membrane	0.202912	0.470845	0	0	3	136
GO:0002237 response to molecule of bacterial origin	5	0.203788	2.551	0.018	Biological Process	GO:0002237	response to molecule of bacterial origin	0.203788	0.474979	0	0	5	285
GO:0003012 muscle system process	5	0.203788	2.551	0.018	Biological Process	GO:0003012	muscle system process	0.203788	0.474979	0	0	5	285
GO:0002460 adaptive immune response based on somatic recombination of immune receptors built from immunoglobulin superfamily domains	3	0.204304	1.531	0.021	Biological Process	GO:0002460	adaptive immune response based on somatic recombination of immune receptors built from immunoglobulin superfamily domains	0.204304	0.474979	0	0	3	142
GO:0010810 regulation of cell-substrate adhesion	3	0.204304	1.531	0.021	Biological Process	GO:0010810	regulation of cell-substrate adhesion	0.204304	0.474979	0	0	3	142
GO:0050801 ion homeostasis	10	0.205009	5.102	0.015	Biological Process	GO:0050801	ion homeostasis	0.205009	0.474979	0	0	10	673
GO:0005665 DNA-directed RNA polymerase II, core complex	1	0.205048	0.455	0.05	Cellular Component	GO:0005665	DNA-directed RNA polymerase II, core complex	0.205048	0.470845	0	0	1	20
GO:0004896 cytokine receptor activity	1	0.205348	0.461	0.05	Molecular Function	GO:0004896	cytokine receptor activity	0.205348	0.432747	0	0	1	20
GO:0015172 acidic amino acid transmembrane transporter activity	1	0.205348	0.461	0.05	Molecular Function	GO:0015172	acidic amino acid transmembrane transporter activity	0.205348	0.432747	0	0	1	20
GO:0016594 glycine binding	1	0.205348	0.461	0.05	Molecular Function	GO:0016594	glycine binding	0.205348	0.432747	0	0	1	20
GO:0016866 intramolecular transferase activity	1	0.205348	0.461	0.05	Molecular Function	GO:0016866	intramolecular transferase activity	0.205348	0.432747	0	0	1	20
GO:0035254 glutamate receptor binding	1	0.205348	0.461	0.05	Molecular Function	GO:0035254	glutamate receptor binding	0.205348	0.432747	0	0	1	20
GO:0050896 response to stimulus	94	0.205753	47.959	0.012	Biological Process	GO:0050896	response to stimulus	0.205753	0.474979	0	0	94	8013
GO:0016323 basolateral plasma membrane	5	0.206046	2.273	0.018	Cellular Component	GO:0016323	basolateral plasma membrane	0.206046	0.470845	0	0	5	275
GO:0032496 response to lipopolysaccharide	4	0.20608	2.041	0.019	Biological Process	GO:0032496	response to lipopolysaccharide	0.20608	0.474979	0	0	4	213
GO:0071902 positive regulation of protein serine/threonine kinase activity	4	0.20608	2.041	0.019	Biological Process	GO:0071902	positive regulation of protein serine/threonine kinase activity	0.20608	0.474979	0	0	4	213
GO:0030662 coated vesicle membrane	2	0.206577	0.909	0.027	Cellular Component	GO:0030662	coated vesicle membrane	0.206577	0.470845	0	0	2	74
GO:0007476 imaginal disc-derived wing morphogenesis	2	0.206612	1.02	0.026	Biological Process	GO:0007476	imaginal disc-derived wing morphogenesis	0.206612	0.474979	0	0	2	77
GO:0042158 lipoprotein biosynthetic process	2	0.206612	1.02	0.026	Biological Process	GO:0042158	lipoprotein biosynthetic process	0.206612	0.474979	0	0	2	77
GO:0071901 negative regulation of protein serine/threonine kinase activity	2	0.206612	1.02	0.026	Biological Process	GO:0071901	negative regulation of protein serine/threonine kinase activity	0.206612	0.474979	0	0	2	77
GO:0007094 mitotic spindle assembly checkpoint	1	0.206697	0.51	0.048	Biological Process	GO:0007094	mitotic spindle assembly checkpoint	0.206697	0.474979	0	0	1	21
GO:0008049 male courtship behavior	1	0.206697	0.51	0.048	Biological Process	GO:0008049	male courtship behavior	0.206697	0.474979	0	0	1	21
GO:0010642 negative regulation of platelet-derived growth factor receptor signaling pathway	1	0.206697	0.51	0.048	Biological Process	GO:0010642	negative regulation of platelet-derived growth factor receptor signaling pathway	0.206697	0.474979	0	0	1	21
GO:0016319 mushroom body development	1	0.206697	0.51	0.048	Biological Process	GO:0016319	mushroom body development	0.206697	0.474979	0	0	1	21
GO:0030593 neutrophil chemotaxis	1	0.206697	0.51	0.048	Biological Process	GO:0030593	neutrophil chemotaxis	0.206697	0.474979	0	0	1	21
GO:0034162 toll-like receptor 9 signaling pathway	1	0.206697	0.51	0.048	Biological Process	GO:0034162	toll-like receptor 9 signaling pathway	0.206697	0.474979	0	0	1	21
GO:0038202 TORC1 signaling	1	0.206697	0.51	0.048	Biological Process	GO:0038202	TORC1 signaling	0.206697	0.474979	0	0	1	21
GO:0044818 mitotic G2/M transition checkpoint	1	0.206697	0.51	0.048	Biological Process	GO:0044818	mitotic G2/M transition checkpoint	0.206697	0.474979	0	0	1	21
GO:0060037 pharyngeal system development	1	0.206697	0.51	0.048	Biological Process	GO:0060037	pharyngeal system development	0.206697	0.474979	0	0	1	21
GO:0060353 regulation of cell adhesion molecule production	1	0.206697	0.51	0.048	Biological Process	GO:0060353	regulation of cell adhesion molecule production	0.206697	0.474979	0	0	1	21
GO:0060355 positive regulation of cell adhesion molecule production	1	0.206697	0.51	0.048	Biological Process	GO:0060355	positive regulation of cell adhesion molecule production	0.206697	0.474979	0	0	1	21
GO:0060512 prostate gland morphogenesis	1	0.206697	0.51	0.048	Biological Process	GO:0060512	prostate gland morphogenesis	0.206697	0.474979	0	0	1	21
GO:0060740 prostate gland epithelium morphogenesis	1	0.206697	0.51	0.048	Biological Process	GO:0060740	prostate gland epithelium morphogenesis	0.206697	0.474979	0	0	1	21
GO:0071173 spindle assembly checkpoint	1	0.206697	0.51	0.048	Biological Process	GO:0071173	spindle assembly checkpoint	0.206697	0.474979	0	0	1	21
GO:0071174 mitotic spindle checkpoint	1	0.206697	0.51	0.048	Biological Process	GO:0071174	mitotic spindle checkpoint	0.206697	0.474979	0	0	1	21
GO:0071357 cellular response to type I interferon	1	0.206697	0.51	0.048	Biological Process	GO:0071357	cellular response to type I interferon	0.206697	0.474979	0	0	1	21
GO:0071397 cellular response to cholesterol	1	0.206697	0.51	0.048	Biological Process	GO:0071397	cellular response to cholesterol	0.206697	0.474979	0	0	1	21
GO:0072102 glomerulus morphogenesis	1	0.206697	0.51	0.048	Biological Process	GO:0072102	glomerulus morphogenesis	0.206697	0.474979	0	0	1	21
GO:0090114 COPII-coated vesicle budding	1	0.206697	0.51	0.048	Biological Process	GO:0090114	COPII-coated vesicle budding	0.206697	0.474979	0	0	1	21
GO:0090311 regulation of protein deacetylation	1	0.206697	0.51	0.048	Biological Process	GO:0090311	regulation of protein deacetylation	0.206697	0.474979	0	0	1	21
GO:0090502 RNA phosphodiester bond hydrolysis, endonucleolytic	1	0.206697	0.51	0.048	Biological Process	GO:0090502	RNA phosphodiester bond hydrolysis, endonucleolytic	0.206697	0.474979	0	0	1	21
GO:1901021 positive regulation of calcium ion transmembrane transporter activity	1	0.206697	0.51	0.048	Biological Process	GO:1901021	positive regulation of calcium ion transmembrane transporter activity	0.206697	0.474979	0	0	1	21
GO:1901213 regulation of transcription from RNA polymerase II promoter involved in heart development	1	0.206697	0.51	0.048	Biological Process	GO:1901213	regulation of transcription from RNA polymerase II promoter involved in heart development	0.206697	0.474979	0	0	1	21
GO:2000104 negative regulation of DNA-dependent DNA replication	1	0.206697	0.51	0.048	Biological Process	GO:2000104	negative regulation of DNA-dependent DNA replication	0.206697	0.474979	0	0	1	21
GO:2000107 negative regulation of leukocyte apoptotic process	1	0.206697	0.51	0.048	Biological Process	GO:2000107	negative regulation of leukocyte apoptotic process	0.206697	0.474979	0	0	1	21
GO:0000724 double-strand break repair via homologous recombination	3	0.207127	1.531	0.021	Biological Process	GO:0000724	double-strand break repair via homologous recombination	0.207127	0.475316	0	0	3	143
GO:0000725 recombinational repair	3	0.207127	1.531	0.021	Biological Process	GO:0000725	recombinational repair	0.207127	0.475316	0	0	3	143
GO:0005634 nucleus	72	0.207828	32.727	0.012	Cellular Component	GO:0005634	nucleus	0.207828	0.470845	0	0	72	5790
GO:0051239 regulation of multicellular organismal process	31	0.208226	15.816	0.013	Biological Process	GO:0051239	regulation of multicellular organismal process	0.208226	0.477472	0	0	31	2433
GO:0034765 regulation of ion transmembrane transport	4	0.208352	2.041	0.019	Biological Process	GO:0034765	regulation of ion transmembrane transport	0.208352	0.477472	0	0	4	214
GO:0044425 membrane part	88	0.208627	40	0.012	Cellular Component	GO:0044425	membrane part	0.208627	0.470845	0	0	88	7168
GO:1901575 organic substance catabolic process	24	0.208703	12.245	0.013	Biological Process	GO:1901575	organic substance catabolic process	0.208703	0.477951	0	0	24	1836
GO:0001952 regulation of cell-matrix adhesion	2	0.210621	1.02	0.026	Biological Process	GO:0001952	regulation of cell-matrix adhesion	0.210621	0.481686	0	0	2	78
GO:0007472 wing disc morphogenesis	2	0.210621	1.02	0.026	Biological Process	GO:0007472	wing disc morphogenesis	0.210621	0.481686	0	0	2	78
GO:0044767 single-organism developmental process	68	0.211039	34.694	0.012	Biological Process	GO:0044767	single-organism developmental process	0.211039	0.482314	0	0	68	5686
GO:0031984 organelle subcompartment	6	0.211067	2.727	0.017	Cellular Component	GO:0031984	organelle subcompartment	0.211067	0.470845	0	0	6	350
GO:0051117 ATPase binding	2	0.211256	0.922	0.027	Molecular Function	GO:0051117	ATPase binding	0.211256	0.443709	0	0	2	75
GO:0004857 enzyme inhibitor activity	7	0.212345	3.226	0.017	Molecular Function	GO:0004857	enzyme inhibitor activity	0.212345	0.444508	0	0	7	424
GO:0034330 cell junction organization	4	0.212916	2.041	0.019	Biological Process	GO:0034330	cell junction organization	0.212916	0.484276	0	0	4	216
GO:0007178 transmembrane receptor protein serine/threonine kinase signaling pathway	5	0.213502	2.551	0.017	Biological Process	GO:0007178	transmembrane receptor protein serine/threonine kinase signaling pathway	0.213502	0.484276	0	0	5	290
GO:0000178 exosome (RNase complex)	1	0.214122	0.455	0.048	Cellular Component	GO:0000178	exosome (RNase complex)	0.214122	0.470845	0	0	1	21
GO:0016235 aggresome	1	0.214122	0.455	0.048	Cellular Component	GO:0016235	aggresome	0.214122	0.470845	0	0	1	21
GO:0030140 trans-Golgi network transport vesicle	1	0.214122	0.455	0.048	Cellular Component	GO:0030140	trans-Golgi network transport vesicle	0.214122	0.470845	0	0	1	21
GO:0045179 apical cortex	1	0.214122	0.455	0.048	Cellular Component	GO:0045179	apical cortex	0.214122	0.470845	0	0	1	21
GO:0016646 oxidoreductase activity, acting on the CH-NH group of donors, NAD or NADP as acceptor	1	0.214433	0.461	0.048	Molecular Function	GO:0016646	oxidoreductase activity, acting on the CH-NH group of donors, NAD or NADP as acceptor	0.214433	0.446473	0	0	1	21
GO:0006096 glycolytic process	2	0.214638	1.02	0.025	Biological Process	GO:0006096	glycolytic process	0.214638	0.484276	0	0	2	79
GO:0008194 UDP-glycosyltransferase activity	4	0.214705	1.843	0.019	Molecular Function	GO:0008194	UDP-glycosyltransferase activity	0.214705	0.446473	0	0	4	208
GO:0000469 cleavage involved in rRNA processing	1	0.215402	0.51	0.045	Biological Process	GO:0000469	cleavage involved in rRNA processing	0.215402	0.484276	0	0	1	22
GO:0000959 mitochondrial RNA metabolic process	1	0.215402	0.51	0.045	Biological Process	GO:0000959	mitochondrial RNA metabolic process	0.215402	0.484276	0	0	1	22
GO:0001914 regulation of T cell mediated cytotoxicity	1	0.215402	0.51	0.045	Biological Process	GO:0001914	regulation of T cell mediated cytotoxicity	0.215402	0.484276	0	0	1	22
GO:0001916 positive regulation of T cell mediated cytotoxicity	1	0.215402	0.51	0.045	Biological Process	GO:0001916	positive regulation of T cell mediated cytotoxicity	0.215402	0.484276	0	0	1	22
GO:0003283 atrial septum development	1	0.215402	0.51	0.045	Biological Process	GO:0003283	atrial septum development	0.215402	0.484276	0	0	1	22
GO:0010640 regulation of platelet-derived growth factor receptor signaling pathway	1	0.215402	0.51	0.045	Biological Process	GO:0010640	regulation of platelet-derived growth factor receptor signaling pathway	0.215402	0.484276	0	0	1	22
GO:0014003 oligodendrocyte development	1	0.215402	0.51	0.045	Biological Process	GO:0014003	oligodendrocyte development	0.215402	0.484276	0	0	1	22
GO:0016180 snRNA processing	1	0.215402	0.51	0.045	Biological Process	GO:0016180	snRNA processing	0.215402	0.484276	0	0	1	22
GO:0033146 regulation of intracellular estrogen receptor signaling pathway	1	0.215402	0.51	0.045	Biological Process	GO:0033146	regulation of intracellular estrogen receptor signaling pathway	0.215402	0.484276	0	0	1	22
GO:0042168 heme metabolic process	1	0.215402	0.51	0.045	Biological Process	GO:0042168	heme metabolic process	0.215402	0.484276	0	0	1	22
GO:0045841 negative regulation of mitotic metaphase/anaphase transition	1	0.215402	0.51	0.045	Biological Process	GO:0045841	negative regulation of mitotic metaphase/anaphase transition	0.215402	0.484276	0	0	1	22
GO:0046174 polyol catabolic process	1	0.215402	0.51	0.045	Biological Process	GO:0046174	polyol catabolic process	0.215402	0.484276	0	0	1	22
GO:0046320 regulation of fatty acid oxidation	1	0.215402	0.51	0.045	Biological Process	GO:0046320	regulation of fatty acid oxidation	0.215402	0.484276	0	0	1	22
GO:0048739 cardiac muscle fiber development	1	0.215402	0.51	0.045	Biological Process	GO:0048739	cardiac muscle fiber development	0.215402	0.484276	0	0	1	22
GO:0051973 positive regulation of telomerase activity	1	0.215402	0.51	0.045	Biological Process	GO:0051973	positive regulation of telomerase activity	0.215402	0.484276	0	0	1	22
GO:0071294 cellular response to zinc ion	1	0.215402	0.51	0.045	Biological Process	GO:0071294	cellular response to zinc ion	0.215402	0.484276	0	0	1	22
GO:0086091 regulation of heart rate by cardiac conduction	1	0.215402	0.51	0.045	Biological Process	GO:0086091	regulation of heart rate by cardiac conduction	0.215402	0.484276	0	0	1	22
GO:1902100 negative regulation of metaphase/anaphase transition of cell cycle	1	0.215402	0.51	0.045	Biological Process	GO:1902100	negative regulation of metaphase/anaphase transition of cell cycle	0.215402	0.484276	0	0	1	22
GO:1903076 regulation of protein localization to plasma membrane	1	0.215402	0.51	0.045	Biological Process	GO:1903076	regulation of protein localization to plasma membrane	0.215402	0.484276	0	0	1	22
GO:1904667 negative regulation of ubiquitin protein ligase activity	1	0.215402	0.51	0.045	Biological Process	GO:1904667	negative regulation of ubiquitin protein ligase activity	0.215402	0.484276	0	0	1	22
GO:2000816 negative regulation of mitotic sister chromatid separation	1	0.215402	0.51	0.045	Biological Process	GO:2000816	negative regulation of mitotic sister chromatid separation	0.215402	0.484276	0	0	1	22
GO:0031327 negative regulation of cellular biosynthetic process	14	0.215632	7.143	0.014	Biological Process	GO:0031327	negative regulation of cellular biosynthetic process	0.215632	0.484276	0	0	14	1007
GO:0071248 cellular response to metal ion	3	0.215651	1.531	0.021	Biological Process	GO:0071248	cellular response to metal ion	0.215651	0.484276	0	0	3	146
GO:1901615 organic hydroxy compound metabolic process	8	0.216566	4.082	0.015	Biological Process	GO:1901615	organic hydroxy compound metabolic process	0.216566	0.486006	0	0	8	523
GO:0006412 translation	9	0.217582	4.592	0.015	Biological Process	GO:0006412	translation	0.217582	0.487961	0	0	9	603
GO:0032886 regulation of microtubule-based process	3	0.218509	1.531	0.02	Biological Process	GO:0032886	regulation of microtubule-based process	0.218509	0.488749	0	0	3	147
GO:0010811 positive regulation of cell-substrate adhesion	2	0.218663	1.02	0.025	Biological Process	GO:0010811	positive regulation of cell-substrate adhesion	0.218663	0.488749	0	0	2	80
GO:0015698 inorganic anion transport	2	0.218663	1.02	0.025	Biological Process	GO:0015698	inorganic anion transport	0.218663	0.488749	0	0	2	80
GO:0030707 ovarian follicle cell development	2	0.218663	1.02	0.025	Biological Process	GO:0030707	ovarian follicle cell development	0.218663	0.488749	0	0	2	80
GO:0043266 regulation of potassium ion transport	2	0.218663	1.02	0.025	Biological Process	GO:0043266	regulation of potassium ion transport	0.218663	0.488749	0	0	2	80
GO:0045595 regulation of cell differentiation	17	0.218911	8.673	0.014	Biological Process	GO:0045595	regulation of cell differentiation	0.218911	0.488979	0	0	17	1259
GO:0036094 small molecule binding	44	0.219629	20.276	0.013	Molecular Function	GO:0036094	small molecule binding	0.219629	0.454061	0	0	44	3431
GO:0072593 reactive oxygen species metabolic process	4	0.219815	2.041	0.018	Biological Process	GO:0072593	reactive oxygen species metabolic process	0.219815	0.490672	0	0	4	219
GO:0032555 purine ribonucleotide binding	34	0.221107	15.668	0.013	Molecular Function	GO:0032555	purine ribonucleotide binding	0.221107	0.454061	0	0	34	2599
GO:0042393 histone binding	3	0.221335	1.382	0.021	Molecular Function	GO:0042393	histone binding	0.221335	0.454061	0	0	3	142
[truncated: 2,404 more rows]

## Sheet: zj-us
id	num	pvalue	per	ratio	class	ID	Descrption	Pvalue	Qvalue	Up	Down	fg_num	bg_num
GO:0016682 oxidoreductase activity, acting on diphenols and related substances as donors, oxygen as acceptor	9	3.16171e-08	2.256	0.257	Molecular Function	GO:0016682	oxidoreductase activity, acting on diphenols and related substances as donors, oxygen as acceptor	3.16171e-08	2.39026e-05	0	0	9	35
GO:0016679 oxidoreductase activity, acting on diphenols and related substances as donors	9	6.90374e-08	2.256	0.237	Molecular Function	GO:0016679	oxidoreductase activity, acting on diphenols and related substances as donors	6.90374e-08	2.60961e-05	0	0	9	38
GO:0001707 mesoderm formation	9	1.97461e-06	2.394	0.164	Biological Process	GO:0001707	mesoderm formation	1.97461e-06	0.00261802	0	0	9	55
GO:0001947 heart looping	10	2.86403e-06	2.66	0.137	Biological Process	GO:0001947	heart looping	2.86403e-06	0.00261802	0	0	10	73
GO:0048332 mesoderm morphogenesis	9	3.62375e-06	2.394	0.153	Biological Process	GO:0048332	mesoderm morphogenesis	3.62375e-06	0.00261802	0	0	9	59
GO:0052716 hydroquinone:oxygen oxidoreductase activity	6	4.63497e-06	1.504	0.273	Molecular Function	GO:0052716	hydroquinone:oxygen oxidoreductase activity	4.63497e-06	0.00116801	0	0	6	22
GO:0003007 heart morphogenesis	18	4.6407e-06	4.787	0.073	Biological Process	GO:0003007	heart morphogenesis	4.6407e-06	0.00261802	0	0	18	245
GO:0046271 phenylpropanoid catabolic process	6	4.6564e-06	1.596	0.273	Biological Process	GO:0046271	phenylpropanoid catabolic process	4.6564e-06	0.00261802	0	0	6	22
GO:0046274 lignin catabolic process	6	4.6564e-06	1.596	0.273	Biological Process	GO:0046274	lignin catabolic process	4.6564e-06	0.00261802	0	0	6	22
GO:0009855 determination of bilateral symmetry	14	5.53154e-06	3.723	0.09	Biological Process	GO:0009855	determination of bilateral symmetry	5.53154e-06	0.00261802	0	0	14	156
GO:0003143 embryonic heart tube morphogenesis	10	5.93828e-06	2.66	0.127	Biological Process	GO:0003143	embryonic heart tube morphogenesis	5.93828e-06	0.00261802	0	0	10	79
GO:0009799 specification of symmetry	14	5.95908e-06	3.723	0.089	Biological Process	GO:0009799	specification of symmetry	5.95908e-06	0.00261802	0	0	14	157
GO:0005507 copper ion binding	11	7.34938e-06	2.757	0.111	Molecular Function	GO:0005507	copper ion binding	7.34938e-06	0.00122001	0	0	11	99
GO:0004062 aryl sulfotransferase activity	6	8.06882e-06	1.504	0.25	Molecular Function	GO:0004062	aryl sulfotransferase activity	8.06882e-06	0.00122001	0	0	6	24
GO:0009808 lignin metabolic process	6	8.10604e-06	1.596	0.25	Biological Process	GO:0009808	lignin metabolic process	8.10604e-06	0.00299734	0	0	6	24
GO:0061371 determination of heart left/right asymmetry	10	8.33859e-06	2.66	0.122	Biological Process	GO:0061371	determination of heart left/right asymmetry	8.33859e-06	0.00299734	0	0	10	82
GO:0050427 3'-phosphoadenosine 5'-phosphosulfate metabolic process	6	1.04778e-05	1.596	0.24	Biological Process	GO:0050427	3'-phosphoadenosine 5'-phosphosulfate metabolic process	1.04778e-05	0.00345243	0	0	6	25
GO:0003140 determination of left/right asymmetry in lateral mesoderm	4	1.25909e-05	1.064	0.5	Biological Process	GO:0003140	determination of left/right asymmetry in lateral mesoderm	1.25909e-05	0.00380498	0	0	4	8
GO:0007368 determination of left/right symmetry	13	1.3995e-05	3.457	0.088	Biological Process	GO:0007368	determination of left/right symmetry	1.3995e-05	0.00380498	0	0	13	147
GO:0003181 atrioventricular valve morphogenesis	5	1.44347e-05	1.33	0.312	Biological Process	GO:0003181	atrioventricular valve morphogenesis	1.44347e-05	0.00380498	0	0	5	16
GO:0009698 phenylpropanoid metabolic process	6	1.69011e-05	1.596	0.222	Biological Process	GO:0009698	phenylpropanoid metabolic process	1.69011e-05	0.00404498	0	0	6	27
GO:0060485 mesenchyme development	13	1.73912e-05	3.457	0.087	Biological Process	GO:0060485	mesenchyme development	1.73912e-05	0.00404498	0	0	13	150
GO:0003146 heart jogging	5	2.00973e-05	1.33	0.294	Biological Process	GO:0003146	heart jogging	2.00973e-05	0.00417773	0	0	5	17
GO:0003171 atrioventricular valve development	5	2.00973e-05	1.33	0.294	Biological Process	GO:0003171	atrioventricular valve development	2.00973e-05	0.00417773	0	0	5	17
GO:0006068 ethanol catabolic process	6	2.11316e-05	1.596	0.214	Biological Process	GO:0006068	ethanol catabolic process	2.11316e-05	0.00417773	0	0	6	28
GO:0006067 ethanol metabolic process	6	3.21431e-05	1.596	0.2	Biological Process	GO:0006067	ethanol metabolic process	3.21431e-05	0.00577749	0	0	6	30
GO:0035462 determination of left/right asymmetry in diencephalon	3	3.63062e-05	0.798	0.75	Biological Process	GO:0035462	determination of left/right asymmetry in diencephalon	3.63062e-05	0.00577749	0	0	3	4
GO:0035545 determination of left/right asymmetry in nervous system	3	3.63062e-05	0.798	0.75	Biological Process	GO:0035545	determination of left/right asymmetry in nervous system	3.63062e-05	0.00577749	0	0	3	4
GO:0072045 convergent extension involved in nephron morphogenesis	3	3.63062e-05	0.798	0.75	Biological Process	GO:0072045	convergent extension involved in nephron morphogenesis	3.63062e-05	0.00577749	0	0	3	4
GO:0048368 lateral mesoderm development	4	3.65294e-05	1.064	0.4	Biological Process	GO:0048368	lateral mesoderm development	3.65294e-05	0.00577749	0	0	4	10
GO:0035050 embryonic heart tube development	10	4.05398e-05	2.66	0.102	Biological Process	GO:0035050	embryonic heart tube development	4.05398e-05	0.00616517	0	0	10	98
GO:0008484 sulfuric ester hydrolase activity	6	4.71294e-05	1.504	0.188	Molecular Function	GO:0008484	sulfuric ester hydrolase activity	4.71294e-05	0.00593831	0	0	6	32
GO:1900094 regulation of transcription from RNA polymerase II promoter involved in determination of left/right symmetry	4	5.64518e-05	1.064	0.364	Biological Process	GO:1900094	regulation of transcription from RNA polymerase II promoter involved in determination of left/right symmetry	5.64518e-05	0.00802782	0	0	4	11
GO:0034310 primary alcohol catabolic process	6	5.68485e-05	1.596	0.182	Biological Process	GO:0034310	primary alcohol catabolic process	5.68485e-05	0.00802782	0	0	6	33
GO:0007498 mesoderm development	10	7.33258e-05	2.66	0.095	Biological Process	GO:0007498	mesoderm development	7.33258e-05	0.0099976	0	0	10	105
GO:0005262 calcium channel activity	14	7.55451e-05	3.509	0.071	Molecular Function	GO:0005262	calcium channel activity	7.55451e-05	0.00815888	0	0	14	197
GO:0051923 sulfation	6	8.04105e-05	1.596	0.171	Biological Process	GO:0051923	sulfation	8.04105e-05	0.0102749	0	0	6	35
GO:0001704 formation of primary germ layer	9	8.05569e-05	2.394	0.105	Biological Process	GO:0001704	formation of primary germ layer	8.05569e-05	0.0102749	0	0	9	86
GO:0060029 convergent extension involved in organogenesis	3	8.9347e-05	0.798	0.6	Biological Process	GO:0060029	convergent extension involved in organogenesis	8.9347e-05	0.0110399	0	0	3	5
GO:1901616 organic hydroxy compound catabolic process	10	9.30958e-05	2.66	0.093	Biological Process	GO:1901616	organic hydroxy compound catabolic process	9.30958e-05	0.0111285	0	0	10	108
GO:0048562 embryonic organ morphogenesis	16	9.5693e-05	4.255	0.063	Biological Process	GO:0048562	embryonic organ morphogenesis	9.5693e-05	0.0111285	0	0	16	253
GO:0003190 atrioventricular valve formation	4	0.000118294	1.064	0.308	Biological Process	GO:0003190	atrioventricular valve formation	0.000118294	0.0133639	0	0	4	13
GO:0003188 heart valve formation	4	0.000162872	1.064	0.286	Biological Process	GO:0003188	heart valve formation	0.000162872	0.0178888	0	0	4	14
GO:0004348 glucosylceramidase activity	3	0.000175378	0.752	0.5	Molecular Function	GO:0004348	glucosylceramidase activity	0.000175378	0.0137338	0	0	3	6
GO:0047894 flavonol 3-sulfotransferase activity	3	0.000175378	0.752	0.5	Molecular Function	GO:0047894	flavonol 3-sulfotransferase activity	0.000175378	0.0137338	0	0	3	6
GO:0006680 glucosylceramide catabolic process	3	0.000175904	0.798	0.5	Biological Process	GO:0006680	glucosylceramide catabolic process	0.000175904	0.018798	0	0	3	6
GO:0008146 sulfotransferase activity	9	0.000187994	2.256	0.094	Molecular Function	GO:0008146	sulfotransferase activity	0.000187994	0.0137338	0	0	9	96
GO:0048729 tissue morphogenesis	31	0.00019912	8.245	0.042	Biological Process	GO:0048729	tissue morphogenesis	0.00019912	0.020719	0	0	31	736
GO:0015085 calcium ion transmembrane transporter activity	14	0.00019983	3.509	0.065	Molecular Function	GO:0015085	calcium ion transmembrane transporter activity	0.00019983	0.0137338	0	0	14	216
GO:0035775 pronephric glomerulus morphogenesis	3	0.000303031	0.798	0.429	Biological Process	GO:0035775	pronephric glomerulus morphogenesis	0.000303031	0.0272314	0	0	3	7
GO:0039021 pronephric glomerulus development	3	0.000303031	0.798	0.429	Biological Process	GO:0039021	pronephric glomerulus development	0.000303031	0.0272314	0	0	3	7
GO:0048318 axial mesoderm development	3	0.000303031	0.798	0.429	Biological Process	GO:0048318	axial mesoderm development	0.000303031	0.0272314	0	0	3	7
GO:0048319 axial mesoderm morphogenesis	3	0.000303031	0.798	0.429	Biological Process	GO:0048319	axial mesoderm morphogenesis	0.000303031	0.0272314	0	0	3	7
GO:0048320 axial mesoderm formation	3	0.000303031	0.798	0.429	Biological Process	GO:0048320	axial mesoderm formation	0.000303031	0.0272314	0	0	3	7
GO:0060034 notochord cell differentiation	3	0.000303031	0.798	0.429	Biological Process	GO:0060034	notochord cell differentiation	0.000303031	0.0272314	0	0	3	7
GO:0003179 heart valve morphogenesis	5	0.000313393	1.33	0.172	Biological Process	GO:0003179	heart valve morphogenesis	0.000313393	0.0275368	0	0	5	29
GO:0004864 protein phosphatase inhibitor activity	4	0.000367043	1.003	0.235	Molecular Function	GO:0004864	protein phosphatase inhibitor activity	0.000367043	0.0208999	0	0	4	17
GO:0019212 phosphatase inhibitor activity	4	0.000367043	1.003	0.235	Molecular Function	GO:0019212	phosphatase inhibitor activity	0.000367043	0.0208999	0	0	4	17
GO:0071514 genetic imprinting	4	0.000368371	1.064	0.235	Biological Process	GO:0071514	genetic imprinting	0.000368371	0.0316639	0	0	4	17
GO:0072509 divalent inorganic cation transmembrane transporter activity	15	0.000387035	3.759	0.058	Molecular Function	GO:0072509	divalent inorganic cation transmembrane transporter activity	0.000387035	0.0208999	0	0	15	258
GO:0005576 extracellular region	125	0.000437305	30.562	0.028	Cellular Component	GO:0005576	extracellular region	0.000437305	0.106918	0	0	125	4507
GO:0034649 histone demethylase activity (H3-monomethyl-K4 specific)	2	0.000439918	0.501	1	Molecular Function	GO:0034649	histone demethylase activity (H3-monomethyl-K4 specific)	0.000439918	0.0221719	0	0	2	2
GO:0003294 atrial ventricular junction remodeling	2	0.000440874	0.532	1	Biological Process	GO:0003294	atrial ventricular junction remodeling	0.000440874	0.0325383	0	0	2	2
GO:0007305 vitelline membrane formation involved in chorion-containing eggshell formation	2	0.000440874	0.532	1	Biological Process	GO:0007305	vitelline membrane formation involved in chorion-containing eggshell formation	0.000440874	0.0325383	0	0	2	2
GO:0021881 Wnt-activated signaling pathway involved in forebrain neuron fate commitment	2	0.000440874	0.532	1	Biological Process	GO:0021881	Wnt-activated signaling pathway involved in forebrain neuron fate commitment	0.000440874	0.0325383	0	0	2	2
GO:0021898 commitment of multipotent stem cells to neuronal lineage in forebrain	2	0.000440874	0.532	1	Biological Process	GO:0021898	commitment of multipotent stem cells to neuronal lineage in forebrain	0.000440874	0.0325383	0	0	2	2
GO:0032529 follicle cell microvillus organization	2	0.000440874	0.532	1	Biological Process	GO:0032529	follicle cell microvillus organization	0.000440874	0.0325383	0	0	2	2
GO:0032531 regulation of follicle cell microvillus organization	2	0.000440874	0.532	1	Biological Process	GO:0032531	regulation of follicle cell microvillus organization	0.000440874	0.0325383	0	0	2	2
GO:0032533 regulation of follicle cell microvillus length	2	0.000440874	0.532	1	Biological Process	GO:0032533	regulation of follicle cell microvillus length	0.000440874	0.0325383	0	0	2	2
GO:0071141 SMAD protein complex	2	0.000448292	0.489	1	Cellular Component	GO:0071141	SMAD protein complex	0.000448292	0.106918	0	0	2	2
GO:0009582 detection of abiotic stimulus	14	0.000473528	3.723	0.06	Biological Process	GO:0009582	detection of abiotic stimulus	0.000473528	0.0325383	0	0	14	235
GO:0003943 N-acetylgalactosamine-4-sulfatase activity	3	0.000475878	0.752	0.375	Molecular Function	GO:0003943	N-acetylgalactosamine-4-sulfatase activity	0.000475878	0.0224852	0	0	3	8
GO:0003154 BMP signaling pathway involved in determination of left/right symmetry	3	0.000477295	0.798	0.375	Biological Process	GO:0003154	BMP signaling pathway involved in determination of left/right symmetry	0.000477295	0.0325383	0	0	3	8
GO:0003303 BMP signaling pathway involved in heart jogging	3	0.000477295	0.798	0.375	Biological Process	GO:0003303	BMP signaling pathway involved in heart jogging	0.000477295	0.0325383	0	0	3	8
GO:0061580 colon epithelial cell migration	3	0.000477295	0.798	0.375	Biological Process	GO:0061580	colon epithelial cell migration	0.000477295	0.0325383	0	0	3	8
GO:2000223 regulation of BMP signaling pathway involved in heart jogging	3	0.000477295	0.798	0.375	Biological Process	GO:2000223	regulation of BMP signaling pathway involved in heart jogging	0.000477295	0.0325383	0	0	3	8
GO:0046164 alcohol catabolic process	8	0.000487532	2.128	0.092	Biological Process	GO:0046164	alcohol catabolic process	0.000487532	0.0326729	0	0	8	87
GO:0003170 heart valve development	5	0.000504652	1.33	0.156	Biological Process	GO:0003170	heart valve development	0.000504652	0.0332566	0	0	5	32
GO:0060028 convergent extension involved in axis elongation	4	0.000580293	1.064	0.211	Biological Process	GO:0060028	convergent extension involved in axis elongation	0.000580293	0.0376144	0	0	4	19
GO:0044712 single-organism catabolic process	38	0.000668146	10.106	0.037	Biological Process	GO:0044712	single-organism catabolic process	0.000668146	0.0426105	0	0	38	1041
GO:0010159 specification of organ position	3	0.000704798	0.798	0.333	Biological Process	GO:0010159	specification of organ position	0.000704798	0.0435433	0	0	3	9
GO:0044030 regulation of DNA methylation	3	0.000704798	0.798	0.333	Biological Process	GO:0044030	regulation of DNA methylation	0.000704798	0.0435433	0	0	3	9
GO:0005227 calcium activated cation channel activity	6	0.000743649	1.504	0.115	Molecular Function	GO:0005227	calcium activated cation channel activity	0.000743649	0.0330705	0	0	6	52
GO:0016782 transferase activity, transferring sulfur-containing groups	9	0.000814757	2.256	0.077	Molecular Function	GO:0016782	transferase activity, transferring sulfur-containing groups	0.000814757	0.0342198	0	0	9	117
GO:0034308 primary alcohol metabolic process	6	0.000827617	1.596	0.113	Biological Process	GO:0034308	primary alcohol metabolic process	0.000827617	0.0503446	0	0	6	53
GO:0036342 post-anal tail morphogenesis	4	0.00086677	1.064	0.19	Biological Process	GO:0036342	post-anal tail morphogenesis	0.00086677	0.0519274	0	0	4	21
GO:0019888 protein phosphatase regulator activity	5	0.000878363	1.253	0.139	Molecular Function	GO:0019888	protein phosphatase regulator activity	0.000878363	0.0349496	0	0	5	36
GO:0007507 heart development	23	0.000885753	6.117	0.043	Biological Process	GO:0007507	heart development	0.000885753	0.0522726	0	0	23	530
GO:0098660 inorganic ion transmembrane transport	20	0.000947941	5.319	0.046	Biological Process	GO:0098660	inorganic ion transmembrane transport	0.000947941	0.0536877	0	0	20	435
GO:0009887 organ morphogenesis	37	0.000963005	9.84	0.036	Biological Process	GO:0009887	organ morphogenesis	0.000963005	0.0536877	0	0	37	1025
GO:0050294 steroid sulfotransferase activity	3	0.00098828	0.752	0.3	Molecular Function	GO:0050294	steroid sulfotransferase activity	0.00098828	0.037357	0	0	3	10
GO:0009581 detection of external stimulus	13	0.000991097	3.457	0.058	Biological Process	GO:0009581	detection of external stimulus	0.000991097	0.0536877	0	0	13	225
GO:0032530 regulation of microvillus organization	3	0.000991199	0.798	0.3	Biological Process	GO:0032530	regulation of microvillus organization	0.000991199	0.0536877	0	0	3	10
GO:0061312 BMP signaling pathway involved in heart development	3	0.000991199	0.798	0.3	Biological Process	GO:0061312	BMP signaling pathway involved in heart development	0.000991199	0.0536877	0	0	3	10
GO:0061582 intestinal epithelial cell migration	3	0.000991199	0.798	0.3	Biological Process	GO:0061582	intestinal epithelial cell migration	0.000991199	0.0536877	0	0	3	10
GO:0034035 purine ribonucleoside bisphosphate metabolic process	6	0.00100895	1.596	0.109	Biological Process	GO:0034035	purine ribonucleoside bisphosphate metabolic process	0.00100895	0.0539108	0	0	6	55
GO:0016055 Wnt signaling pathway	17	0.00125077	4.521	0.049	Biological Process	GO:0016055	Wnt signaling pathway	0.00125077	0.0613896	0	0	17	350
GO:0000412 histone peptidyl-prolyl isomerization	2	0.00130418	0.532	0.667	Biological Process	GO:0000412	histone peptidyl-prolyl isomerization	0.00130418	0.0613896	0	0	2	3
GO:0003342 proepicardium development	2	0.00130418	0.532	0.667	Biological Process	GO:0003342	proepicardium development	0.00130418	0.0613896	0	0	2	3
GO:0003343 septum transversum development	2	0.00130418	0.532	0.667	Biological Process	GO:0003343	septum transversum development	0.00130418	0.0613896	0	0	2	3
GO:0010961 cellular magnesium ion homeostasis	2	0.00130418	0.532	0.667	Biological Process	GO:0010961	cellular magnesium ion homeostasis	0.00130418	0.0613896	0	0	2	3
GO:0021797 forebrain anterior/posterior pattern specification	2	0.00130418	0.532	0.667	Biological Process	GO:0021797	forebrain anterior/posterior pattern specification	0.00130418	0.0613896	0	0	2	3
GO:0030704 vitelline membrane formation	2	0.00130418	0.532	0.667	Biological Process	GO:0030704	vitelline membrane formation	0.00130418	0.0613896	0	0	2	3
GO:0030910 olfactory placode formation	2	0.00130418	0.532	0.667	Biological Process	GO:0030910	olfactory placode formation	0.00130418	0.0613896	0	0	2	3
GO:0035803 egg coat formation	2	0.00130418	0.532	0.667	Biological Process	GO:0035803	egg coat formation	0.00130418	0.0613896	0	0	2	3
GO:0060823 canonical Wnt signaling pathway involved in neural plate anterior/posterior pattern formation	2	0.00130418	0.532	0.667	Biological Process	GO:0060823	canonical Wnt signaling pathway involved in neural plate anterior/posterior pattern formation	0.00130418	0.0613896	0	0	2	3
GO:0006678 glucosylceramide metabolic process	3	0.00134173	0.798	0.273	Biological Process	GO:0006678	glucosylceramide metabolic process	0.00134173	0.0624141	0	0	3	11
GO:0016459 myosin complex	7	0.00142718	1.711	0.089	Cellular Component	GO:0016459	myosin complex	0.00142718	0.210903	0	0	7	79
GO:0098662 inorganic cation transmembrane transport	18	0.0016558	4.787	0.046	Biological Process	GO:0098662	inorganic cation transmembrane transport	0.0016558	0.0761284	0	0	18	391
GO:0005201 extracellular matrix structural constituent	9	0.0017128	2.256	0.069	Molecular Function	GO:0005201	extracellular matrix structural constituent	0.0017128	0.0577211	0	0	9	130
GO:0005384 manganese ion transmembrane transporter activity	3	0.00175607	0.752	0.25	Molecular Function	GO:0005384	manganese ion transmembrane transporter activity	0.00175607	0.0577211	0	0	3	12
GO:0008447 L-ascorbate oxidase activity	3	0.00175607	0.752	0.25	Molecular Function	GO:0008447	L-ascorbate oxidase activity	0.00175607	0.0577211	0	0	3	12
GO:0042182 ketone catabolic process	3	0.00176121	0.798	0.25	Biological Process	GO:0042182	ketone catabolic process	0.00176121	0.0800441	0	0	3	12
GO:0005859 muscle myosin complex	4	0.00176858	0.978	0.16	Cellular Component	GO:0005859	muscle myosin complex	0.00176858	0.210903	0	0	4	25
GO:0046872 metal ion binding	152	0.00185802	38.095	0.026	Molecular Function	GO:0046872	metal ion binding	0.00185802	0.0585277	0	0	152	5930
GO:0048568 embryonic organ development	18	0.00190277	4.787	0.045	Biological Process	GO:0048568	embryonic organ development	0.00190277	0.0854951	0	0	18	396
GO:0050951 sensory perception of temperature stimulus	5	0.00199712	1.33	0.116	Biological Process	GO:0050951	sensory perception of temperature stimulus	0.00199712	0.0887259	0	0	5	43
GO:0043169 cation binding	154	0.00205182	38.596	0.026	Molecular Function	GO:0043169	cation binding	0.00205182	0.0620471	0	0	154	6034
GO:0007369 gastrulation	10	0.0020931	2.66	0.062	Biological Process	GO:0007369	gastrulation	0.0020931	0.0919567	0	0	10	160
GO:0051262 protein tetramerization	10	0.00219108	2.66	0.062	Biological Process	GO:0051262	protein tetramerization	0.00219108	0.0928403	0	0	10	161
GO:0016048 detection of temperature stimulus	5	0.00221492	1.33	0.114	Biological Process	GO:0016048	detection of temperature stimulus	0.00221492	0.0928403	0	0	5	44
GO:0030509 BMP signaling pathway	9	0.0022309	2.394	0.067	Biological Process	GO:0030509	BMP signaling pathway	0.0022309	0.0928403	0	0	9	135
GO:0003091 renal water homeostasis	3	0.00225409	0.798	0.231	Biological Process	GO:0003091	renal water homeostasis	0.00225409	0.0928403	0	0	3	13
GO:0014028 notochord formation	3	0.00225409	0.798	0.231	Biological Process	GO:0014028	notochord formation	0.00225409	0.0928403	0	0	3	13
GO:0039019 pronephric nephron development	3	0.00225409	0.798	0.231	Biological Process	GO:0039019	pronephric nephron development	0.00225409	0.0928403	0	0	3	13
GO:0016722 oxidoreductase activity, oxidizing metal ions	4	0.00229321	1.003	0.148	Molecular Function	GO:0016722	oxidoreductase activity, oxidizing metal ions	0.00229321	0.0621719	0	0	4	27
GO:0048046 apoplast	3	0.00230872	0.733	0.231	Cellular Component	GO:0048046	apoplast	0.00230872	0.216469	0	0	3	13
GO:0035303 regulation of dephosphorylation	8	0.00238601	2.128	0.072	Biological Process	GO:0035303	regulation of dephosphorylation	0.00238601	0.0972608	0	0	8	111
GO:0035239 tube morphogenesis	19	0.00243878	5.053	0.043	Biological Process	GO:0035239	tube morphogenesis	0.00243878	0.0983973	0	0	19	438
GO:0019208 phosphatase regulator activity	5	0.00243981	1.253	0.111	Molecular Function	GO:0019208	phosphatase regulator activity	0.00243981	0.0621719	0	0	5	45
GO:0004605 phosphatidate cytidylyltransferase activity	2	0.00256654	0.501	0.5	Molecular Function	GO:0004605	phosphatidate cytidylyltransferase activity	0.00256654	0.0621719	0	0	2	4
GO:0052869 arachidonic acid omega-hydroxylase activity	2	0.00256654	0.501	0.5	Molecular Function	GO:0052869	arachidonic acid omega-hydroxylase activity	0.00256654	0.0621719	0	0	2	4
GO:0052872 tocotrienol omega-hydroxylase activity	2	0.00256654	0.501	0.5	Molecular Function	GO:0052872	tocotrienol omega-hydroxylase activity	0.00256654	0.0621719	0	0	2	4
GO:0003318 cell migration to the midline involved in heart development	2	0.00257205	0.532	0.5	Biological Process	GO:0003318	cell migration to the midline involved in heart development	0.00257205	0.0987368	0	0	2	4
GO:0006349 regulation of gene expression by genetic imprinting	2	0.00257205	0.532	0.5	Biological Process	GO:0006349	regulation of gene expression by genetic imprinting	0.00257205	0.0987368	0	0	2	4
GO:0042361 menaquinone catabolic process	2	0.00257205	0.532	0.5	Biological Process	GO:0042361	menaquinone catabolic process	0.00257205	0.0987368	0	0	2	4
GO:0042377 vitamin K catabolic process	2	0.00257205	0.532	0.5	Biological Process	GO:0042377	vitamin K catabolic process	0.00257205	0.0987368	0	0	2	4
GO:0071699 olfactory placode morphogenesis	2	0.00257205	0.532	0.5	Biological Process	GO:0071699	olfactory placode morphogenesis	0.00257205	0.0987368	0	0	2	4
GO:0022839 ion gated channel activity	6	0.00259601	1.504	0.091	Molecular Function	GO:0022839	ion gated channel activity	0.00259601	0.0621719	0	0	6	66
GO:0051371 muscle alpha-actinin binding	4	0.00263162	1.003	0.143	Molecular Function	GO:0051371	muscle alpha-actinin binding	0.00263162	0.0621719	0	0	4	28
GO:0016460 myosin II complex	4	0.00272288	0.978	0.143	Cellular Component	GO:0016460	myosin II complex	0.00272288	0.216469	0	0	4	28
GO:0004065 arylsulfatase activity	3	0.00281623	0.752	0.214	Molecular Function	GO:0004065	arylsulfatase activity	0.00281623	0.0645173	0	0	3	14
GO:0071354 cellular response to interleukin-6	3	0.00282442	0.798	0.214	Biological Process	GO:0071354	cellular response to interleukin-6	0.00282442	0.107382	0	0	3	14
GO:0009952 anterior/posterior pattern specification	11	0.00286114	2.926	0.056	Biological Process	GO:0009952	anterior/posterior pattern specification	0.00286114	0.107742	0	0	11	195
GO:0045862 positive regulation of proteolysis	11	0.00297579	2.926	0.056	Biological Process	GO:0045862	positive regulation of proteolysis	0.00297579	0.109306	0	0	11	196
GO:0071772 response to BMP	9	0.0029932	2.394	0.064	Biological Process	GO:0071772	response to BMP	0.0029932	0.109306	0	0	9	141
GO:0071773 cellular response to BMP stimulus	9	0.0029932	2.394	0.064	Biological Process	GO:0071773	cellular response to BMP stimulus	0.0029932	0.109306	0	0	9	141
GO:0030545 receptor regulator activity	4	0.00300274	1.003	0.138	Molecular Function	GO:0030545	receptor regulator activity	0.00300274	0.0667667	0	0	4	29
GO:2000826 regulation of heart morphogenesis	4	0.00301324	1.064	0.138	Biological Process	GO:2000826	regulation of heart morphogenesis	0.00301324	0.109306	0	0	4	29
GO:0030510 regulation of BMP signaling pathway	7	0.00345868	1.862	0.075	Biological Process	GO:0030510	regulation of BMP signaling pathway	0.00345868	0.122712	0	0	7	93
GO:0006825 copper ion transport	3	0.00347592	0.798	0.2	Biological Process	GO:0006825	copper ion transport	0.00347592	0.122712	0	0	3	15
GO:0070741 response to interleukin-6	3	0.00347592	0.798	0.2	Biological Process	GO:0070741	response to interleukin-6	0.00347592	0.122712	0	0	3	15
GO:0019012 virion	3	0.00355919	0.733	0.2	Cellular Component	GO:0019012	virion	0.00355919	0.242533	0	0	3	15
GO:0097493 structural molecule activity conferring elasticity	4	0.00384904	1.003	0.129	Molecular Function	GO:0097493	structural molecule activity conferring elasticity	0.00384904	0.0741615	0	0	4	31
GO:0050891 multicellular organismal water homeostasis	4	0.00386243	1.064	0.129	Biological Process	GO:0050891	multicellular organismal water homeostasis	0.00386243	0.12624	0	0	4	31
GO:0098655 cation transmembrane transport	19	0.00387553	5.053	0.042	Biological Process	GO:0098655	cation transmembrane transport	0.00387553	0.12624	0	0	19	457
GO:0070121 Kupffer's vesicle development	3	0.00421196	0.798	0.188	Biological Process	GO:0070121	Kupffer's vesicle development	0.00421196	0.12624	0	0	3	16
GO:0004865 protein serine/threonine phosphatase inhibitor activity	2	0.00421818	0.501	0.4	Molecular Function	GO:0004865	protein serine/threonine phosphatase inhibitor activity	0.00421818	0.0741615	0	0	2	5
GO:0016713 oxidoreductase activity, acting on paired donors, with incorporation or reduction of molecular oxygen, reduced iron-sulfur protein as one donor, and incorporation of one atom of oxygen	2	0.00421818	0.501	0.4	Molecular Function	GO:0016713	oxidoreductase activity, acting on paired donors, with incorporation or reduction of molecular oxygen, reduced iron-sulfur protein as one donor, and incorporation of one atom of oxygen	0.00421818	0.0741615	0	0	2	5
GO:0018685 alkane 1-monooxygenase activity	2	0.00421818	0.501	0.4	Molecular Function	GO:0018685	alkane 1-monooxygenase activity	0.00421818	0.0741615	0	0	2	5
GO:0034594 phosphatidylinositol trisphosphate phosphatase activity	2	0.00421818	0.501	0.4	Molecular Function	GO:0034594	phosphatidylinositol trisphosphate phosphatase activity	0.00421818	0.0741615	0	0	2	5
GO:0034648 histone demethylase activity (H3-dimethyl-K4 specific)	2	0.00421818	0.501	0.4	Molecular Function	GO:0034648	histone demethylase activity (H3-dimethyl-K4 specific)	0.00421818	0.0741615	0	0	2	5
GO:0052743 inositol tetrakisphosphate phosphatase activity	2	0.00421818	0.501	0.4	Molecular Function	GO:0052743	inositol tetrakisphosphate phosphatase activity	0.00421818	0.0741615	0	0	2	5
GO:0097258 20-hydroxy-leukotriene B4 omega oxidase activity	2	0.00421818	0.501	0.4	Molecular Function	GO:0097258	20-hydroxy-leukotriene B4 omega oxidase activity	0.00421818	0.0741615	0	0	2	5
GO:0097259 20-aldehyde-leukotriene B4 20-monooxygenase activity	2	0.00421818	0.501	0.4	Molecular Function	GO:0097259	20-aldehyde-leukotriene B4 20-monooxygenase activity	0.00421818	0.0741615	0	0	2	5
GO:0003095 pressure natriuresis	2	0.00422719	0.532	0.4	Biological Process	GO:0003095	pressure natriuresis	0.00422719	0.12624	0	0	2	5
GO:0021554 optic nerve development	2	0.00422719	0.532	0.4	Biological Process	GO:0021554	optic nerve development	0.00422719	0.12624	0	0	2	5
GO:0021999 neural plate anterior/posterior regionalization	2	0.00422719	0.532	0.4	Biological Process	GO:0021999	neural plate anterior/posterior regionalization	0.00422719	0.12624	0	0	2	5
GO:0032532 regulation of microvillus length	2	0.00422719	0.532	0.4	Biological Process	GO:0032532	regulation of microvillus length	0.00422719	0.12624	0	0	2	5
GO:0036100 leukotriene catabolic process	2	0.00422719	0.532	0.4	Biological Process	GO:0036100	leukotriene catabolic process	0.00422719	0.12624	0	0	2	5
GO:0036101 leukotriene B4 catabolic process	2	0.00422719	0.532	0.4	Biological Process	GO:0036101	leukotriene B4 catabolic process	0.00422719	0.12624	0	0	2	5
GO:0036102 leukotriene B4 metabolic process	2	0.00422719	0.532	0.4	Biological Process	GO:0036102	leukotriene B4 metabolic process	0.00422719	0.12624	0	0	2	5
GO:0042360 vitamin E metabolic process	2	0.00422719	0.532	0.4	Biological Process	GO:0042360	vitamin E metabolic process	0.00422719	0.12624	0	0	2	5
GO:0042374 phylloquinone metabolic process	2	0.00422719	0.532	0.4	Biological Process	GO:0042374	phylloquinone metabolic process	0.00422719	0.12624	0	0	2	5
GO:0042376 phylloquinone catabolic process	2	0.00422719	0.532	0.4	Biological Process	GO:0042376	phylloquinone catabolic process	0.00422719	0.12624	0	0	2	5
GO:0046838 phosphorylated carbohydrate dephosphorylation	2	0.00422719	0.532	0.4	Biological Process	GO:0046838	phosphorylated carbohydrate dephosphorylation	0.00422719	0.12624	0	0	2	5
GO:0046855 inositol phosphate dephosphorylation	2	0.00422719	0.532	0.4	Biological Process	GO:0046855	inositol phosphate dephosphorylation	0.00422719	0.12624	0	0	2	5
GO:0071698 olfactory placode development	2	0.00422719	0.532	0.4	Biological Process	GO:0071698	olfactory placode development	0.00422719	0.12624	0	0	2	5
GO:0097286 iron ion import	2	0.00422719	0.532	0.4	Biological Process	GO:0097286	iron ion import	0.00422719	0.12624	0	0	2	5
GO:1901523 icosanoid catabolic process	2	0.00422719	0.532	0.4	Biological Process	GO:1901523	icosanoid catabolic process	0.00422719	0.12624	0	0	2	5
GO:1901569 fatty acid derivative catabolic process	2	0.00422719	0.532	0.4	Biological Process	GO:1901569	fatty acid derivative catabolic process	0.00422719	0.12624	0	0	2	5
GO:1901662 quinone catabolic process	2	0.00422719	0.532	0.4	Biological Process	GO:1901662	quinone catabolic process	0.00422719	0.12624	0	0	2	5
GO:0033865 nucleoside bisphosphate metabolic process	6	0.00432251	1.596	0.082	Biological Process	GO:0033865	nucleoside bisphosphate metabolic process	0.00432251	0.12624	0	0	6	73
GO:0033875 ribonucleoside bisphosphate metabolic process	6	0.00432251	1.596	0.082	Biological Process	GO:0033875	ribonucleoside bisphosphate metabolic process	0.00432251	0.12624	0	0	6	73
GO:0034032 purine nucleoside bisphosphate metabolic process	6	0.00432251	1.596	0.082	Biological Process	GO:0034032	purine nucleoside bisphosphate metabolic process	0.00432251	0.12624	0	0	6	73
GO:0071688 striated muscle myosin thick filament assembly	4	0.00434211	1.064	0.125	Biological Process	GO:0071688	striated muscle myosin thick filament assembly	0.00434211	0.12624	0	0	4	32
GO:0070838 divalent metal ion transport	17	0.0045951	4.521	0.043	Biological Process	GO:0070838	divalent metal ion transport	0.0045951	0.132621	0	0	17	397
GO:0051606 detection of stimulus	15	0.00478957	3.989	0.045	Biological Process	GO:0051606	detection of stimulus	0.00478957	0.137232	0	0	15	333
GO:0072511 divalent inorganic cation transport	17	0.00482816	4.521	0.043	Biological Process	GO:0072511	divalent inorganic cation transport	0.00482816	0.137342	0	0	17	399
GO:0080025 phosphatidylinositol-3,5-bisphosphate binding	3	0.00502115	0.752	0.176	Molecular Function	GO:0080025	phosphatidylinositol-3,5-bisphosphate binding	0.00502115	0.0862725	0	0	3	17
GO:0046477 glycosylceramide catabolic process	3	0.00503558	0.798	0.176	Biological Process	GO:0046477	glycosylceramide catabolic process	0.00503558	0.142219	0	0	3	17
GO:0002020 protease binding	7	0.00513776	1.754	0.07	Molecular Function	GO:0002020	protease binding	0.00513776	0.0863144	0	0	7	100
GO:0048598 embryonic morphogenesis	22	0.00558204	5.851	0.038	Biological Process	GO:0048598	embryonic morphogenesis	0.00558204	0.156535	0	0	22	578
GO:0032528 microvillus organization	3	0.00594954	0.798	0.167	Biological Process	GO:0032528	microvillus organization	0.00594954	0.159413	0	0	3	18
GO:0008307 structural constituent of muscle	4	0.00599748	1.003	0.114	Molecular Function	GO:0008307	structural constituent of muscle	0.00599748	0.0982734	0	0	4	35
GO:0010737 protein kinase A signaling	4	0.00601809	1.064	0.114	Biological Process	GO:0010737	protein kinase A signaling	0.00601809	0.159413	0	0	4	35
GO:0031034 myosin filament assembly	4	0.00601809	1.064	0.114	Biological Process	GO:0031034	myosin filament assembly	0.00601809	0.159413	0	0	4	35
GO:0002009 morphogenesis of an epithelium	22	0.00603762	5.851	0.038	Biological Process	GO:0002009	morphogenesis of an epithelium	0.00603762	0.159413	0	0	22	582
GO:0031941 filamentous actin	3	0.00608956	0.733	0.167	Cellular Component	GO:0031941	filamentous actin	0.00608956	0.336812	0	0	3	18
GO:0005152 interleukin-1 receptor antagonist activity	2	0.00623958	0.501	0.333	Molecular Function	GO:0005152	interleukin-1 receptor antagonist activity	0.00623958	0.0982734	0	0	2	6
GO:0008327 methyl-CpG binding	2	0.00623958	0.501	0.333	Molecular Function	GO:0008327	methyl-CpG binding	0.00623958	0.0982734	0	0	2	6
GO:0015677 copper ion import	2	0.00625283	0.532	0.333	Biological Process	GO:0015677	copper ion import	0.00625283	0.159413	0	0	2	6
GO:0032304 negative regulation of icosanoid secretion	2	0.00625283	0.532	0.333	Biological Process	GO:0032304	negative regulation of icosanoid secretion	0.00625283	0.159413	0	0	2	6
GO:0032536 regulation of cell projection size	2	0.00625283	0.532	0.333	Biological Process	GO:0032536	regulation of cell projection size	0.00625283	0.159413	0	0	2	6
GO:0038092 nodal signaling pathway	2	0.00625283	0.532	0.333	Biological Process	GO:0038092	nodal signaling pathway	0.00625283	0.159413	0	0	2	6
GO:0042758 long-chain fatty acid catabolic process	2	0.00625283	0.532	0.333	Biological Process	GO:0042758	long-chain fatty acid catabolic process	0.00625283	0.159413	0	0	2	6
GO:0048313 Golgi inheritance	2	0.00625283	0.532	0.333	Biological Process	GO:0048313	Golgi inheritance	0.00625283	0.159413	0	0	2	6
GO:0048340 paraxial mesoderm morphogenesis	2	0.00625283	0.532	0.333	Biological Process	GO:0048340	paraxial mesoderm morphogenesis	0.00625283	0.159413	0	0	2	6
GO:0060586 multicellular organismal iron ion homeostasis	2	0.00625283	0.532	0.333	Biological Process	GO:0060586	multicellular organismal iron ion homeostasis	0.00625283	0.159413	0	0	2	6
GO:0060897 neural plate regionalization	2	0.00625283	0.532	0.333	Biological Process	GO:0060897	neural plate regionalization	0.00625283	0.159413	0	0	2	6
GO:1900748 positive regulation of vascular endothelial growth factor signaling pathway	2	0.00625283	0.532	0.333	Biological Process	GO:1900748	positive regulation of vascular endothelial growth factor signaling pathway	0.00625283	0.159413	0	0	2	6
GO:0060562 epithelial tube morphogenesis	17	0.00628945	4.521	0.041	Biological Process	GO:0060562	epithelial tube morphogenesis	0.00628945	0.159413	0	0	17	410
GO:0030877 beta-catenin destruction complex	2	0.00635494	0.489	0.333	Cellular Component	GO:0030877	beta-catenin destruction complex	0.00635494	0.336812	0	0	2	6
GO:0030104 water homeostasis	4	0.00666011	1.064	0.111	Biological Process	GO:0030104	water homeostasis	0.00666011	0.167733	0	0	4	36
GO:0007389 pattern specification process	22	0.00677818	5.851	0.037	Biological Process	GO:0007389	pattern specification process	0.00677818	0.169626	0	0	22	588
GO:0035304 regulation of protein dephosphorylation	7	0.00706553	1.862	0.066	Biological Process	GO:0035304	regulation of protein dephosphorylation	0.00706553	0.175705	0	0	7	106
GO:0042744 hydrogen peroxide catabolic process	4	0.0073459	1.064	0.108	Biological Process	GO:0042744	hydrogen peroxide catabolic process	0.0073459	0.181536	0	0	4	37
GO:0005198 structural molecule activity	21	0.00767781	5.263	0.038	Molecular Function	GO:0005198	structural molecule activity	0.00767781	0.116297	0	0	21	559
GO:0006690 icosanoid metabolic process	7	0.00780318	1.862	0.065	Biological Process	GO:0006690	icosanoid metabolic process	0.00780318	0.189287	0	0	7	108
GO:0043271 negative regulation of ion transport	7	0.00780318	1.862	0.065	Biological Process	GO:0043271	negative regulation of ion transport	0.00780318	0.189287	0	0	7	108
GO:1901568 fatty acid derivative metabolic process	7	0.00780318	1.862	0.065	Biological Process	GO:1901568	fatty acid derivative metabolic process	0.00780318	0.189287	0	0	7	108
GO:0021675 nerve development	5	0.00790771	1.33	0.085	Biological Process	GO:0021675	nerve development	0.00790771	0.190653	0	0	5	59
GO:0030240 skeletal muscle thin filament assembly	3	0.00805795	0.798	0.15	Biological Process	GO:0030240	skeletal muscle thin filament assembly	0.00805795	0.190785	0	0	3	20
GO:0048570 notochord morphogenesis	3	0.00805795	0.798	0.15	Biological Process	GO:0048570	notochord morphogenesis	0.00805795	0.190785	0	0	3	20
GO:0048769 sarcomerogenesis	3	0.00805795	0.798	0.15	Biological Process	GO:0048769	sarcomerogenesis	0.00805795	0.190785	0	0	3	20
GO:0006816 calcium ion transport	15	0.0082458	3.989	0.042	Biological Process	GO:0006816	calcium ion transport	0.0082458	0.191314	0	0	15	354
GO:0007417 central nervous system development	29	0.00838335	7.713	0.034	Biological Process	GO:0007417	central nervous system development	0.00838335	0.191314	0	0	29	859
GO:0098858 actin-based cell projection	9	0.00841452	2.2	0.055	Cellular Component	GO:0098858	actin-based cell projection	0.00841452	0.344983	0	0	9	164
GO:0005540 hyaluronic acid binding	5	0.00844898	1.253	0.083	Molecular Function	GO:0005540	hyaluronic acid binding	0.00844898	0.116297	0	0	5	60
GO:0005381 iron ion transmembrane transporter activity	2	0.00861456	0.501	0.286	Molecular Function	GO:0005381	iron ion transmembrane transporter activity	0.00861456	0.116297	0	0	2	7
GO:0019966 interleukin-1 binding	2	0.00861456	0.501	0.286	Molecular Function	GO:0019966	interleukin-1 binding	0.00861456	0.116297	0	0	2	7
GO:0032453 histone demethylase activity (H3-K4 specific)	2	0.00861456	0.501	0.286	Molecular Function	GO:0032453	histone demethylase activity (H3-K4 specific)	0.00861456	0.116297	0	0	2	7
GO:0045130 keratan sulfotransferase activity	2	0.00861456	0.501	0.286	Molecular Function	GO:0045130	keratan sulfotransferase activity	0.00861456	0.116297	0	0	2	7
GO:0052870 tocopherol omega-hydroxylase activity	2	0.00861456	0.501	0.286	Molecular Function	GO:0052870	tocopherol omega-hydroxylase activity	0.00861456	0.116297	0	0	2	7
GO:0052871 alpha-tocopherol omega-hydroxylase activity	2	0.00861456	0.501	0.286	Molecular Function	GO:0052871	alpha-tocopherol omega-hydroxylase activity	0.00861456	0.116297	0	0	2	7
GO:0009233 menaquinone metabolic process	2	0.00863275	0.532	0.286	Biological Process	GO:0009233	menaquinone metabolic process	0.00863275	0.191314	0	0	2	7
GO:0021871 forebrain regionalization	2	0.00863275	0.532	0.286	Biological Process	GO:0021871	forebrain regionalization	0.00863275	0.191314	0	0	2	7
GO:0034720 histone H3-K4 demethylation	2	0.00863275	0.532	0.286	Biological Process	GO:0034720	histone H3-K4 demethylation	0.00863275	0.191314	0	0	2	7
GO:0035118 embryonic pectoral fin morphogenesis	2	0.00863275	0.532	0.286	Biological Process	GO:0035118	embryonic pectoral fin morphogenesis	0.00863275	0.191314	0	0	2	7
GO:0046512 sphingosine biosynthetic process	2	0.00863275	0.532	0.286	Biological Process	GO:0046512	sphingosine biosynthetic process	0.00863275	0.191314	0	0	2	7
GO:0046520 sphingoid biosynthetic process	2	0.00863275	0.532	0.286	Biological Process	GO:0046520	sphingoid biosynthetic process	0.00863275	0.191314	0	0	2	7
GO:0060272 embryonic skeletal joint morphogenesis	2	0.00863275	0.532	0.286	Biological Process	GO:0060272	embryonic skeletal joint morphogenesis	0.00863275	0.191314	0	0	2	7
GO:0071545 inositol phosphate catabolic process	2	0.00863275	0.532	0.286	Biological Process	GO:0071545	inositol phosphate catabolic process	0.00863275	0.191314	0	0	2	7
GO:2000192 negative regulation of fatty acid transport	2	0.00863275	0.532	0.286	Biological Process	GO:2000192	negative regulation of fatty acid transport	0.00863275	0.191314	0	0	2	7
GO:0007178 transmembrane receptor protein serine/threonine kinase signaling pathway	13	0.00866092	3.457	0.045	Biological Process	GO:0007178	transmembrane receptor protein serine/threonine kinase signaling pathway	0.00866092	0.191314	0	0	13	290
GO:0045261 proton-transporting ATP synthase complex, catalytic core F(1)	2	0.00877266	0.489	0.286	Cellular Component	GO:0045261	proton-transporting ATP synthase complex, catalytic core F(1)	0.00877266	0.344983	0	0	2	7
GO:1990745 EARP complex	2	0.00877266	0.489	0.286	Cellular Component	GO:1990745	EARP complex	0.00877266	0.344983	0	0	2	7
GO:1903052 positive regulation of proteolysis involved in cellular protein catabolic process	6	0.00901246	1.596	0.071	Biological Process	GO:1903052	positive regulation of proteolysis involved in cellular protein catabolic process	0.00901246	0.197974	0	0	6	85
GO:0031433 telethonin binding	3	0.00923038	0.752	0.143	Molecular Function	GO:0031433	telethonin binding	0.00923038	0.122424	0	0	3	21
GO:0072102 glomerulus morphogenesis	3	0.00925649	0.798	0.143	Biological Process	GO:0072102	glomerulus morphogenesis	0.00925649	0.2011	0	0	3	21
GO:1901213 regulation of transcription from RNA polymerase II promoter involved in heart development	3	0.00925649	0.798	0.143	Biological Process	GO:1901213	regulation of transcription from RNA polymerase II promoter involved in heart development	0.00925649	0.2011	0	0	3	21
GO:0005902 microvillus	5	0.00940204	1.222	0.082	Cellular Component	GO:0005902	microvillus	0.00940204	0.344983	0	0	5	61
GO:0016311 dephosphorylation	15	0.00976158	3.989	0.042	Biological Process	GO:0016311	dephosphorylation	0.00976158	0.210914	0	0	15	361
GO:0048646 anatomical structure formation involved in morphogenesis	38	0.00984444	10.106	0.031	Biological Process	GO:0048646	anatomical structure formation involved in morphogenesis	0.00984444	0.211477	0	0	38	1220
GO:0031398 positive regulation of protein ubiquitination	7	0.0098946	1.862	0.062	Biological Process	GO:0031398	positive regulation of protein ubiquitination	0.0098946	0.211477	0	0	7	113
GO:0051259 protein oligomerization	21	0.0104179	5.585	0.037	Biological Process	GO:0051259	protein oligomerization	0.0104179	0.218531	0	0	21	575
GO:0008107 galactoside 2-alpha-L-fucosyltransferase activity	3	0.0105239	0.752	0.136	Molecular Function	GO:0008107	galactoside 2-alpha-L-fucosyltransferase activity	0.0105239	0.129751	0	0	3	22
GO:0031127 alpha-(1,2)-fucosyltransferase activity	3	0.0105239	0.752	0.136	Molecular Function	GO:0031127	alpha-(1,2)-fucosyltransferase activity	0.0105239	0.129751	0	0	3	22
GO:0070412 R-SMAD binding	3	0.0105239	0.752	0.136	Molecular Function	GO:0070412	R-SMAD binding	0.0105239	0.129751	0	0	3	22
GO:0031033 myosin filament organization	4	0.0105498	1.064	0.098	Biological Process	GO:0031033	myosin filament organization	0.0105498	0.218531	0	0	4	41
GO:0032768 regulation of monooxygenase activity	4	0.0105498	1.064	0.098	Biological Process	GO:0032768	regulation of monooxygenase activity	0.0105498	0.218531	0	0	4	41
GO:0010799 regulation of peptidyl-threonine phosphorylation	3	0.0105535	0.798	0.136	Biological Process	GO:0010799	regulation of peptidyl-threonine phosphorylation	0.0105535	0.218531	0	0	3	22
GO:0048739 cardiac muscle fiber development	3	0.0105535	0.798	0.136	Biological Process	GO:0048739	cardiac muscle fiber development	0.0105535	0.218531	0	0	3	22
GO:0001756 somitogenesis	6	0.0106013	1.596	0.068	Biological Process	GO:0001756	somitogenesis	0.0106013	0.218531	0	0	6	88
GO:0070588 calcium ion transmembrane transport	10	0.0106115	2.66	0.05	Biological Process	GO:0070588	calcium ion transmembrane transport	0.0106115	0.218531	0	0	10	202
GO:0090092 regulation of transmembrane receptor protein serine/threonine kinase signaling pathway	10	0.01096	2.66	0.049	Biological Process	GO:0090092	regulation of transmembrane receptor protein serine/threonine kinase signaling pathway	0.01096	0.221097	0	0	10	203
GO:0060042 retina morphogenesis in camera-type eye	6	0.0111725	1.596	0.067	Biological Process	GO:0060042	retina morphogenesis in camera-type eye	0.0111725	0.221097	0	0	6	89
GO:0015037 peptide disulfide oxidoreductase activity	2	0.0113275	0.501	0.25	Molecular Function	GO:0015037	peptide disulfide oxidoreductase activity	0.0113275	0.129751	0	0	2	8
GO:0046933 proton-transporting ATP synthase activity, rotational mechanism	2	0.0113275	0.501	0.25	Molecular Function	GO:0046933	proton-transporting ATP synthase activity, rotational mechanism	0.0113275	0.129751	0	0	2	8
GO:0047134 protein-disulfide reductase activity	2	0.0113275	0.501	0.25	Molecular Function	GO:0047134	protein-disulfide reductase activity	0.0113275	0.129751	0	0	2	8
GO:0048019 receptor antagonist activity	2	0.0113275	0.501	0.25	Molecular Function	GO:0048019	receptor antagonist activity	0.0113275	0.129751	0	0	2	8
GO:0050051 leukotriene-B4 20-monooxygenase activity	2	0.0113275	0.501	0.25	Molecular Function	GO:0050051	leukotriene-B4 20-monooxygenase activity	0.0113275	0.129751	0	0	2	8
GO:0070567 cytidylyltransferase activity	2	0.0113275	0.501	0.25	Molecular Function	GO:0070567	cytidylyltransferase activity	0.0113275	0.129751	0	0	2	8
GO:0010801 negative regulation of peptidyl-threonine phosphorylation	2	0.0113512	0.532	0.25	Biological Process	GO:0010801	negative regulation of peptidyl-threonine phosphorylation	0.0113512	0.221097	0	0	2	8
GO:0021877 forebrain neuron fate commitment	2	0.0113512	0.532	0.25	Biological Process	GO:0021877	forebrain neuron fate commitment	0.0113512	0.221097	0	0	2	8
GO:0035138 pectoral fin morphogenesis	2	0.0113512	0.532	0.25	Biological Process	GO:0035138	pectoral fin morphogenesis	0.0113512	0.221097	0	0	2	8
GO:0036302 atrioventricular canal development	2	0.0113512	0.532	0.25	Biological Process	GO:0036302	atrioventricular canal development	0.0113512	0.221097	0	0	2	8
GO:0042373 vitamin K metabolic process	2	0.0113512	0.532	0.25	Biological Process	GO:0042373	vitamin K metabolic process	0.0113512	0.221097	0	0	2	8
GO:0048339 paraxial mesoderm development	2	0.0113512	0.532	0.25	Biological Process	GO:0048339	paraxial mesoderm development	0.0113512	0.221097	0	0	2	8
GO:0060896 neural plate pattern specification	2	0.0113512	0.532	0.25	Biological Process	GO:0060896	neural plate pattern specification	0.0113512	0.221097	0	0	2	8
GO:0097267 omega-hydroxylase P450 pathway	2	0.0113512	0.532	0.25	Biological Process	GO:0097267	omega-hydroxylase P450 pathway	0.0113512	0.221097	0	0	2	8
GO:1903055 positive regulation of extracellular matrix organization	2	0.0113512	0.532	0.25	Biological Process	GO:1903055	positive regulation of extracellular matrix organization	0.0113512	0.221097	0	0	2	8
GO:0000164 protein phosphatase type 1 complex	2	0.0115338	0.489	0.25	Cellular Component	GO:0000164	protein phosphatase type 1 complex	0.0115338	0.392974	0	0	2	8
GO:0071363 cellular response to growth factor stimulus	19	0.01168	5.053	0.037	Biological Process	GO:0071363	cellular response to growth factor stimulus	0.01168	0.226387	0	0	19	509
GO:1903364 positive regulation of cellular protein catabolic process	6	0.011765	1.596	0.067	Biological Process	GO:1903364	positive regulation of cellular protein catabolic process	0.011765	0.22692	0	0	6	90
GO:0006826 iron ion transport	3	0.0119505	0.798	0.13	Biological Process	GO:0006826	iron ion transport	0.0119505	0.228271	0	0	3	23
GO:0035995 detection of muscle stretch	3	0.0119505	0.798	0.13	Biological Process	GO:0035995	detection of muscle stretch	0.0119505	0.228271	0	0	3	23
GO:0098772 molecular function regulator	33	0.0124876	8.271	0.032	Molecular Function	GO:0098772	molecular function regulator	0.0124876	0.140905	0	0	33	1042
GO:0090287 regulation of cellular response to growth factor stimulus	11	0.0126009	2.926	0.046	Biological Process	GO:0090287	regulation of cellular response to growth factor stimulus	0.0126009	0.239538	0	0	11	239
GO:0006790 sulfur compound metabolic process	13	0.0128077	3.457	0.043	Biological Process	GO:0006790	sulfur compound metabolic process	0.0128077	0.242304	0	0	13	305
GO:0005261 cation channel activity	15	0.0130818	3.759	0.04	Molecular Function	GO:0005261	cation channel activity	0.0130818	0.145439	0	0	15	374
GO:0001501 skeletal system development	19	0.0133296	5.053	0.037	Biological Process	GO:0001501	skeletal system development	0.0133296	0.250978	0	0	19	516
GO:0010921 regulation of phosphatase activity	6	0.0136749	1.596	0.065	Biological Process	GO:0010921	regulation of phosphatase activity	0.0136749	0.253203	0	0	6	93
GO:0005057 receptor signaling protein activity	7	0.0139883	1.754	0.058	Molecular Function	GO:0005057	receptor signaling protein activity	0.0139883	0.148056	0	0	7	121
GO:0003887 DNA-directed DNA polymerase activity	5	0.0140861	1.253	0.074	Molecular Function	GO:0003887	DNA-directed DNA polymerase activity	0.0140861	0.148056	0	0	5	68
GO:0055114 oxidation-reduction process	29	0.0143172	7.713	0.032	Biological Process	GO:0055114	oxidation-reduction process	0.0143172	0.253203	0	0	29	896
GO:0030001 metal ion transport	24	0.0143444	6.383	0.034	Biological Process	GO:0030001	metal ion transport	0.0143444	0.253203	0	0	24	705
GO:0001641 group II metabotropic glutamate receptor activity	2	0.0143631	0.501	0.222	Molecular Function	GO:0001641	group II metabotropic glutamate receptor activity	0.0143631	0.148056	0	0	2	9
GO:0004791 thioredoxin-disulfide reductase activity	2	0.0143631	0.501	0.222	Molecular Function	GO:0004791	thioredoxin-disulfide reductase activity	0.0143631	0.148056	0	0	2	9
GO:0030547 receptor inhibitor activity	2	0.0143631	0.501	0.222	Molecular Function	GO:0030547	receptor inhibitor activity	0.0143631	0.148056	0	0	2	9
GO:0001977 renal system process involved in regulation of blood volume	2	0.0143931	0.532	0.222	Biological Process	GO:0001977	renal system process involved in regulation of blood volume	0.0143931	0.253203	0	0	2	9
GO:0006670 sphingosine metabolic process	2	0.0143931	0.532	0.222	Biological Process	GO:0006670	sphingosine metabolic process	0.0143931	0.253203	0	0	2	9
GO:0030049 muscle filament sliding	2	0.0143931	0.532	0.222	Biological Process	GO:0030049	muscle filament sliding	0.0143931	0.253203	0	0	2	9
GO:0033275 actin-myosin filament sliding	2	0.0143931	0.532	0.222	Biological Process	GO:0033275	actin-myosin filament sliding	0.0143931	0.253203	0	0	2	9
GO:0033339 pectoral fin development	2	0.0143931	0.532	0.222	Biological Process	GO:0033339	pectoral fin development	0.0143931	0.253203	0	0	2	9
GO:0034312 diol biosynthetic process	2	0.0143931	0.532	0.222	Biological Process	GO:0034312	diol biosynthetic process	0.0143931	0.253203	0	0	2	9
GO:0043584 nose development	2	0.0143931	0.532	0.222	Biological Process	GO:0043584	nose development	0.0143931	0.253203	0	0	2	9
GO:0060174 limb bud formation	2	0.0143931	0.532	0.222	Biological Process	GO:0060174	limb bud formation	0.0143931	0.253203	0	0	2	9
GO:0070102 interleukin-6-mediated signaling pathway	2	0.0143931	0.532	0.222	Biological Process	GO:0070102	interleukin-6-mediated signaling pathway	0.0143931	0.253203	0	0	2	9
GO:0072498 embryonic skeletal joint development	2	0.0143931	0.532	0.222	Biological Process	GO:0072498	embryonic skeletal joint development	0.0143931	0.253203	0	0	2	9
GO:0006470 protein dephosphorylation	13	0.0144857	3.457	0.042	Biological Process	GO:0006470	protein dephosphorylation	0.0144857	0.253203	0	0	13	310
GO:0033613 activating transcription factor binding	4	0.0144923	1.003	0.089	Molecular Function	GO:0033613	activating transcription factor binding	0.0144923	0.148056	0	0	4	45
GO:0060026 convergent extension	4	0.0145406	1.064	0.089	Biological Process	GO:0060026	convergent extension	0.0145406	0.253203	0	0	4	45
GO:0072358 cardiovascular system development	31	0.014734	8.245	0.032	Biological Process	GO:0072358	cardiovascular system development	0.014734	0.253203	0	0	31	976
GO:0072359 circulatory system development	31	0.014734	8.245	0.032	Biological Process	GO:0072359	circulatory system development	0.014734	0.253203	0	0	31	976
GO:0055003 cardiac myofibril assembly	3	0.0150486	0.798	0.12	Biological Process	GO:0055003	cardiac myofibril assembly	0.0150486	0.253203	0	0	3	25
GO:0019748 secondary metabolic process	7	0.015259	1.862	0.057	Biological Process	GO:0019748	secondary metabolic process	0.015259	0.253203	0	0	7	123
GO:0046128 purine ribonucleoside metabolic process	12	0.0153887	3.191	0.043	Biological Process	GO:0046128	purine ribonucleoside metabolic process	0.0153887	0.253203	0	0	12	279
GO:0042278 purine nucleoside metabolic process	12	0.0161885	3.191	0.043	Biological Process	GO:0042278	purine nucleoside metabolic process	0.0161885	0.253203	0	0	12	281
GO:0030903 notochord development	3	0.0167515	0.798	0.115	Biological Process	GO:0030903	notochord development	0.0167515	0.253203	0	0	3	26
GO:0043280 positive regulation of cysteine-type endopeptidase activity involved in apoptotic process	5	0.0167892	1.33	0.07	Biological Process	GO:0043280	positive regulation of cysteine-type endopeptidase activity involved in apoptotic process	0.0167892	0.253203	0	0	5	71
GO:0051298 centrosome duplication	5	0.0167892	1.33	0.07	Biological Process	GO:0051298	centrosome duplication	0.0167892	0.253203	0	0	5	71
GO:0005865 striated muscle thin filament	3	0.0171272	0.733	0.115	Cellular Component	GO:0005865	striated muscle thin filament	0.0171272	0.481504	0	0	3	26
GO:0036379 myofilament	3	0.0171272	0.733	0.115	Cellular Component	GO:0036379	myofilament	0.0171272	0.481504	0	0	3	26
GO:0070848 response to growth factor	19	0.017179	5.053	0.036	Biological Process	GO:0070848	response to growth factor	0.017179	0.253203	0	0	19	530
GO:1903322 positive regulation of protein modification by small protein conjugation or removal	7	0.017208	1.862	0.056	Biological Process	GO:1903322	positive regulation of protein modification by small protein conjugation or removal	0.017208	0.253203	0	0	7	126
GO:0050982 detection of mechanical stimulus	6	0.0173223	1.596	0.061	Biological Process	GO:0050982	detection of mechanical stimulus	0.0173223	0.253203	0	0	6	98
GO:0003840 gamma-glutamyltransferase activity	2	0.0177068	0.501	0.2	Molecular Function	GO:0003840	gamma-glutamyltransferase activity	0.0177068	0.154136	0	0	2	10
GO:0005375 copper ion transmembrane transporter activity	2	0.0177068	0.501	0.2	Molecular Function	GO:0005375	copper ion transmembrane transporter activity	0.0177068	0.154136	0	0	2	10
GO:0036374 glutathione hydrolase activity	2	0.0177068	0.501	0.2	Molecular Function	GO:0036374	glutathione hydrolase activity	0.0177068	0.154136	0	0	2	10
GO:0006655 phosphatidylglycerol biosynthetic process	2	0.0177435	0.532	0.2	Biological Process	GO:0006655	phosphatidylglycerol biosynthetic process	0.0177435	0.253203	0	0	2	10
GO:0009111 vitamin catabolic process	2	0.0177435	0.532	0.2	Biological Process	GO:0009111	vitamin catabolic process	0.0177435	0.253203	0	0	2	10
GO:0042363 fat-soluble vitamin catabolic process	2	0.0177435	0.532	0.2	Biological Process	GO:0042363	fat-soluble vitamin catabolic process	0.0177435	0.253203	0	0	2	10
GO:0042711 maternal behavior	2	0.0177435	0.532	0.2	Biological Process	GO:0042711	maternal behavior	0.0177435	0.253203	0	0	2	10
GO:0046519 sphingoid metabolic process	2	0.0177435	0.532	0.2	Biological Process	GO:0046519	sphingoid metabolic process	0.0177435	0.253203	0	0	2	10
GO:0048853 forebrain morphogenesis	2	0.0177435	0.532	0.2	Biological Process	GO:0048853	forebrain morphogenesis	0.0177435	0.253203	0	0	2	10
GO:0060746 parental behavior	2	0.0177435	0.532	0.2	Biological Process	GO:0060746	parental behavior	0.0177435	0.253203	0	0	2	10
GO:0006066 alcohol metabolic process	14	0.0177455	3.723	0.04	Biological Process	GO:0006066	alcohol metabolic process	0.0177455	0.253203	0	0	14	353
GO:0060070 canonical Wnt signaling pathway	10	0.0177954	2.66	0.046	Biological Process	GO:0060070	canonical Wnt signaling pathway	0.0177954	0.253203	0	0	10	219
GO:0005577 fibrinogen complex	2	0.0180246	0.489	0.2	Cellular Component	GO:0005577	fibrinogen complex	0.0180246	0.481504	0	0	2	10
GO:0003401 axis elongation	4	0.0180844	1.064	0.083	Biological Process	GO:0003401	axis elongation	0.0180844	0.253203	0	0	4	48
GO:0007304 chorion-containing eggshell formation	3	0.0185577	0.798	0.111	Biological Process	GO:0007304	chorion-containing eggshell formation	0.0185577	0.253203	0	0	3	27
GO:0021545 cranial nerve development	3	0.0185577	0.798	0.111	Biological Process	GO:0021545	cranial nerve development	0.0185577	0.253203	0	0	3	27
GO:0042181 ketone biosynthetic process	3	0.0185577	0.798	0.111	Biological Process	GO:0042181	ketone biosynthetic process	0.0185577	0.253203	0	0	3	27
GO:0001726 ruffle	7	0.01866	1.711	0.055	Cellular Component	GO:0001726	ruffle	0.01866	0.481504	0	0	7	127
GO:0003008 system process	41	0.0191479	10.904	0.029	Biological Process	GO:0003008	system process	0.0191479	0.253203	0	0	41	1399
GO:0032587 ruffle membrane	5	0.0193495	1.222	0.068	Cellular Component	GO:0032587	ruffle membrane	0.0193495	0.481504	0	0	5	73
GO:0019932 second-messenger-mediated signaling	9	0.0193545	2.394	0.047	Biological Process	GO:0019932	second-messenger-mediated signaling	0.0193545	0.253203	0	0	9	190
GO:0034061 DNA polymerase activity	5	0.0196763	1.253	0.068	Molecular Function	GO:0034061	DNA polymerase activity	0.0196763	0.154136	0	0	5	74
GO:0030048 actin filament-based movement	5	0.0197495	1.33	0.068	Biological Process	GO:0030048	actin filament-based movement	0.0197495	0.253203	0	0	5	74
GO:0016779 nucleotidyltransferase activity	9	0.0204599	2.256	0.047	Molecular Function	GO:0016779	nucleotidyltransferase activity	0.0204599	0.154136	0	0	9	192
GO:0006677 glycosylceramide metabolic process	3	0.0204678	0.798	0.107	Biological Process	GO:0006677	glycosylceramide metabolic process	0.0204678	0.253203	0	0	3	28
GO:0030241 skeletal muscle myosin thick filament assembly	3	0.0204678	0.798	0.107	Biological Process	GO:0030241	skeletal muscle myosin thick filament assembly	0.0204678	0.253203	0	0	3	28
GO:0031290 retinal ganglion cell axon guidance	3	0.0204678	0.798	0.107	Biological Process	GO:0031290	retinal ganglion cell axon guidance	0.0204678	0.253203	0	0	3	28
GO:0035994 response to muscle stretch	3	0.0204678	0.798	0.107	Biological Process	GO:0035994	response to muscle stretch	0.0204678	0.253203	0	0	3	28
GO:0046839 phospholipid dephosphorylation	3	0.0204678	0.798	0.107	Biological Process	GO:0046839	phospholipid dephosphorylation	0.0204678	0.253203	0	0	3	28
GO:0061053 somite development	6	0.0206836	1.596	0.059	Biological Process	GO:0061053	somite development	0.0206836	0.253203	0	0	6	102
GO:0016209 antioxidant activity	7	0.0207457	1.754	0.053	Molecular Function	GO:0016209	antioxidant activity	0.0207457	0.154136	0	0	7	131
GO:0050731 positive regulation of peptidyl-tyrosine phosphorylation	5	0.0208075	1.33	0.067	Biological Process	GO:0050731	positive regulation of peptidyl-tyrosine phosphorylation	0.0208075	0.253203	0	0	5	75
GO:0001626 nociceptin receptor activity	1	0.021	0.251	1	Molecular Function	GO:0001626	nociceptin receptor activity	0.021	0.154136	0	0	1	1
GO:0003905 alkylbase DNA N-glycosylase activity	1	0.021	0.251	1	Molecular Function	GO:0003905	alkylbase DNA N-glycosylase activity	0.021	0.154136	0	0	1	1
GO:0004711 ribosomal protein S6 kinase activity	1	0.021	0.251	1	Molecular Function	GO:0004711	ribosomal protein S6 kinase activity	0.021	0.154136	0	0	1	1
GO:0005072 transforming growth factor beta receptor, cytoplasmic mediator activity	1	0.021	0.251	1	Molecular Function	GO:0005072	transforming growth factor beta receptor, cytoplasmic mediator activity	0.021	0.154136	0	0	1	1
GO:0008481 sphinganine kinase activity	1	0.021	0.251	1	Molecular Function	GO:0008481	sphinganine kinase activity	0.021	0.154136	0	0	1	1
GO:0008597 calcium-dependent protein serine/threonine phosphatase regulator activity	1	0.021	0.251	1	Molecular Function	GO:0008597	calcium-dependent protein serine/threonine phosphatase regulator activity	0.021	0.154136	0	0	1	1
GO:0008725 DNA-3-methyladenine glycosylase activity	1	0.021	0.251	1	Molecular Function	GO:0008725	DNA-3-methyladenine glycosylase activity	0.021	0.154136	0	0	1	1
GO:0008823 cupric reductase activity	1	0.021	0.251	1	Molecular Function	GO:0008823	cupric reductase activity	0.021	0.154136	0	0	1	1
GO:0015100 vanadium ion transmembrane transporter activity	1	0.021	0.251	1	Molecular Function	GO:0015100	vanadium ion transmembrane transporter activity	0.021	0.154136	0	0	1	1
GO:0015319 sodium:inorganic phosphate symporter activity	1	0.021	0.251	1	Molecular Function	GO:0015319	sodium:inorganic phosphate symporter activity	0.021	0.154136	0	0	1	1
GO:0017050 D-erythro-sphingosine kinase activity	1	0.021	0.251	1	Molecular Function	GO:0017050	D-erythro-sphingosine kinase activity	0.021	0.154136	0	0	1	1
GO:0030618 transforming growth factor beta receptor, pathway-specific cytoplasmic mediator activity	1	0.021	0.251	1	Molecular Function	GO:0030618	transforming growth factor beta receptor, pathway-specific cytoplasmic mediator activity	0.021	0.154136	0	0	1	1
GO:0031962 mineralocorticoid receptor binding	1	0.021	0.251	1	Molecular Function	GO:0031962	mineralocorticoid receptor binding	0.021	0.154136	0	0	1	1
GO:0034485 phosphatidylinositol-3,4,5-trisphosphate 5-phosphatase activity	1	0.021	0.251	1	Molecular Function	GO:0034485	phosphatidylinositol-3,4,5-trisphosphate 5-phosphatase activity	0.021	0.154136	0	0	1	1
GO:0042767 ecdysteroid 22-hydroxylase activity	1	0.021	0.251	1	Molecular Function	GO:0042767	ecdysteroid 22-hydroxylase activity	0.021	0.154136	0	0	1	1
GO:0043733 DNA-3-methylbase glycosylase activity	1	0.021	0.251	1	Molecular Function	GO:0043733	DNA-3-methylbase glycosylase activity	0.021	0.154136	0	0	1	1
GO:0043916 DNA-7-methylguanine glycosylase activity	1	0.021	0.251	1	Molecular Function	GO:0043916	DNA-7-methylguanine glycosylase activity	0.021	0.154136	0	0	1	1
GO:0051717 inositol-1,3,4,5-tetrakisphosphate 3-phosphatase activity	1	0.021	0.251	1	Molecular Function	GO:0051717	inositol-1,3,4,5-tetrakisphosphate 3-phosphatase activity	0.021	0.154136	0	0	1	1
GO:0052821 DNA-7-methyladenine glycosylase activity	1	0.021	0.251	1	Molecular Function	GO:0052821	DNA-7-methyladenine glycosylase activity	0.021	0.154136	0	0	1	1
GO:0052822 DNA-3-methylguanine glycosylase activity	1	0.021	0.251	1	Molecular Function	GO:0052822	DNA-3-methylguanine glycosylase activity	0.021	0.154136	0	0	1	1
GO:0052851 ferric-chelate reductase (NADPH) activity	1	0.021	0.251	1	Molecular Function	GO:0052851	ferric-chelate reductase (NADPH) activity	0.021	0.154136	0	0	1	1
GO:0070975 FHA domain binding	1	0.021	0.251	1	Molecular Function	GO:0070975	FHA domain binding	0.021	0.154136	0	0	1	1
GO:0098821 BMP receptor activity	1	0.021	0.251	1	Molecular Function	GO:0098821	BMP receptor activity	0.021	0.154136	0	0	1	1
GO:0001831 trophectodermal cellular morphogenesis	1	0.0210244	0.266	1	Biological Process	GO:0001831	trophectodermal cellular morphogenesis	0.0210244	0.253203	0	0	1	1
GO:0003186 tricuspid valve morphogenesis	1	0.0210244	0.266	1	Biological Process	GO:0003186	tricuspid valve morphogenesis	0.0210244	0.253203	0	0	1	1
GO:0003249 cell proliferation involved in heart valve morphogenesis	1	0.0210244	0.266	1	Biological Process	GO:0003249	cell proliferation involved in heart valve morphogenesis	0.0210244	0.253203	0	0	1	1
GO:0003250 regulation of cell proliferation involved in heart valve morphogenesis	1	0.0210244	0.266	1	Biological Process	GO:0003250	regulation of cell proliferation involved in heart valve morphogenesis	0.0210244	0.253203	0	0	1	1
GO:0003252 negative regulation of cell proliferation involved in heart valve morphogenesis	1	0.0210244	0.266	1	Biological Process	GO:0003252	negative regulation of cell proliferation involved in heart valve morphogenesis	0.0210244	0.253203	0	0	1	1
GO:0006668 sphinganine-1-phosphate metabolic process	1	0.0210244	0.266	1	Biological Process	GO:0006668	sphinganine-1-phosphate metabolic process	0.0210244	0.253203	0	0	1	1
GO:0006669 sphinganine-1-phosphate biosynthetic process	1	0.0210244	0.266	1	Biological Process	GO:0006669	sphinganine-1-phosphate biosynthetic process	0.0210244	0.253203	0	0	1	1
GO:0006697 ecdysone biosynthetic process	1	0.0210244	0.266	1	Biological Process	GO:0006697	ecdysone biosynthetic process	0.0210244	0.253203	0	0	1	1
GO:0009946 proximal/distal axis specification	1	0.0210244	0.266	1	Biological Process	GO:0009946	proximal/distal axis specification	0.0210244	0.253203	0	0	1	1
GO:0010085 polarity specification of proximal/distal axis	1	0.0210244	0.266	1	Biological Process	GO:0010085	polarity specification of proximal/distal axis	0.0210244	0.253203	0	0	1	1
GO:0010616 negative regulation of cardiac muscle adaptation	1	0.0210244	0.266	1	Biological Process	GO:0010616	negative regulation of cardiac muscle adaptation	0.0210244	0.253203	0	0	1	1
GO:0014732 skeletal muscle atrophy	1	0.0210244	0.266	1	Biological Process	GO:0014732	skeletal muscle atrophy	0.0210244	0.253203	0	0	1	1
GO:0014878 response to electrical stimulus involved in regulation of muscle adaptation	1	0.0210244	0.266	1	Biological Process	GO:0014878	response to electrical stimulus involved in regulation of muscle adaptation	0.0210244	0.253203	0	0	1	1
GO:0014891 striated muscle atrophy	1	0.0210244	0.266	1	Biological Process	GO:0014891	striated muscle atrophy	0.0210244	0.253203	0	0	1	1
GO:0015675 nickel cation transport	1	0.0210244	0.266	1	Biological Process	GO:0015675	nickel cation transport	0.0210244	0.253203	0	0	1	1
GO:0015676 vanadium ion transport	1	0.0210244	0.266	1	Biological Process	GO:0015676	vanadium ion transport	0.0210244	0.253203	0	0	1	1
GO:0015691 cadmium ion transport	1	0.0210244	0.266	1	Biological Process	GO:0015691	cadmium ion transport	0.0210244	0.253203	0	0	1	1
GO:0015692 lead ion transport	1	0.0210244	0.266	1	Biological Process	GO:0015692	lead ion transport	0.0210244	0.253203	0	0	1	1
GO:0031658 negative regulation of cyclin-dependent protein serine/threonine kinase activity involved in G1/S transition of mitotic cell cycle	1	0.0210244	0.266	1	Biological Process	GO:0031658	negative regulation of cyclin-dependent protein serine/threonine kinase activity involved in G1/S transition of mitotic cell cycle	0.0210244	0.253203	0	0	1	1
GO:0032907 transforming growth factor beta3 production	1	0.0210244	0.266	1	Biological Process	GO:0032907	transforming growth factor beta3 production	0.0210244	0.253203	0	0	1	1
GO:0032910 regulation of transforming growth factor beta3 production	1	0.0210244	0.266	1	Biological Process	GO:0032910	regulation of transforming growth factor beta3 production	0.0210244	0.253203	0	0	1	1
GO:0032916 positive regulation of transforming growth factor beta3 production	1	0.0210244	0.266	1	Biological Process	GO:0032916	positive regulation of transforming growth factor beta3 production	0.0210244	0.253203	0	0	1	1
GO:0033212 iron assimilation	1	0.0210244	0.266	1	Biological Process	GO:0033212	iron assimilation	0.0210244	0.253203	0	0	1	1
GO:0033216 ferric iron import	1	0.0210244	0.266	1	Biological Process	GO:0033216	ferric iron import	0.0210244	0.253203	0	0	1	1
GO:0033595 response to genistein	1	0.0210244	0.266	1	Biological Process	GO:0033595	response to genistein	0.0210244	0.253203	0	0	1	1
[truncated: 4,780 more rows]

## Sheet: zj-jp
id	num	pvalue	per	ratio	class	ID	Descrption	Pvalue	Qvalue	Up	Down	fg_num	bg_num
[truncated: 5,278 more rows]
